# Supplementary material for: Characterization of Exhausted T Cell Signatures in Pan-Cancer Settings
Source: Int J Mol Sci. 2025 Mar 5;26(5):2311. doi: 10.3390/ijms26052311 (PMC11899893; doi:10.3390/ijms26052311)
Supplement: Supplementary file 1 [file ijms-26-02311-s001.zip]

Archive with 8 entries (8 files):
- ijms-3441192 Suppl. Figures S1-S12.pdf
- Table S1.XLSX
- Table S2.XLSX
- Table S3.XLSX
- Table S4.XLSX
- Table S5.XLSX
- Table S6.XLSX
- Table S7.XLSX
