# Supplementary material for: Characterization of Exhausted T Cell Signatures in Pan-Cancer Settings
Source: Int J Mol Sci. 2025 Mar 5;26(5):2311. doi: 10.3390/ijms26052311 (PMC11899893; doi:10.3390/ijms26052311)
Supplement: Supplementary file 1 [file ijms-26-02311-s001.zip › Table S1.XLSX]

## Sheet: TCGA
SI	Cancer Abbreviation	Cancer Name
1	LAML	Acute Myeloid Leukemia
2	ACC	Adrenocortical carcinoma
3	BLCA	Bladder Urothelial Carcinoma
4	BRCA	Breast invasive carcinoma
5	CESC	Cervical squamous cell carcinoma and endocervical adenocarcinoma
6	CHOL	Cholangiocarcinoma
7	COAD	Colon adenocarcinoma
8	DLBC	Lymphoid Neoplasm Diffuse Large B-cell Lymphoma
9	ESCA	Esophageal carcinoma
10	GBM	Glioblastoma multiforme
11	HNSC	Head and Neck squamous cell carcinoma
12	KICH	Kidney Chromophobe
13	KIRC	Kidney renal clear cell carcinoma
14	KIRP	Kidney renal papillary cell carcinoma
15	LGG	Brain Lower Grade Glioma
16	LIHC	Liver hepatocellular carcinoma
17	LUAD	Lung adenocarcinoma
18	LUSC	Lung squamous cell carcinoma
19	MESO	Mesothelioma
20	OV	Ovarian serous cystadenocarcinoma
21	PAAD	Pancreatic adenocarcinoma
22	PCPG	Pheochromocytoma and Paraganglioma
23	PRAD	Prostate adenocarcinoma
24	READ	Rectum adenocarcinoma
25	SARC	Sarcoma
26	SKCM	Skin Cutaneous Melanoma
27	STAD	Stomach adenocarcinoma
28	TGCT	Testicular Germ Cell Tumors
29	THCA	Thyroid carcinoma
30	THYM	Thymoma
31	UCEC	Uterine Corpus Endometrial Carcinoma
32	UCS	Uterine Carcinosarcoma
33	UVM	Uveal Melanoma
