# Supplementary material for: Characterization of Exhausted T Cell Signatures in Pan-Cancer Settings
Source: Int J Mol Sci. 2025 Mar 5;26(5):2311. doi: 10.3390/ijms26052311 (PMC11899893; doi:10.3390/ijms26052311)
Supplement: Supplementary file 1 [file ijms-26-02311-s001.zip › Table S2.XLSX]

## Sheet: Differential Expression
Differential Expression
cancertype	symbol	tumor	normal	fc	pval	fdr	n_tumor	n_normal
BLCA	CXCL13	311.146	2688.53	0.115764	0.253328	0.409444	19	19
BLCA	HAVCR2	208.244	148.422	1.40278	0.27105	0.427305	19	19
BLCA	LAG3	125.12	119.955	1.04302	0.916738	0.946333	19	19
BLCA	LAYN	107.847	162.562	0.663628	0.0937052	0.212963	19	19
BLCA	PDCD1	40.507	69.0316	0.587387	0.30373	0.458915	19	19
BLCA	TIGIT	71.9251	94.676	0.759951	0.453734	0.583563	19	19
BRCA	CXCL13	979.501	412.925	2.37177	0.239229	0.299678	114	114
BRCA	HAVCR2	411.662	302.135	1.36239	0.00104393	0.00209458	114	114
BRCA	LAG3	98.0181	26.4085	3.70138	1.3236e-05	3.4107e-05	114	114
BRCA	LAYN	151.902	246.686	0.615925	1.07652e-09	4.55455e-09	114	114
BRCA	PDCD1	30.8732	11.0878	2.76847	0.000134686	0.000305074	114	114
BRCA	TIGIT	96.7414	23.8965	4.03566	2.44181e-08	8.78574e-08	114	114
COAD	CXCL13	151.685	342.586	0.442928	0.01802	0.0362986	26	26
COAD	HAVCR2	238.935	186.814	1.27885	0.191694	0.268044	26	26
COAD	LAG3	76.2608	126.054	0.605297	0.0102201	0.0224304	26	26
COAD	LAYN	119.188	171.207	0.69634	0.147008	0.215282	26	26
COAD	PDCD1	37.0869	30.4704	1.21644	0.338301	0.41852	26	26
COAD	TIGIT	58.5778	52.4061	1.11754	0.594383	0.665775	26	26
ESCA	CXCL13	525.204	106.505	4.9276	0.0465896	0.185886	11	11
ESCA	HAVCR2	206.825	64.077	3.22429	0.0820576	0.247796	11	11
ESCA	LAG3	126.062	40.4425	3.11184	0.0343084	0.157964	11	11
ESCA	LAYN	87.6368	115.042	0.761989	0.490653	0.647184	11	11
ESCA	PDCD1	49.911	19.6895	2.52716	0.00844371	0.0755638	11	11
ESCA	TIGIT	58.1572	15.741	3.67761	0.00326186	0.0468976	11	11
HNSC	CXCL13	466.55	102.803	4.53484	0.0108552	0.0280581	43	43
HNSC	HAVCR2	251.72	151.757	1.65827	0.00854769	0.0230117	43	43
HNSC	LAG3	148.023	55.9781	2.64137	0.00303009	0.0099445	43	43
HNSC	LAYN	341.592	129.568	2.63512	0.000347678	0.00168915	43	43
HNSC	PDCD1	47.522	42.1125	1.12815	0.539497	0.633231	43	43
HNSC	TIGIT	95.2164	43.5003	2.18614	0.000622493	0.0027466	43	43
KICH	CXCL13	15.7522	6.15212	2.5355	0.111723	0.167702	25	25
KICH	HAVCR2	250.574	359.063	0.69794	0.408219	0.486363	25	25
KICH	LAG3	18.4258	24.6169	0.74952	0.196378	0.269416	25	25
KICH	LAYN	64.5641	159.259	0.405776	1.51911e-06	1.1663e-05	25	25
KICH	PDCD1	9.96845	13.4338	0.74395	0.216977	0.292603	25	25
KICH	TIGIT	18.7695	11.6049	1.6121	0.0559238	0.0932887	25	25
KIRC	CXCL13	146.604	8.09449	17.9027	0.00139394	0.00260123	72	72
KIRC	HAVCR2	1982.22	532.766	3.72012	8.95418e-10	3.87832e-09	72	72
KIRC	LAG3	234.973	17.2344	13.561	0.000210779	0.000442237	72	72
KIRC	LAYN	343.066	138.222	2.48093	5.9781e-13	4.08967e-12	72	72
KIRC	PDCD1	95.2455	10.1201	9.3292	4.40412e-06	1.1549e-05	72	72
KIRC	TIGIT	111.528	14.1178	7.85134	1.79974e-09	7.44582e-09	72	72
KIRP	CXCL13	54.1269	15.7788	3.41505	0.146376	0.231142	32	32
KIRP	HAVCR2	1591.66	550.34	2.8918	0.00487442	0.0138192	32	32
KIRP	LAG3	49.0259	17.0986	2.8564	0.0500705	0.0968653	32	32
KIRP	LAYN	84.6594	94.8773	0.892417	0.510405	0.600639	32	32
KIRP	PDCD1	39.0666	17.3982	2.23832	0.0360245	0.0738904	32	32
KIRP	TIGIT	25.9658	13.6785	1.89177	0.119754	0.196904	32	32
LIHC	CXCL13	242.513	194.065	1.24951	0.786648	0.83175	50	50
LIHC	HAVCR2	237.648	252.394	0.941595	0.867573	0.897941	50	50
LIHC	LAG3	104.117	132.85	0.783883	0.355831	0.441642	50	50
LIHC	LAYN	45.1915	23.3399	1.93224	0.00844282	0.0213857	50	50
LIHC	PDCD1	44.1568	22.5873	1.95073	0.0822348	0.142241	50	50
LIHC	TIGIT	42.4213	42.0395	1.00906	0.973188	0.980346	50	50
LUAD	CXCL13	1009.21	263.583	3.82773	0.00155844	0.00350637	58	58
LUAD	HAVCR2	667.848	931.75	0.716797	0.00517299	0.0103397	58	58
LUAD	LAG3	160.832	68.6554	2.34064	5.2741e-05	0.000158722	58	58
LUAD	LAYN	234.576	309.951	0.756894	0.020112	0.03488	58	58
LUAD	PDCD1	90.527	40.1452	2.25187	0.000593889	0.00145441	58	58
LUAD	TIGIT	155.36	60.9262	2.54743	2.10574e-06	8.21708e-06	58	58
LUSC	CXCL13	2087.53	233.812	8.92482	0.125002	0.167177	51	51
LUSC	HAVCR2	438.678	944.804	0.464362	1.48141e-09	8.08313e-09	51	51
LUSC	LAG3	157.796	84.681	1.8624	0.00878195	0.0152366	51	51
LUSC	LAYN	477.63	337.329	1.4158	0.0750562	0.106512	51	51
LUSC	PDCD1	63.9747	52.0918	1.22768	0.341152	0.397255	51	51
LUSC	TIGIT	122.776	80.6912	1.5209	0.0442783	0.066389	51	51
PRAD	CXCL13	63.1391	375.818	0.168226	0.000510104	0.00198956	52	52
PRAD	HAVCR2	90.6144	88.2676	1.02656	0.806663	0.859149	52	52
PRAD	LAG3	43.8743	85.8939	0.511365	3.9734e-05	0.000222436	52	52
PRAD	LAYN	163.682	341.674	0.479211	1.94676e-09	5.29945e-08	52	52
PRAD	PDCD1	16.3997	16.0257	1.02319	0.894562	0.923994	52	52
PRAD	TIGIT	23.4544	21.5903	1.08594	0.714015	0.784915	52	52
STAD	CXCL13	1170.23	864.842	1.35307	0.583679	0.689094	32	32
STAD	HAVCR2	338.481	112.491	3.00719	0.000120734	0.00137184	32	32
STAD	LAG3	361.552	187.854	1.92416	0.0979039	0.189523	32	32
STAD	LAYN	140.091	353.166	0.396842	0.00797763	0.0291434	32	32
STAD	PDCD1	138.848	73.593	1.8855	0.0670168	0.143523	32	32
STAD	TIGIT	138.166	56.7919	2.43032	0.00338181	0.0154142	32	32
THCA	CXCL13	294.799	501.621	0.587776	0.265854	0.349749	59	59
THCA	HAVCR2	206.247	155.685	1.32456	0.140034	0.20487	59	59
THCA	LAG3	99.6448	138.564	0.719325	0.357101	0.440391	59	59
THCA	LAYN	175.234	655.488	0.267445	2.84966e-23	1.40716e-20	59	59
THCA	PDCD1	89.6755	129.282	0.693881	0.315138	0.402331	59	59
THCA	TIGIT	83.7954	147.648	0.567828	0.0909804	0.142048	59	59
Differential GSVA
cancertype	tumor_gsva	normal_gsva	log2fc	pval	diff_gsva
BLCA	-0.110152	-0.104392	0.0774935	0.892576	-0.00576067
BRCA	-0.0949036	-0.22449	-1.24212	3.45982e-27	0.129586
COAD	-0.209625	-0.12129	0.789346	7.44822e-06	-0.0883347
ESCA	-0.143588	-0.30383	-1.08133	2.7936e-05	0.160242
HNSC	0.0139772	-0.217682		7.56017e-19	0.231659
KICH	-0.630285	-0.713591	-0.179095	0.075081	0.0833069
KIRC	0.0271068	-0.276755		1.83479e-48	0.303862
KIRP	-0.138074	-0.26534	-0.942399	4.19288e-09	0.127266
LIHC	-0.178508	-0.134131	0.412347	0.00106879	-0.0443771
LUAD	0.00661022	-0.0727323		2.34631e-06	0.0793425
LUSC	0.0260562	-0.0483677		4.9568e-05	0.0744239
PRAD	-0.289473	-0.214736	0.430868	0.000223531	-0.0747377
STAD	-0.0653746	-0.125835	-0.944734	0.0856662	0.0604607
THCA	-0.194418	-0.0656059	1.56726	6.3966e-05	-0.128812
Expression and Stages
cancertype	symbol	stagetype	stage1	stage2	stage3	stage4	pval	fdr
ACC	CXCL13	pathologic_stage	13/9	5.1/37	25/16	38/15	0.231953	0.542009
ACC	HAVCR2	pathologic_stage	250/9	240/37	160/16	220/15	0.0731849	0.364361
ACC	LAG3	pathologic_stage	17/9	19/37	34/16	130/15	0.072415	0.362826
ACC	LAYN	pathologic_stage	180/9	110/37	96/16	86/15	0.311657	0.606848
ACC	PDCD1	pathologic_stage	14/9	9.8/37	8.7/16	43/15	0.127749	0.442186
ACC	TIGIT	pathologic_stage	18/9	8.1/37	3.6/16	31/15	0.0169828	0.218033
BLCA	CXCL13	pathologic_stage		850/130	600/140	460/134	0.212285	0.420459
BLCA	HAVCR2	pathologic_stage		210/130	310/140	250/134	0.0077867	0.0536952
BLCA	LAG3	pathologic_stage		210/130	240/140	150/134	0.402933	0.605346
BLCA	LAYN	pathologic_stage		140/130	150/140	170/134	0.0231052	0.110013
BLCA	PDCD1	pathologic_stage		60/130	67/140	40/134	0.452727	0.646436
BLCA	TIGIT	pathologic_stage		82/130	100/140	69/134	0.470866	0.65892
BRCA	CXCL13	pathologic_stage	1300/182	1200/626	990/252	220/20	0.0947133	0.281633
BRCA	HAVCR2	pathologic_stage	420/182	400/626	400/252	370/20	0.770463	0.857752
BRCA	LAG3	pathologic_stage	100/182	130/626	110/252	79/20	0.280754	0.495566
BRCA	LAYN	pathologic_stage	140/182	140/626	150/252	160/20	0.00477282	0.0613387
BRCA	PDCD1	pathologic_stage	44/182	44/626	39/252	47/20	0.808555	0.880697
BRCA	TIGIT	pathologic_stage	110/182	110/626	91/252	87/20	0.730612	0.833487
CESC	CXCL13	clinical_stage	620/162	390/69	610/46	270/22	0.119247	0.607133
CESC	HAVCR2	clinical_stage	310/162	320/69	300/46	230/22	0.407259	0.820896
CESC	LAG3	clinical_stage	300/162	340/69	340/46	240/22	0.295184	0.759705
CESC	LAYN	clinical_stage	170/162	150/69	160/46	130/22	0.310967	0.772474
CESC	PDCD1	clinical_stage	91/162	97/69	71/46	59/22	0.205151	0.698561
CESC	TIGIT	clinical_stage	140/162	130/69	110/46	69/22	0.0742954	0.525003
CHOL	CXCL13	pathologic_stage	150/19	200/9		4.9/7	0.047306	0.99976
CHOL	HAVCR2	pathologic_stage	290/19	290/9		180/7	0.2773	0.99976
CHOL	LAG3	pathologic_stage	100/19	86/9		33/7	0.404327	0.99976
CHOL	LAYN	pathologic_stage	250/19	110/9		200/7	0.696902	0.99976
CHOL	PDCD1	pathologic_stage	120/19	67/9		120/7	0.889764	0.99976
CHOL	TIGIT	pathologic_stage	51/19	54/9		14/7	0.194209	0.99976
COAD	CXCL13	pathologic_stage	160/45	160/111	160/81	140/39	0.126489	0.382606
COAD	HAVCR2	pathologic_stage	150/45	200/111	180/81	140/39	0.551378	0.754856
COAD	LAG3	pathologic_stage	77/45	110/111	65/81	54/39	0.049566	0.24783
COAD	LAYN	pathologic_stage	64/45	92/111	110/81	110/39	0.0268682	0.188695
COAD	PDCD1	pathologic_stage	34/45	42/111	37/81	30/39	0.286372	0.556894
COAD	TIGIT	pathologic_stage	60/45	62/111	61/81	44/39	0.0129457	0.134922
DLBC	CXCL13	clinical_stage	3500/8	1400/17	3200/5	7200/12	0.187174	0.994036
DLBC	HAVCR2	clinical_stage	1200/8	1400/17	1600/5	1500/12	0.725335	0.994036
DLBC	LAG3	clinical_stage	1500/8	2000/17	2600/5	3200/12	0.610297	0.994036
DLBC	LAYN	clinical_stage	100/8	100/17	100/5	110/12	0.975248	0.999312
DLBC	PDCD1	clinical_stage	820/8	570/17	1500/5	1100/12	0.0890961	0.994036
DLBC	TIGIT	clinical_stage	760/8	1100/17	870/5	710/12	0.779572	0.994036
ESCA	CXCL13	pathologic_stage	170/19	540/78	440/56	280/9	0.412651	0.664513
ESCA	CXCL13	clinical_stage		260/30	280/21	230/11	0.807596	0.955425
ESCA	HAVCR2	pathologic_stage	100/19	220/78	240/56	170/9	0.00965571	0.163848
ESCA	HAVCR2	clinical_stage		200/30	220/21	140/11	0.495902	0.867317
ESCA	LAG3	pathologic_stage	67/19	160/78	190/56	70/9	0.0315409	0.238591
ESCA	LAG3	clinical_stage		130/30	160/21	110/11	0.904791	0.979227
ESCA	LAYN	pathologic_stage	130/19	220/78	160/56	120/9	0.0828381	0.344031
ESCA	LAYN	clinical_stage		300/30	130/21	65/11	0.00371678	0.439751
ESCA	PDCD1	pathologic_stage	29/19	52/78	55/56	39/9	0.50541	0.725658
ESCA	PDCD1	clinical_stage		35/30	40/21	48/11	0.425609	0.837189
ESCA	TIGIT	pathologic_stage	31/19	75/78	73/56	48/9	0.0474426	0.277438
ESCA	TIGIT	clinical_stage		64/30	57/21	57/11	0.914625	0.980324
HNSC	CXCL13	pathologic_stage	710/27	710/74	630/81	530/268	0.111343	0.383012
HNSC	CXCL13	clinical_stage	770/20	660/98	470/105	670/285	0.166404	0.495979
HNSC	HAVCR2	pathologic_stage	290/27	330/74	270/81	300/268	0.654806	0.82873
HNSC	HAVCR2	clinical_stage	310/20	270/98	260/105	330/285	0.104884	0.420997
HNSC	LAG3	pathologic_stage	240/27	300/74	250/81	210/268	0.225483	0.523344
HNSC	LAG3	clinical_stage	360/20	240/98	250/105	230/285	0.461516	0.728124
HNSC	LAYN	pathologic_stage	280/27	320/74	340/81	350/268	0.612763	0.806997
HNSC	LAYN	clinical_stage	360/20	300/98	350/105	340/285	0.695356	0.85255
HNSC	PDCD1	pathologic_stage	79/27	81/74	67/81	67/268	0.268076	0.56527
HNSC	PDCD1	clinical_stage	85/20	68/98	66/105	77/285	0.244415	0.571797
HNSC	TIGIT	pathologic_stage	170/27	140/74	130/81	120/268	0.126022	0.406099
HNSC	TIGIT	clinical_stage	160/20	130/98	120/105	140/285	0.221577	0.549838
KICH	CXCL13	pathologic_stage	7.9/21	17/25	7.9/14	18/6	0.399333	0.68787
KICH	HAVCR2	pathologic_stage	230/21	180/25	260/14	350/6	0.237031	0.578176
KICH	LAG3	pathologic_stage	16/21	10/25	12/14	30/6	0.152448	0.503466
KICH	LAYN	pathologic_stage	50/21	54/25	61/14	86/6	0.64191	0.824694
KICH	PDCD1	pathologic_stage	9.1/21	7/25	9/14	14/6	0.147633	0.498113
KICH	TIGIT	pathologic_stage	17/21	12/25	12/14	17/6	0.44788	0.717083
KIRC	CXCL13	pathologic_stage	77/268	140/57	210/123	390/84	1.7965e-11	5.83451e-09
KIRC	HAVCR2	pathologic_stage	1800/268	2000/57	2100/123	2000/84	0.37414	0.493646
KIRC	LAG3	pathologic_stage	140/268	260/57	300/123	420/84	1.71277e-09	1.43171e-07
KIRC	LAYN	pathologic_stage	360/268	340/57	340/123	350/84	0.787851	0.843864
KIRC	PDCD1	pathologic_stage	71/268	150/57	130/123	180/84	3.90754e-08	1.46614e-06
KIRC	TIGIT	pathologic_stage	76/268	130/57	130/123	170/84	5.16547e-07	1.1371e-05
KIRP	CXCL13	pathologic_stage	24/172	52/22	270/52	150/15	0.000287809	0.00557229
KIRP	CXCL13	clinical_stage	41/140	63/21	460/29	47/11	0.0020389	0.0337081
KIRP	HAVCR2	pathologic_stage	1500/172	2100/22	1400/52	760/15	0.169555	0.355248
KIRP	HAVCR2	clinical_stage	1500/140	1900/21	1400/29	950/11	0.541521	0.710788
KIRP	LAG3	pathologic_stage	79/172	97/22	90/52	52/15	0.0178516	0.0854744
KIRP	LAG3	clinical_stage	96/140	120/21	98/29	26/11	0.0407742	0.178159
KIRP	LAYN	pathologic_stage	150/172	110/22	100/52	130/15	0.0191463	0.0893212
KIRP	LAYN	clinical_stage	160/140	130/21	76/29	92/11	0.00793918	0.072137
KIRP	PDCD1	pathologic_stage	48/172	64/22	82/52	58/15	0.27181	0.474303
KIRP	PDCD1	clinical_stage	57/140	81/21	100/29	29/11	0.242909	0.464097
KIRP	TIGIT	pathologic_stage	22/172	35/22	51/52	34/15	0.198257	0.391389
KIRP	TIGIT	clinical_stage	24/140	46/21	68/29	15/11	0.0567201	0.214082
LIHC	CXCL13	pathologic_stage	190/173	260/87	140/85	5/5	0.00839676	0.144053
LIHC	HAVCR2	pathologic_stage	180/173	230/87	250/85	170/5	0.825953	0.915506
LIHC	LAG3	pathologic_stage	140/173	130/87	150/85	42/5	0.300692	0.615615
LIHC	LAYN	pathologic_stage	42/173	45/87	58/85	60/5	0.220434	0.542909
LIHC	PDCD1	pathologic_stage	63/173	83/87	75/85	12/5	0.145513	0.457679
LIHC	TIGIT	pathologic_stage	55/173	61/87	50/85	13/5	0.0992405	0.390754
LUAD	CXCL13	pathologic_stage	900/277	830/122	530/84	570/26	0.0447158	0.251172
LUAD	HAVCR2	pathologic_stage	580/277	580/122	510/84	480/26	0.460765	0.725772
LUAD	LAG3	pathologic_stage	200/277	180/122	150/84	160/26	0.159487	0.452717
LUAD	LAYN	pathologic_stage	180/277	200/122	210/84	150/26	0.393791	0.681261
LUAD	PDCD1	pathologic_stage	88/277	87/122	77/84	69/26	0.40981	0.692196
LUAD	TIGIT	pathologic_stage	150/277	140/122	110/84	100/26	0.0556695	0.278719
LUSC	CXCL13	pathologic_stage	2700/245	1500/162	950/84	570/7	0.665043	0.84407
LUSC	HAVCR2	pathologic_stage	430/245	380/162	420/84	390/7	0.487617	0.747705
LUSC	LAG3	pathologic_stage	170/245	180/162	170/84	83/7	0.334246	0.650677
LUSC	LAYN	pathologic_stage	490/245	480/162	450/84	420/7	0.788171	0.901424
LUSC	PDCD1	pathologic_stage	69/245	71/162	68/84	34/7	0.41224	0.702545
LUSC	TIGIT	pathologic_stage	130/245	120/162	130/84	66/7	0.348217	0.659782
MESO	CXCL13	pathologic_stage	310/10	340/16	360/45	480/16	0.708281	0.906498
MESO	HAVCR2	pathologic_stage	440/10	560/16	660/45	760/16	0.193397	0.662705
MESO	LAG3	pathologic_stage	280/10	250/16	380/45	670/16	0.73066	0.914937
MESO	LAYN	pathologic_stage	380/10	260/16	420/45	440/16	0.318056	0.740118
MESO	PDCD1	pathologic_stage	56/10	84/16	140/45	120/16	0.519643	0.831637
MESO	TIGIT	pathologic_stage	75/10	68/16	92/45	98/16	0.795183	0.936826
OV	CXCL13	clinical_stage		240/22	160/246	120/38	0.661931	0.854787
OV	HAVCR2	clinical_stage		310/22	350/246	390/38	0.177318	0.52391
OV	LAG3	clinical_stage		240/22	170/246	170/38	0.756697	0.898044
OV	LAYN	clinical_stage		200/22	300/246	290/38	0.112482	0.44144
OV	PDCD1	clinical_stage		56/22	43/246	30/38	0.514503	0.781485
OV	TIGIT	clinical_stage		43/22	33/246	27/38	0.791972	0.913194
PAAD	CXCL13	pathologic_stage	220/21	460/147		23/5	0.0854754	0.321058
PAAD	HAVCR2	pathologic_stage	310/21	470/147		370/5	0.142401	0.376488
PAAD	LAG3	pathologic_stage	70/21	69/147		26/5	0.00527213	0.225386
PAAD	LAYN	pathologic_stage	260/21	290/147		350/5	0.715841	0.829069
PAAD	PDCD1	pathologic_stage	33/21	58/147		28/5	0.143404	0.377814
PAAD	TIGIT	pathologic_stage	59/21	96/147		52/5	0.215869	0.445248
READ	CXCL13	pathologic_stage	130/12	98/26	97/33	99/13	0.785939	0.933309
READ	HAVCR2	pathologic_stage	100/12	160/26	160/33	180/13	0.123891	0.651826
READ	LAG3	pathologic_stage	43/12	70/26	53/33	52/13	0.504114	0.84885
READ	LAYN	pathologic_stage	51/12	99/26	100/33	130/13	0.0613511	0.55344
READ	PDCD1	pathologic_stage	24/12	29/26	26/33	25/13	0.951094	0.983992
READ	TIGIT	pathologic_stage	48/12	58/26	45/33	47/13	0.251745	0.744511
SKCM	CXCL13	pathologic_stage	830/78	300/140	800/171	430/24	0.00122822	0.022963
SKCM	HAVCR2	pathologic_stage	480/78	260/140	490/171	400/24	6.0177e-05	0.0038363
SKCM	LAG3	pathologic_stage	570/78	290/140	670/171	250/24	0.00173885	0.0287746
SKCM	LAYN	pathologic_stage	110/78	100/140	130/171	95/24	0.215724	0.452545
SKCM	PDCD1	pathologic_stage	200/78	98/140	210/171	100/24	0.00072692	0.0165313
SKCM	TIGIT	pathologic_stage	260/78	110/140	240/171	130/24	0.000143294	0.00604384
STAD	CXCL13	pathologic_stage	480/57	850/123	900/171	420/41	0.00178707	0.0589525
STAD	HAVCR2	pathologic_stage	230/57	310/123	310/171	350/41	0.0243571	0.182636
STAD	LAG3	pathologic_stage	140/57	200/123	240/171	220/41	0.0285347	0.197042
STAD	LAYN	pathologic_stage	130/57	170/123	160/171	150/41	0.0091996	0.120096
STAD	PDCD1	pathologic_stage	61/57	84/123	92/171	59/41	0.0261938	0.189313
STAD	TIGIT	pathologic_stage	63/57	96/123	100/171	85/41	0.0169272	0.155869
TGCT	CXCL13	pathologic_stage	410/56	500/12	180/14		0.0711447	0.191451
TGCT	CXCL13	clinical_stage	420/52	390/17	170/15		0.236519	0.4783
TGCT	CXCL13	igcccg_stage	370/32 (stage good)	280/9 (stage intermediate)			0.392914	0.89265
TGCT	HAVCR2	pathologic_stage	450/56	520/12	270/14		0.14535	0.293943
TGCT	HAVCR2	clinical_stage	440/52	520/17	280/15		0.264369	0.504841
TGCT	HAVCR2	igcccg_stage	420/32 (stage good)	400/9 (stage intermediate)			0.42852	0.897372
TGCT	LAG3	pathologic_stage	880/56	700/12	320/14		0.00980289	0.0626779
TGCT	LAG3	clinical_stage	900/52	660/17	380/15		0.0315002	0.208306
TGCT	LAG3	igcccg_stage	670/32 (stage good)	730/9 (stage intermediate)			0.745179	0.960178
TGCT	LAYN	pathologic_stage	120/56	170/12	150/14		0.0692262	0.188264
TGCT	LAYN	clinical_stage	130/52	170/17	150/15		0.160923	0.397447
TGCT	LAYN	igcccg_stage	160/32 (stage good)	200/9 (stage intermediate)			0.311805	0.8874
TGCT	PDCD1	pathologic_stage	230/56	180/12	71/14		0.0162076	0.0820312
TGCT	PDCD1	clinical_stage	220/52	160/17	78/15		0.0440319	0.23281
TGCT	PDCD1	igcccg_stage	160/32 (stage good)	130/9 (stage intermediate)			0.22968	0.876249
TGCT	TIGIT	pathologic_stage	250/56	160/12	96/14		0.0381242	0.133359
TGCT	TIGIT	clinical_stage	240/52	160/17	100/15		0.0781993	0.288408
TGCT	TIGIT	igcccg_stage	170/32 (stage good)	160/9 (stage intermediate)			0.42852	0.897372
THCA	CXCL13	pathologic_stage	250/288	21/51	180/111	130/57	6.33971e-08	6.55619e-06
THCA	HAVCR2	pathologic_stage	200/288	110/51	200/111	170/57	0.00143264	0.00833641
THCA	LAG3	pathologic_stage	85/288	29/51	77/111	44/57	0.000267034	0.00240654
THCA	LAYN	pathologic_stage	170/288	210/51	180/111	120/57	0.00590945	0.0244545
THCA	PDCD1	pathologic_stage	75/288	28/51	52/111	33/57	3.1606e-05	0.000513211
THCA	TIGIT	pathologic_stage	73/288	21/51	61/111	54/57	5.24712e-06	0.00013657
THYM	CXCL13	masaoka_stage		230/61	120/15	1400/6	0.638079	0.938021
THYM	HAVCR2	masaoka_stage		290/61	290/15	650/6	0.378663	0.847361
THYM	LAG3	masaoka_stage		170/61	130/15	1200/6	0.192578	0.746691
THYM	LAYN	masaoka_stage		410/61	400/15	350/6	0.738153	0.962008
THYM	PDCD1	masaoka_stage		330/61	230/15	240/6	0.233507	0.779515
THYM	TIGIT	masaoka_stage		87/61	64/15	270/6	0.565791	0.919781
UCEC	CXCL13	clinical_stage	320/98	110/24	250/45	85/10	0.491134	0.87317
UCEC	HAVCR2	clinical_stage	230/98	160/24	220/45	200/10	0.71712	0.936057
UCEC	LAG3	clinical_stage	390/98	120/24	260/45	260/10	0.208205	0.73613
UCEC	LAYN	clinical_stage	100/98	90/24	130/45	130/10	0.0538966	0.521637
UCEC	PDCD1	clinical_stage	100/98	49/24	86/45	37/10	0.319388	0.807078
UCEC	TIGIT	clinical_stage	80/98	53/24	68/45	26/10	0.107741	0.631527
UCS	CXCL13	clinical_stage	290/22	66/5	80/20	85/10	0.720806	0.879096
UCS	HAVCR2	clinical_stage	200/22	150/5	180/20	140/10	0.917749	0.966984
UCS	LAG3	clinical_stage	240/22	39/5	97/20	140/10	0.0992495	0.435141
UCS	LAYN	clinical_stage	250/22	320/5	350/20	480/10	0.325982	0.650755
UCS	PDCD1	clinical_stage	75/22	18/5	31/20	34/10	0.644811	0.841592
UCS	TIGIT	clinical_stage	41/22	14/5	17/20	28/10	0.952777	0.98149
UVM	CXCL13	pathologic_stage		36/39	10/36		0.591286	0.99245
UVM	CXCL13	clinical_stage		37/36	10/40		0.105156	0.583838
UVM	HAVCR2	pathologic_stage		93/39	91/36		0.616421	0.99245
UVM	HAVCR2	clinical_stage		89/36	99/40		0.370297	0.779026
UVM	LAG3	pathologic_stage		140/39	150/36		0.731863	0.997177
UVM	LAG3	clinical_stage		120/36	170/40		0.136089	0.627054
UVM	LAYN	pathologic_stage		27/39	45/36		0.0738388	0.982061
UVM	LAYN	clinical_stage		27/36	45/40		0.0279501	0.427269
UVM	PDCD1	pathologic_stage		25/39	25/36		0.387025	0.984853
UVM	PDCD1	clinical_stage		22/36	30/40		0.0926687	0.561137
UVM	TIGIT	pathologic_stage		25/39	19/36		0.717114	0.995881
UVM	TIGIT	clinical_stage		23/36	22/40		0.215516	0.69506
Expression and Subtypes
cancertype	symbol	pval	Subtype1	Subtype2	Subtype3	Subtype4	Subtype5	Subtype6
LUAD	HAVCR2	1.17025e-14	1 (200/22)	2 (330/32)	3 (550/51)	4 (480/32)	5 (730/52)	6 (880/41)
LUAD	TIGIT	5.2866e-11	1 (50/22)	2 (75/32)	3 (110/51)	4 (86/32)	5 (170/52)	6 (220/41)
BRCA	LAG3	6.78287e-10	Basal (250/140)	Her2 (150/67)	LumA (51/420)	LumB (110/193)	Normal_like (100/23)
KIRC	CXCL13	7.99393e-09	1 (60/147)	2 (240/90)	3 (300/94)	4 (190/86)
LUAD	LAG3	8.82459e-09	1 (50/22)	2 (150/32)	3 (120/51)	4 (84/32)	5 (150/52)	6 (250/41)
LUSC	HAVCR2	9.94036e-09	basal (430/43)	classical (390/65)	primitive (360/27)	secretory (850/44)
KIRC	LAG3	1.12192e-08	1 (120/147)	2 (360/90)	3 (320/94)	4 (290/86)
KIRC	PDCD1	3.05014e-08	1 (59/147)	2 (180/90)	3 (150/94)	4 (140/86)
BRCA	LAYN	1.2454e-07	Basal (120/140)	Her2 (130/67)	LumA (150/420)	LumB (110/193)	Normal_like (250/23)
LUAD	PDCD1	3.16845e-07	1 (29/22)	2 (43/32)	3 (67/51)	4 (41/32)	5 (87/52)	6 (120/41)
KIRC	TIGIT	3.55891e-07	1 (79/147)	2 (150/90)	3 (150/94)	4 (130/86)
LUSC	TIGIT	7.20972e-07	basal (110/43)	classical (100/65)	primitive (81/27)	secretory (220/44)
GBM	LAYN	8.67703e-07	Classical (240/43)	G-CIMP (210/8)	Mesenchymal (560/55)	Neural (500/28)	Proneural (340/31)
STAD	LAG3	1.44292e-06	CIN (150/138)	EBV (540/25)	GS (150/54)	MSI (340/60)
BRCA	TIGIT	2.11481e-06	Basal (170/140)	Her2 (140/67)	LumA (80/420)	LumB (88/193)	Normal_like (170/23)
GBM	HAVCR2	3.48466e-06	Classical (720/43)	G-CIMP (930/8)	Mesenchymal (1500/55)	Neural (1600/28)	Proneural (890/31)
GBM	PDCD1	8.10111e-06	Classical (5.9/43)	G-CIMP (4.2/8)	Mesenchymal (15/55)	Neural (11/28)	Proneural (13/31)
STAD	TIGIT	1.1048e-05	CIN (70/138)	EBV (170/25)	GS (120/54)	MSI (110/60)
BRCA	PDCD1	1.6722e-05	Basal (66/140)	Her2 (44/67)	LumA (26/420)	LumB (30/193)	Normal_like (48/23)
LUAD	LAYN	1.8591e-05	1 (100/22)	2 (150/32)	3 (200/51)	4 (120/32)	5 (290/52)	6 (240/41)
STAD	LAYN	3.4954e-05	CIN (140/138)	EBV (120/25)	GS (350/54)	MSI (110/60)
STAD	HAVCR2	7.3034e-05	CIN (290/138)	EBV (560/25)	GS (350/54)	MSI (440/60)
BLCA	CXCL13	0.000102059	Non-Papillary (590/148)	Papillary (250/66)
LUSC	PDCD1	0.000116633	basal (53/43)	classical (50/65)	primitive (41/27)	secretory (110/44)
STAD	PDCD1	0.000125546	CIN (60/138)	EBV (140/25)	GS (93/54)	MSI (97/60)
BLCA	HAVCR2	0.000179009	Non-Papillary (270/148)	Papillary (200/66)
KIRC	LAYN	0.000250396	1 (380/147)	2 (330/90)	3 (410/94)	4 (290/86)
HNSC	LAYN	0.000362394	Negative (360/66)	Positive (160/23)
BLCA	TIGIT	0.00041461	Non-Papillary (96/148)	Papillary (60/66)
BLCA	LAG3	0.000967083	Non-Papillary (200/148)	Papillary (130/66)
LUAD	CXCL13	0.0010108	1 (290/22)	2 (510/32)	3 (530/51)	4 (610/32)	5 (1100/52)	6 (1700/41)
GBM	TIGIT	0.00118053	Classical (4.9/43)	G-CIMP (4.4/8)	Mesenchymal (14/55)	Neural (13/28)	Proneural (6.4/31)
LUSC	LAG3	0.0021419	basal (130/43)	classical (150/65)	primitive (150/27)	secretory (300/44)
STAD	CXCL13	0.00266443	CIN (440/138)	EBV (770/25)	GS (1700/54)	MSI (720/60)
BLCA	LAYN	0.00676265	Non-Papillary (150/148)	Papillary (130/66)
GBM	CXCL13	0.00724677	Classical (13/43)	G-CIMP (2.9/8)	Mesenchymal (370/55)	Neural (41/28)	Proneural (82/31)
LUSC	CXCL13	0.00948345	basal (1000/43)	classical (510/65)	primitive (750/27)	secretory (6100/44)
BRCA	HAVCR2	0.00953308	Basal (450/140)	Her2 (450/67)	LumA (380/420)	LumB (410/193)	Normal_like (610/23)
BLCA	PDCD1	0.010428	Non-Papillary (58/148)	Papillary (44/66)
HNSC	PDCD1	0.0125021	Negative (69/66)	Positive (130/23)
HNSC	TIGIT	0.0286428	Negative (150/66)	Positive (290/23)
KIRC	HAVCR2	0.0574266	1 (2100/147)	2 (2000/90)	3 (1600/94)	4 (2400/86)
HNSC	CXCL13	0.0655332	Negative (600/66)	Positive (1000/23)
COAD	TIGIT	0.0761677	MSI-H (120/6)	MSI-L (40/6)	MSS (30/15)
HNSC	LAG3	0.0962055	Negative (220/66)	Positive (330/23)
LUSC	LAYN	0.0981924	basal (460/43)	classical (710/65)	primitive (470/27)	secretory (510/44)
COAD	LAG3	0.120577	MSI-H (250/6)	MSI-L (66/6)	MSS (61/15)
COAD	PDCD1	0.136512	MSI-H (97/6)	MSI-L (29/6)	MSS (27/15)
GBM	LAG3	0.139509	Classical (22/43)	G-CIMP (48/8)	Mesenchymal (35/55)	Neural (30/28)	Proneural (37/31)
COAD	HAVCR2	0.1932	MSI-H (370/6)	MSI-L (180/6)	MSS (150/15)
COAD	CXCL13	0.207191	MSI-H (440/6)	MSI-L (120/6)	MSS (100/15)
COAD	LAYN	0.371419	MSI-H (120/6)	MSI-L (95/6)	MSS (78/15)
HNSC	HAVCR2	0.558042	Negative (330/66)	Positive (370/23)
BRCA	CXCL13	0.57649	Basal (870/140)	Her2 (750/67)	LumA (1400/420)	LumB (1100/193)	Normal_like (2300/23)
GSVA and Subtypes
cancertype	diff_p	Subtype1	Subtype2	Subtype3	Subtype4	Subtype5	Subtype6
BLCA	0.000305392	Non-Papillary (-0.087/148)	Papillary (-0.18/66)
BRCA	5.01915e-12	Basal (-0.013/140)	Her2 (-0.024/67)	LumA (-0.14/420)	LumB (-0.1/193)	Normal_like (-0.038/23)
COAD	0.0492956	MSI-H (0.011/6)	MSI-L (-0.19/6)	MSS (-0.23/15)
GBM	2.44568e-08	Classical (-0.31/43)	G-CIMP (-0.29/8)	Mesenchymal (-0.091/55)	Neural (-0.14/28)	Proneural (-0.25/30)
HNSC	0.375803	Negative (0.022/66)	Positive (0.072/23)
KIRC	5.8715e-05	1 (0.0021/147)	2 (0.072/90)	3 (0.068/94)	4 (0.075/86)
LUAD	8.50033e-16	1 (-0.19/22)	2 (-0.084/32)	3 (-0.007/51)	4 (-0.083/32)	5 (0.071/52)	6 (0.16/41)
LUSC	9.12339e-10	basal (0.051/43)	classical (0.026/65)	primitive (-0.031/27)	secretory (0.23/43)
STAD	1.08458e-11	CIN (-0.13/138)	EBV (0.12/25)	GS (2e-04/54)	MSI (0.037/60)
GSVA and Stages
cancertype	stage_type	diff_p	trend_p	trend_score	StageI	StageII	StageIII	StageIV
ACC	pathologic_stage	0.281346	0.734095	-0.339683	-0.35/9	-0.5/37	-0.53/16	-0.42/15
BLCA	pathologic_stage	0.350879	0.30818	1.01905	-0.29/2	-0.14/130	-0.14/140	-0.13/134
BRCA	pathologic_stage	0.687064	0.734095	-0.339683	-0.14/182	-0.12/626	-0.13/252	-0.16/20
CESC	clinical_stage	0.137366	0.734095	-0.339683	-0.065/162	-0.077/69	-0.044/46	-0.16/22
CHOL	pathologic_stage	0.349247	0.734095	-0.339683	-0.2/19	-0.22/9	0.51/1	-0.3/7
COAD	pathologic_stage	0.119937	0.30818	-1.01905	-0.22/45	-0.21/111	-0.23/81	-0.29/39
DLBC	clinical_stage	0.582841	1	0	0.71/8	0.61/17	0.85/5	0.7/12
ESCA	pathologic_stage	0.053017	0.30818	1.01905	-0.22/19	-0.14/78	-0.16/56	-0.14/9
ESCA	clinical_stage	0.425842	1	0	-0.26/3	-0.12/30	-0.18/21	-0.2/11
HNSC	clinical_stage	0.280014	0.734095	0.339683	-0.011/20	-0.0082/98	-0.025/105	0.016/285
HNSC	pathologic_stage	0.604424	1	0	-0.0053/27	0.037/74	-0.0059/81	-0.0041/268
KICH	pathologic_stage	0.445453	1	0	-0.63/21	-0.65/25	-0.74/14	-0.52/6
KIRC	pathologic_stage	3.32669e-08	0.0894294	1.69842	-0.014/268	0.032/57	0.034/123	0.063/84
KIRP	clinical_stage	0.16064	0.734095	-0.339683	-0.14/140	-0.14/21	-0.11/29	-0.15/11
KIRP	pathologic_stage	0.318756	1	0	-0.14/172	-0.13/22	-0.13/52	-0.16/15
LIHC	pathologic_stage	0.168483	0.30818	-1.01905	-0.22/173	-0.23/87	-0.22/85	-0.28/5
LUAD	pathologic_stage	0.123216	0.0894294	-1.69842	0.019/277	-0.0083/122	-0.024/84	-0.049/26
LUSC	pathologic_stage	0.675909	1	0	0.011/244	0.013/162	0.018/84	-0.023/7
MESO	pathologic_stage	0.487843	0.30818	1.01905	-0.033/10	-0.065/16	0.018/45	0.099/16
OV	clinical_stage	0.923992	0.30818	1.01905	-0.29/1	-0.16/22	-0.16/246	-0.15/38
PAAD	pathologic_stage	0.129591	1	0	-0.25/21	-0.16/147	0.0039/4	-0.28/5
READ	pathologic_stage	0.304103	0.734095	-0.339683	-0.52/12	-0.45/26	-0.51/33	-0.56/13
SKCM	pathologic_stage	0.000110867	0.734095	-0.339683	0.045/78	-0.11/140	5e-04/171	-0.033/24
STAD	pathologic_stage	0.0126999	0.734095	0.339683	-0.18/57	-0.067/123	-0.06/171	-0.1/41
TGCT	pathologic_stage	0.02595	1	0	0.069/56	0.11/12	-0.044/14
TGCT	clinical_stage	0.0602456	1	0	0.052/52	0.06/17	-0.037/15
TGCT	igcccg_stage	0.410496	0.29627	-1.04447	0.061/32(good)	-0.027/9(intermediate)	-0.16/2(poor)
THCA	pathologic_stage	4.71859e-06	1	0	-0.24/288	-0.29/51	-0.24/111	-0.24/57
THYM	masaoka_stage	0.47562	1	0		-0.063/61	-0.069/15	0.12/6
UCEC	clinical_stage	0.185554	0.734095	-0.339683	-0.12/98	-0.19/24	-0.15/45	-0.18/10
UCS	clinical_stage	0.963195	0.734095	0.339683	-0.23/22	-0.21/5	-0.23/20	-0.19/10
UVM	clinical_stage	0.101538	0.29627	1.04447		-0.48/36	-0.38/40	-0.32/4
UVM	pathologic_stage	0.37804	0.29627	1.04447		-0.46/39	-0.42/36	-0.32/4
