# Supplementary material for: Characterization of Exhausted T Cell Signatures in Pan-Cancer Settings
Source: Int J Mol Sci. 2025 Mar 5;26(5):2311. doi: 10.3390/ijms26052311 (PMC11899893; doi:10.3390/ijms26052311)
Supplement: Supplementary file 1 [file ijms-26-02311-s001.zip › Table S3.XLSX]

## Sheet: Survival Analysis
Survival Analysis
cancertype	symbol	sur_type	hr	coxp	logrankp	higher risk of death
MESO	LAYN	DFI	5.45606e+09	0.999344	0.0100633	Higher expr.
THYM	TIGIT	DSS	3.14608e+09	0.999179	0.0108643	Higher expr.
MESO	TIGIT	DFI	1.57925e+09	0.999091	0.0405175	Higher expr.
READ	LAYN	DFI	1.01062e+09	0.99914	0.098971	Higher expr.
THYM	TIGIT	OS	8.71738e+08	0.998019	0.000535567	Higher expr.
TGCT	HAVCR2	DSS	5.7364e+08	0.998857	0.0889935	Higher expr.
TGCT	HAVCR2	OS	5.03501e+08	0.998729	0.0772339	Higher expr.
UVM	PDCD1	DSS	10.2873	0.000263614	1.1296e-05	Higher expr.
UVM	PDCD1	OS	8.71563	0.000136843	8.56107e-06	Higher expr.
UVM	TIGIT	DSS	7.30757	0.000495931	6.5857e-05	Higher expr.
UVM	LAG3	DSS	7.28338	0.000497233	6.4653e-05	Higher expr.
UVM	TIGIT	OS	6.59935	0.000308764	4.8687e-05	Higher expr.
UVM	LAG3	OS	6.58106	0.000308862	4.7737e-05	Higher expr.
UVM	LAYN	DSS	5.76649	0.00167372	0.000384713	Higher expr.
MESO	HAVCR2	DFI	5.71919	0.134757	0.0931471	Higher expr.
UVM	LAYN	OS	5.11006	0.00131274	0.000356694	Higher expr.
MESO	CXCL13	DFI	4.87476	0.160665	0.12284	Higher expr.
UVM	LAYN	PFS	4.85942	0.000136125	2.684e-05	Higher expr.
THYM	LAG3	DSS	4.75077	0.186263	0.149797	Higher expr.
UVM	HAVCR2	DSS	4.52033	0.00254868	0.00111154	Higher expr.
THYM	LAG3	OS	4.51805	0.0640603	0.0440054	Higher expr.
UVM	HAVCR2	OS	4.37581	0.00175077	0.00077021	Higher expr.
READ	LAYN	DSS	4.27196	0.194114	0.156937	Higher expr.
THYM	HAVCR2	OS	4.15581	0.0765591	0.0547283	Higher expr.
THYM	HAVCR2	DSS	4.04813	0.228405	0.193212	Higher expr.
THYM	CXCL13	DSS	3.82892	0.24668	0.213089	Higher expr.
UVM	LAG3	PFS	3.69858	0.00104468	0.000455461	Higher expr.
KICH	CXCL13	DFI	3.69032	0.288312	0.255629	Higher expr.
UVM	PDCD1	PFS	3.53687	0.00159397	0.000786765	Higher expr.
PCPG	LAYN	DFI	3.46991	0.282127	0.252042	Higher expr.
KIRP	CXCL13	DSS	3.46207	0.00449787	0.00248596	Higher expr.
THCA	LAYN	OS	3.36606	0.0358643	0.0258761	Higher expr.
ESCA	LAG3	DFI	3.11019	0.013097	0.00907827	Higher expr.
UVM	TIGIT	PFS	3.05555	0.00400606	0.0025122	Higher expr.
THYM	TIGIT	PFS	3.0129	0.0148505	0.0106122	Higher expr.
UVM	CXCL13	DSS	2.9931	0.0234846	0.0173479	Higher expr.
READ	HAVCR2	DFI	2.9803	0.330317	0.307007	Higher expr.
KIRP	LAG3	DSS	2.96954	0.00932723	0.00634505	Higher expr.
PCPG	PDCD1	DFI	2.96803	0.346329	0.322799	Higher expr.
KICH	TIGIT	DSS	2.93949	0.19773	0.176655	Higher expr.
UVM	CXCL13	OS	2.87201	0.0202577	0.0151506	Higher expr.
THYM	CXCL13	PFS	2.78144	0.0231915	0.0178666	Higher expr.
THCA	LAYN	DSS	2.78065	0.221903	0.202253	Higher expr.
DLBC	TIGIT	DFI	2.73902	0.430854	0.41621	Higher expr.
DLBC	LAG3	DSS	2.69664	0.390313	0.37095	Higher expr.
KIRP	PDCD1	DSS	2.69201	0.0148128	0.0112445	Higher expr.
READ	LAYN	OS	2.6853	0.0614665	0.0529689	Higher expr.
DLBC	PDCD1	DSS	2.62395	0.403614	0.385458	Higher expr.
KIRP	CXCL13	OS	2.50807	0.00457028	0.00332826	Higher expr.
UVM	HAVCR2	PFS	2.45083	0.0171498	0.0140701	Higher expr.
READ	PDCD1	DFI	2.44897	0.425954	0.411058	Higher expr.
COAD	LAYN	DSS	2.39751	0.014044	0.0113367	Higher expr.
PCPG	PDCD1	PFS	2.38155	0.0533755	0.0459478	Higher expr.
READ	LAYN	PFS	2.37261	0.0304267	0.0261878	Higher expr.
MESO	LAYN	OS	2.36193	0.000504146	0.000360554	Higher expr.
TGCT	LAYN	OS	2.35718	0.464181	0.451517	Higher expr.
KIRC	CXCL13	DSS	2.3499	3.615e-05	2.0747e-05	Higher expr.
THYM	CXCL13	OS	2.29888	0.240676	0.227527	Higher expr.
THYM	HAVCR2	PFS	2.25051	0.0614237	0.0546505	Higher expr.
KIRP	LAG3	OS	2.21762	0.0123426	0.0102136	Higher expr.
KICH	LAYN	DFI	2.21272	0.516913	0.505912	Higher expr.
KIRP	LAG3	DFI	2.20166	0.0405097	0.0356997	Higher expr.
KICH	LAYN	DSS	2.18636	0.35002	0.337813	Higher expr.
KIRP	TIGIT	DSS	2.17952	0.0542737	0.04843	Higher expr.
STAD	LAYN	DFI	2.17824	0.0143965	0.0120758	Higher expr.
KIRP	PDCD1	OS	2.14008	0.014428	0.0122723	Higher expr.
MESO	LAYN	PFS	2.12361	0.00229736	0.00185964	Higher expr.
KICH	PDCD1	DFI	2.09239	0.546803	0.537699	Higher expr.
KICH	TIGIT	DFI	2.09239	0.546803	0.537699	Higher expr.
DLBC	LAG3	DFI	2.07233	0.551981	0.543176	Higher expr.
THYM	PDCD1	DSS	2.06071	0.533869	0.525284	Higher expr.
KIRP	PDCD1	DFI	2.04215	0.0722224	0.0665441	Higher expr.
TGCT	TIGIT	OS	1.98783	0.574822	0.56728	Higher expr.
TGCT	LAYN	DSS	1.97712	0.57785	0.570469	Higher expr.
TGCT	CXCL13	DSS	1.95459	0.584246	0.577192	Higher expr.
TGCT	LAG3	DSS	1.95459	0.584246	0.577192	Higher expr.
TGCT	TIGIT	DSS	1.95459	0.584246	0.577192	Higher expr.
KIRP	LAG3	PFS	1.92864	0.00647588	0.00558271	Higher expr.
MESO	LAYN	DSS	1.91782	0.0351928	0.0324865	Higher expr.
ESCA	TIGIT	DFI	1.90204	0.129299	0.123062	Higher expr.
ESCA	HAVCR2	DSS	1.88343	0.0259326	0.0235376	Higher expr.
KIRC	LAG3	DSS	1.88235	0.00155311	0.00129079	Higher expr.
LGG	PDCD1	DSS	1.8753	0.000695322	0.00056461	Higher expr.
LGG	PDCD1	OS	1.84905	0.00049202	0.000399657	Higher expr.
HNSC	LAYN	DFI	1.83989	0.119407	0.114028	Higher expr.
PRAD	HAVCR2	PFS	1.83537	0.00400046	0.0034774	Higher expr.
THYM	LAG3	PFS	1.82005	0.158973	0.15308	Higher expr.
LGG	PDCD1	DFI	1.81666	0.146236	0.140908	Higher expr.
KIRP	CXCL13	PFS	1.78744	0.0148648	0.0135242	Higher expr.
KIRP	TIGIT	DFI	1.78083	0.129666	0.124627	Higher expr.
LAML	PDCD1	OS	1.77721	0.00365418	0.00321795	Higher expr.
ESCA	HAVCR2	DFI	1.77236	0.179531	0.174215	Higher expr.
KIRC	TIGIT	DSS	1.76214	0.00460229	0.00408923	Higher expr.
PAAD	HAVCR2	DFI	1.7615	0.214304	0.208946	Higher expr.
KIRC	CXCL13	PFS	1.76026	3.7773e-05	2.9636e-05	Higher expr.
KIRP	CXCL13	DFI	1.73791	0.139181	0.134308	Higher expr.
KIRC	CXCL13	OS	1.71283	0.000542784	0.000465355	Higher expr.
CHOL	LAYN	DFI	1.70354	0.441542	0.43624	Higher expr.
DLBC	LAYN	DFI	1.69024	0.670324	0.666895	Higher expr.
KIRC	CXCL13	DFI	1.6881	0.312632	0.307179	Higher expr.
KIRC	LAG3	OS	1.68707	0.000802791	0.00069829	Higher expr.
KICH	TIGIT	PFS	1.68608	0.372787	0.367392	Higher expr.
PAAD	LAYN	DFI	1.68455	0.220443	0.215577	Higher expr.
ESCA	PDCD1	DSS	1.67139	0.0696818	0.0665143	Higher expr.
READ	HAVCR2	DSS	1.6685	0.576189	0.572099	Higher expr.
GBM	CXCL13	DSS	1.66668	0.00900874	0.00873336	Higher expr.
KIRP	TIGIT	OS	1.66486	0.104872	0.101212	Higher expr.
LGG	HAVCR2	DSS	1.66159	0.00608149	0.00561039	Higher expr.
KIRC	PDCD1	DSS	1.62946	0.013567	0.012665	Higher expr.
LGG	HAVCR2	OS	1.61543	0.00648221	0.00602085	Higher expr.
UCEC	LAG3	DSS	1.61296	0.281306	0.27677	Higher expr.
UCS	LAG3	DFI	1.61165	0.468194	0.464422	Higher expr.
DLBC	TIGIT	PFS	1.6018	0.377247	0.373111	Higher expr.
UCEC	LAYN	DSS	1.59334	0.277012	0.272752	Higher expr.
LGG	LAG3	OS	1.54487	0.0125457	0.01259	Higher expr.
KIRP	TIGIT	PFS	1.54395	0.0714038	0.069251	Higher expr.
STAD	LAYN	OS	1.54337	0.00716734	0.00672556	Higher expr.
ESCA	HAVCR2	OS	1.5319	0.0624848	0.0606604	Higher expr.
ESCA	PDCD1	OS	1.53027	0.0642157	0.0623419	Higher expr.
UVM	CXCL13	PFS	1.52375	0.233823	0.230281	Higher expr.
KICH	HAVCR2	DFI	1.52223	0.731819	0.729931	Higher expr.
READ	TIGIT	DFI	1.52188	0.712083	0.710236	Higher expr.
STAD	LAYN	DSS	1.5211	0.0427144	0.0411723	Higher expr.
LGG	PDCD1	PFS	1.52081	0.00212507	0.00204075	Higher expr.
PCPG	LAG3	PFS	1.51794	0.313918	0.309443	Higher expr.
HNSC	PDCD1	DFI	1.50847	0.313198	0.309914	Higher expr.
COAD	LAYN	OS	1.50786	0.0919199	0.0897711	Higher expr.
COAD	HAVCR2	DSS	1.50069	0.228847	0.225757	Higher expr.
GBM	TIGIT	DSS	1.50027	0.0312143	0.0317909	Higher expr.
THCA	CXCL13	PFS	1.49931	0.113771	0.111399	Higher expr.
LGG	LAG3	DSS	1.49747	0.0271906	0.0276594	Higher expr.
KICH	TIGIT	OS	1.49417	0.54959	0.546913	Higher expr.
LGG	HAVCR2	PFS	1.49237	0.00350861	0.00342482	Higher expr.
PAAD	PDCD1	DFI	1.48963	0.361109	0.358422	Higher expr.
ESCA	LAYN	DFI	1.48817	0.368911	0.365958	Higher expr.
ACC	PDCD1	DSS	1.47846	0.333516	0.330257	Higher expr.
KIRC	LAG3	PFS	1.47613	0.00415626	0.0039187	Higher expr.
STAD	LAYN	PFS	1.47003	0.00753451	0.00718576	Higher expr.
THCA	CXCL13	DFI	1.46503	0.329609	0.326931	Higher expr.
ACC	PDCD1	OS	1.46109	0.328415	0.325351	Higher expr.
KIRP	PDCD1	PFS	1.46053	0.107859	0.105723	Higher expr.
GBM	CXCL13	OS	1.4542	0.0385355	0.0390197	Higher expr.
READ	HAVCR2	PFS	1.45345	0.311183	0.308337	Higher expr.
LIHC	LAYN	DSS	1.45249	0.108374	0.106268	Higher expr.
DLBC	LAG3	PFS	1.43598	0.493341	0.491014	Higher expr.
STAD	CXCL13	DFI	1.43385	0.244908	0.242287	Higher expr.
LGG	LAYN	DFI	1.43108	0.380421	0.370547	Higher expr.
GBM	LAYN	PFS	1.42893	0.033424	0.0321941	Higher expr.
MESO	PDCD1	DFI	1.41421	0.674327	0.672879	Higher expr.
READ	HAVCR2	OS	1.40989	0.471334	0.470886	Higher expr.
GBM	TIGIT	OS	1.39482	0.0588139	0.0608025	Higher expr.
KIRC	TIGIT	OS	1.39479	0.0298198	0.0291252	Higher expr.
THCA	TIGIT	PFS	1.38718	0.198757	0.196974	Higher expr.
KIRC	PDCD1	OS	1.37663	0.0368183	0.0360581	Higher expr.
GBM	PDCD1	DSS	1.37468	0.0867216	0.0855032	Higher expr.
PRAD	PDCD1	DSS	1.37466	0.72794	0.726851	Higher expr.
KICH	LAYN	PFS	1.35598	0.603475	0.602086	Higher expr.
GBM	HAVCR2	PFS	1.35369	0.0688084	0.0665323	Higher expr.
LUAD	HAVCR2	DFI	1.35355	0.155526	0.154188	Higher expr.
PRAD	TIGIT	PFS	1.35206	0.139943	0.138558	Higher expr.
COAD	LAYN	PFS	1.34313	0.130575	0.128932	Higher expr.
ESCA	LAYN	DSS	1.34113	0.301548	0.299477	Higher expr.
PRAD	TIGIT	DSS	1.33702	0.750673	0.749831	Higher expr.
LGG	HAVCR2	DFI	1.33173	0.483717	0.475767	Higher expr.
ESCA	TIGIT	DSS	1.33169	0.303702	0.302009	Higher expr.
PCPG	TIGIT	PFS	1.33032	0.488764	0.484544	Higher expr.
PAAD	LAYN	OS	1.32747	0.178771	0.177188	Higher expr.
PAAD	LAYN	DSS	1.32355	0.233999	0.232362	Higher expr.
ESCA	PDCD1	DFI	1.32209	0.5082	0.506844	Higher expr.
READ	LAG3	OS	1.31467	0.577825	0.569489	Higher expr.
PRAD	HAVCR2	DFI	1.30936	0.455959	0.45493	Higher expr.
KICH	LAG3	DSS	1.3039	0.728782	0.728027	Higher expr.
GBM	PDCD1	OS	1.30007	0.133093	0.132113	Higher expr.
TGCT	CXCL13	OS	1.2966	0.800386	0.79991	Higher expr.
TGCT	LAG3	OS	1.2966	0.800386	0.79991	Higher expr.
PAAD	HAVCR2	DSS	1.27546	0.303795	0.302387	Higher expr.
PCPG	HAVCR2	PFS	1.27456	0.553963	0.551932	Higher expr.
ESCA	HAVCR2	PFS	1.27329	0.199432	0.197562	Higher expr.
GBM	CXCL13	PFS	1.27028	0.160979	0.159414	Higher expr.
ESCA	TIGIT	OS	1.26606	0.299891	0.29903	Higher expr.
BLCA	HAVCR2	DSS	1.26234	0.203338	0.201725	Higher expr.
PRAD	PDCD1	PFS	1.26017	0.256059	0.255187	Higher expr.
HNSC	TIGIT	DFI	1.2592	0.563076	0.562255	Higher expr.
ESCA	LAG3	OS	1.25784	0.313967	0.313292	Higher expr.
BLCA	LAYN	DSS	1.25292	0.221184	0.220137	Higher expr.
KIRC	PDCD1	PFS	1.25226	0.0944416	0.0937122	Higher expr.
THCA	CXCL13	OS	1.25209	0.655769	0.655094	Higher expr.
BRCA	LAYN	DSS	1.2507	0.305951	0.305391	Higher expr.
PAAD	TIGIT	DFI	1.24894	0.620292	0.61964	Higher expr.
THCA	TIGIT	DFI	1.24842	0.566741	0.566319	Higher expr.
HNSC	LAYN	OS	1.24699	0.107758	0.106881	Higher expr.
PRAD	TIGIT	DFI	1.24666	0.541488	0.54101	Higher expr.
OV	LAYN	PFS	1.24548	0.0939861	0.09341	Higher expr.
LGG	LAG3	PFS	1.24196	0.111698	0.109416	Higher expr.
KIRC	TIGIT	PFS	1.24166	0.107954	0.107171	Higher expr.
OV	LAYN	DSS	1.24105	0.182049	0.180959	Higher expr.
OV	LAYN	OS	1.23861	0.14968	0.148823	Higher expr.
PRAD	LAG3	PFS	1.2378	0.293249	0.292443	Higher expr.
PRAD	PDCD1	OS	1.23597	0.747444	0.747022	Higher expr.
GBM	LAYN	DSS	1.2333	0.257517	0.25099	Higher expr.
HNSC	CXCL13	DFI	1.23249	0.589838	0.589169	Higher expr.
COAD	PDCD1	DSS	1.23141	0.535129	0.534395	Higher expr.
LGG	LAYN	DSS	1.22867	0.255583	0.258582	Higher expr.
LIHC	LAYN	OS	1.22327	0.257132	0.256064	Higher expr.
LGG	LAYN	PFS	1.21874	0.144967	0.145944	Higher expr.
UCS	LAG3	PFS	1.21577	0.541849	0.537753	Higher expr.
PCPG	CXCL13	DSS	1.21273	0.818607	0.819679	Higher expr.
THCA	HAVCR2	DFI	1.21075	0.6215	0.621359	Higher expr.
COAD	HAVCR2	OS	1.20945	0.434031	0.433368	Higher expr.
PRAD	LAG3	DFI	1.20778	0.599483	0.598927	Higher expr.
UCEC	LAG3	OS	1.20656	0.60317	0.602641	Higher expr.
UCS	TIGIT	DFI	1.20277	0.776883	0.776591	Higher expr.
GBM	TIGIT	PFS	1.2016	0.274321	0.277787	Higher expr.
LAML	CXCL13	OS	1.19932	0.353389	0.355723	Higher expr.
CESC	LAYN	DFI	1.19903	0.644748	0.645087	Higher expr.
HNSC	LAYN	PFS	1.18975	0.15817	0.157439	Higher expr.
DLBC	HAVCR2	DFI	1.18535	0.892666	0.892558	Higher expr.
THCA	LAG3	DFI	1.18391	0.662959	0.662977	Higher expr.
SARC	HAVCR2	DFI	1.1834	0.484731	0.47983	Higher expr.
BLCA	HAVCR2	OS	1.18258	0.268655	0.267038	Higher expr.
BRCA	LAYN	DFI	1.18214	0.445104	0.444581	Higher expr.
PAAD	HAVCR2	OS	1.18061	0.427698	0.427394	Higher expr.
ACC	LAG3	OS	1.17985	0.663371	0.66297	Higher expr.
PCPG	LAG3	DFI	1.17926	0.869522	0.869379	Higher expr.
LUAD	PDCD1	DFI	1.17697	0.443238	0.443196	Higher expr.
HNSC	HAVCR2	DFI	1.17009	0.683912	0.68362	Higher expr.
LAML	LAG3	OS	1.16717	0.429441	0.422157	Higher expr.
ESCA	LAG3	PFS	1.1671	0.411051	0.407839	Higher expr.
ESCA	LAG3	DSS	1.16485	0.583307	0.582254	Higher expr.
UCS	PDCD1	OS	1.15992	0.66762	0.667051	Higher expr.
OV	LAYN	DFI	1.15589	0.464878	0.46621	Higher expr.
BLCA	LAYN	OS	1.14862	0.359776	0.358451	Higher expr.
GBM	LAYN	OS	1.14815	0.42747	0.420668	Higher expr.
UCEC	LAG3	PFS	1.14767	0.631111	0.629803	Higher expr.
SARC	LAG3	DFI	1.13555	0.598474	0.59292	Higher expr.
KICH	LAYN	OS	1.13429	0.851135	0.851038	Higher expr.
LGG	LAYN	OS	1.13233	0.470481	0.476094	Higher expr.
KICH	CXCL13	PFS	1.12616	0.837014	0.83692	Higher expr.
BRCA	LAYN	PFS	1.12238	0.410657	0.411082	Higher expr.
UCEC	LAYN	OS	1.12137	0.742898	0.742765	Higher expr.
THCA	LAG3	PFS	1.11592	0.66386	0.66347	Higher expr.
PRAD	PDCD1	DFI	1.11474	0.762593	0.762895	Higher expr.
SARC	LAG3	DSS	1.11276	0.629721	0.630586	Higher expr.
PCPG	LAG3	DSS	1.11269	0.896193	0.893838	Higher expr.
LUAD	TIGIT	DFI	1.11005	0.623731	0.623865	Higher expr.
GBM	LAG3	OS	1.10913	0.550103	0.541723	Higher expr.
UCS	LAG3	OS	1.10788	0.767758	0.770242	Higher expr.
LUSC	HAVCR2	OS	1.10779	0.457737	0.457411	Higher expr.
PAAD	PDCD1	PFS	1.10733	0.57846	0.5742	Higher expr.
LIHC	LAYN	DFI	1.10614	0.543117	0.542826	Higher expr.
GBM	LAG3	PFS	1.10195	0.559411	0.557192	Higher expr.
OV	PDCD1	OS	1.09931	0.525354	0.525535	Higher expr.
BLCA	LAYN	PFS	1.0944	0.498911	0.498566	Higher expr.
HNSC	LAG3	DFI	1.0936	0.818559	0.818502	Higher expr.
PRAD	LAYN	PFS	1.09252	0.662631	0.662509	Higher expr.
DLBC	PDCD1	DFI	1.09156	0.944022	0.944006	Higher expr.
BRCA	LAYN	OS	1.09083	0.59148	0.591927	Higher expr.
GBM	LAG3	DSS	1.0896	0.640792	0.631744	Higher expr.
LUSC	HAVCR2	PFS	1.0881	0.503451	0.503939	Higher expr.
PCPG	LAG3	OS	1.08788	0.905376	0.903391	Higher expr.
LUAD	LAG3	DSS	1.08619	0.662798	0.662528	Higher expr.
KIRC	LAYN	DFI	1.0803	0.881652	0.881623	Higher expr.
ESCA	PDCD1	PFS	1.07996	0.681923	0.679641	Higher expr.
LIHC	HAVCR2	OS	1.07804	0.669015	0.668742	Higher expr.
BRCA	LAG3	DSS	1.07781	0.731029	0.729513	Higher expr.
UCEC	HAVCR2	DSS	1.0771	0.859254	0.859223	Higher expr.
UCS	LAYN	DSS	1.07588	0.84039	0.843693	Higher expr.
ACC	LAG3	DSS	1.07464	0.855465	0.855557	Higher expr.
PAAD	LAYN	PFS	1.07263	0.699757	0.698032	Higher expr.
ESCA	CXCL13	OS	1.07132	0.761213	0.761204	Higher expr.
LUAD	LAYN	DFI	1.06849	0.75458	0.755287	Higher expr.
SARC	HAVCR2	PFS	1.06741	0.683102	0.68132	Higher expr.
LAML	HAVCR2	OS	1.0657	0.74562	0.733261	Higher expr.
COAD	HAVCR2	PFS	1.0652	0.746065	0.74505	Higher expr.
CESC	LAG3	DFI	1.05836	0.885432	0.886301	Higher expr.
STAD	HAVCR2	OS	1.05736	0.726535	0.726057	Higher expr.
GBM	HAVCR2	DSS	1.05706	0.766272	0.748953	Higher expr.
READ	TIGIT	PFS	1.0529	0.888081	0.875428	Higher expr.
PAAD	HAVCR2	PFS	1.05269	0.782236	0.781404	Higher expr.
COAD	LAG3	DSS	1.05202	0.879224	0.879211	Higher expr.
HNSC	LAYN	DSS	1.04884	0.787216	0.786565	Higher expr.
LUSC	TIGIT	PFS	1.04703	0.716156	0.716	Higher expr.
PCPG	TIGIT	DFI	1.04657	0.96371	0.963707	Higher expr.
BRCA	LAG3	DFI	1.0455	0.838671	0.838658	Higher expr.
HNSC	HAVCR2	DSS	1.04334	0.809251	0.808136	Higher expr.
BLCA	HAVCR2	PFS	1.04271	0.75268	0.751026	Higher expr.
UCS	PDCD1	DSS	1.04059	0.9123	0.912093	Higher expr.
LUSC	LAYN	DFI	1.03964	0.879881	0.879907	Higher expr.
OV	PDCD1	DSS	1.03895	0.814451	0.814904	Higher expr.
UCS	TIGIT	OS	1.03859	0.912428	0.914932	Higher expr.
PRAD	CXCL13	PFS	1.03755	0.855306	0.85547	Higher expr.
THCA	HAVCR2	PFS	1.03612	0.888075	0.887835	Higher expr.
COAD	CXCL13	DSS	1.03597	0.916268	0.916264	Higher expr.
PCPG	CXCL13	PFS	1.03408	0.934765	0.935673	Higher expr.
LUAD	HAVCR2	DSS	1.03401	0.859871	0.85994	Higher expr.
PRAD	CXCL13	OS	1.03347	0.958669	0.958667	Higher expr.
SARC	LAG3	OS	1.03222	0.874973	0.8761	Higher expr.
KIRC	LAG3	DFI	1.03108	0.952908	0.952906	Higher expr.
OV	HAVCR2	PFS	1.03025	0.819402	0.816549	Higher expr.
GBM	PDCD1	PFS	1.02961	0.861907	0.85573	Higher expr.
STAD	HAVCR2	PFS	1.02798	0.847071	0.848317	Higher expr.
ESCA	TIGIT	PFS	1.02649	0.889103	0.889542	Higher expr.
GBM	HAVCR2	OS	1.02602	0.883258	0.867055	Higher expr.
UCS	PDCD1	PFS	1.02565	0.936556	0.93268	Higher expr.
PAAD	CXCL13	DSS	1.02422	0.91867	0.91939	Higher expr.
PAAD	PDCD1	OS	1.01965	0.925747	0.926463	Higher expr.
PCPG	HAVCR2	DFI	1.01807	0.98572	0.98572	Higher expr.
PCPG	LAYN	PFS	1.01674	0.967609	0.966579	Higher expr.
TGCT	LAYN	PFS	1.01606	0.959718	0.953111	Higher expr.
PAAD	TIGIT	PFS	1.01453	0.937936	0.935166	Higher expr.
LUSC	PDCD1	PFS	1.0135	0.915669	0.915817	Higher expr.
PAAD	TIGIT	DSS	1.01272	0.957179	0.95711	Higher expr.
OV	PDCD1	PFS	1.01249	0.92413	0.921808	Higher expr.
OV	LAG3	PFS	1.01189	0.927827	0.923744	Higher expr.
SARC	LAG3	PFS	1.0113	0.943981	0.940788	Higher expr.
TGCT	CXCL13	DFI	1.01112	0.975382	0.991004	Higher expr.
LIHC	LAYN	PFS	1.01101	0.934267	0.933077	Higher expr.
LUAD	LAYN	PFS	1.00972	0.938045	0.938681	Higher expr.
LUSC	PDCD1	DFI	1.00924	0.971404	0.971334	Higher expr.
LUSC	HAVCR2	DSS	1.00682	0.974739	0.974764	Higher expr.
TGCT	HAVCR2	DFI	1.00587	0.986805	0.992609	Higher expr.
DLBC	TIGIT	OS	1.00401	0.995503	0.995503	Higher expr.
PCPG	PDCD1	DSS	1.00315	0.99694	0.994702	Higher expr.
LUSC	TIGIT	DFI	1.00215	0.993338	0.992765	Higher expr.
STAD	HAVCR2	DFI	0.998418	0.995817	0.995774	Lower expr.
UCS	TIGIT	PFS	0.995939	0.989777	0.993605	Lower expr.
LUSC	TIGIT	OS	0.995831	0.975857	0.976365	Lower expr.
THCA	HAVCR2	OS	0.995232	0.992384	0.992384	Lower expr.
ESCA	CXCL13	DSS	0.994806	0.985105	0.985827	Lower expr.
OV	HAVCR2	OS	0.994246	0.968994	0.967215	Lower expr.
LUAD	CXCL13	DFI	0.993128	0.974043	0.973458	Lower expr.
LUAD	PDCD1	DSS	0.992829	0.969681	0.969774	Lower expr.
THCA	TIGIT	OS	0.992685	0.988287	0.988287	Lower expr.
LUAD	LAYN	DSS	0.992356	0.967704	0.967032	Lower expr.
UCS	LAG3	DSS	0.99197	0.982234	0.979149	Lower expr.
LUAD	LAYN	OS	0.990416	0.948268	0.947825	Lower expr.
STAD	TIGIT	DFI	0.988913	0.97062	0.970611	Lower expr.
UCEC	LAYN	PFS	0.988757	0.968205	0.969273	Lower expr.
STAD	CXCL13	DSS	0.987953	0.953283	0.953865	Lower expr.
PAAD	TIGIT	OS	0.987864	0.953571	0.953518	Lower expr.
PCPG	PDCD1	OS	0.987444	0.98579	0.987637	Lower expr.
PRAD	LAYN	DFI	0.987168	0.971361	0.97135	Lower expr.
SKCM	LAYN	PFS	0.987137	0.907582	0.906606	Lower expr.
LUSC	TIGIT	DSS	0.987085	0.95181	0.95209	Lower expr.
READ	LAG3	PFS	0.986986	0.971927	0.981573	Lower expr.
SARC	LAYN	OS	0.986376	0.945671	0.945261	Lower expr.
MESO	TIGIT	OS	0.986238	0.953332	0.950154	Lower expr.
STAD	CXCL13	PFS	0.983786	0.909165	0.909363	Lower expr.
HNSC	HAVCR2	OS	0.983464	0.902125	0.902652	Lower expr.
STAD	LAG3	DFI	0.981405	0.950555	0.951163	Lower expr.
CHOL	LAG3	OS	0.980881	0.967547	0.967546	Lower expr.
ESCA	LAYN	PFS	0.979549	0.912917	0.914685	Lower expr.
LGG	CXCL13	DSS	0.979067	0.907154	0.911501	Lower expr.
BLCA	LAYN	DFI	0.97868	0.952762	0.952761	Lower expr.
LUAD	CXCL13	PFS	0.977852	0.857111	0.857883	Lower expr.
COAD	LAG3	OS	0.975145	0.917146	0.917144	Lower expr.
BRCA	LAG3	PFS	0.973214	0.846663	0.846644	Lower expr.
LUAD	PDCD1	OS	0.972174	0.849044	0.848924	Lower expr.
LUSC	CXCL13	OS	0.97203	0.836841	0.836887	Lower expr.
STAD	LAG3	OS	0.971474	0.85658	0.856818	Lower expr.
UCS	LAYN	OS	0.969644	0.929477	0.926495	Lower expr.
LIHC	HAVCR2	DSS	0.969619	0.891237	0.891979	Lower expr.
LUAD	PDCD1	PFS	0.969527	0.803105	0.802169	Lower expr.
KIRC	LAYN	PFS	0.966574	0.799802	0.799814	Lower expr.
LUSC	PDCD1	OS	0.965406	0.798808	0.798961	Lower expr.
DLBC	HAVCR2	DSS	0.960698	0.968059	0.968057	Lower expr.
THYM	LAYN	PFS	0.959718	0.920322	0.920317	Lower expr.
ESCA	LAYN	OS	0.957694	0.851246	0.85043	Lower expr.
OV	HAVCR2	DFI	0.957499	0.826266	0.8293	Lower expr.
STAD	LAG3	PFS	0.95658	0.756742	0.755551	Lower expr.
LUAD	LAG3	DFI	0.954971	0.827501	0.827704	Lower expr.
CHOL	LAG3	DSS	0.953797	0.925124	0.925117	Lower expr.
BRCA	LAG3	OS	0.953164	0.767112	0.767082	Lower expr.
PCPG	CXCL13	DFI	0.951859	0.960696	0.960692	Lower expr.
SARC	LAYN	PFS	0.948893	0.74282	0.74199	Lower expr.
TGCT	HAVCR2	PFS	0.947813	0.865595	0.863017	Lower expr.
LUAD	CXCL13	DSS	0.947272	0.774951	0.77504	Lower expr.
LUAD	LAG3	PFS	0.945539	0.651969	0.651309	Lower expr.
LUAD	HAVCR2	OS	0.944271	0.699554	0.699589	Lower expr.
PAAD	LAG3	OS	0.942703	0.776801	0.777981	Lower expr.
KIRC	HAVCR2	DFI	0.942082	0.910144	0.910131	Lower expr.
LUSC	HAVCR2	DFI	0.942046	0.816531	0.816462	Lower expr.
LUSC	CXCL13	PFS	0.941592	0.633233	0.63285	Lower expr.
THCA	PDCD1	PFS	0.938177	0.800336	0.800443	Lower expr.
TGCT	CXCL13	PFS	0.93597	0.833441	0.826189	Lower expr.
LGG	CXCL13	OS	0.935502	0.699079	0.702066	Lower expr.
MESO	HAVCR2	OS	0.933841	0.774213	0.773802	Lower expr.
UCS	PDCD1	DFI	0.931439	0.911859	0.911842	Lower expr.
OV	HAVCR2	DSS	0.930028	0.654638	0.652908	Lower expr.
LUAD	LAG3	OS	0.929039	0.62004	0.619877	Lower expr.
LUSC	LAG3	DFI	0.928267	0.772078	0.771503	Lower expr.
UCS	TIGIT	DSS	0.9281	0.836057	0.833165	Lower expr.
STAD	CXCL13	OS	0.927941	0.64	0.640887	Lower expr.
LGG	TIGIT	PFS	0.927692	0.579999	0.58955	Lower expr.
ESCA	CXCL13	DFI	0.92534	0.852719	0.852683	Lower expr.
LUAD	TIGIT	PFS	0.921028	0.508934	0.508405	Lower expr.
LUAD	HAVCR2	PFS	0.91813	0.492465	0.491578	Lower expr.
SARC	LAYN	DSS	0.917968	0.698789	0.698175	Lower expr.
LIHC	LAG3	OS	0.916886	0.621954	0.621805	Lower expr.
COAD	TIGIT	DSS	0.912957	0.785661	0.78559	Lower expr.
PAAD	CXCL13	PFS	0.912494	0.614262	0.617141	Lower expr.
LUAD	CXCL13	OS	0.910893	0.529388	0.529385	Lower expr.
PAAD	PDCD1	DSS	0.909052	0.684983	0.683992	Lower expr.
PRAD	LAYN	OS	0.907014	0.882762	0.882721	Lower expr.
DLBC	CXCL13	DFI	0.906974	0.940114	0.940098	Lower expr.
KIRP	HAVCR2	DFI	0.905071	0.789233	0.788302	Lower expr.
BRCA	HAVCR2	PFS	0.904846	0.480532	0.480215	Lower expr.
DLBC	LAG3	OS	0.903842	0.886521	0.886473	Lower expr.
LUSC	LAG3	OS	0.903247	0.46113	0.46106	Lower expr.
PAAD	CXCL13	OS	0.900808	0.615975	0.615525	Lower expr.
LUSC	LAYN	PFS	0.900272	0.405682	0.406086	Lower expr.
THCA	PDCD1	DFI	0.899834	0.784093	0.783501	Lower expr.
BRCA	HAVCR2	OS	0.899333	0.520457	0.520119	Lower expr.
ACC	LAYN	DFI	0.898392	0.860394	0.860331	Lower expr.
PAAD	CXCL13	DFI	0.897932	0.797237	0.797144	Lower expr.
MESO	PDCD1	OS	0.894909	0.64047	0.638398	Lower expr.
LUSC	PDCD1	DSS	0.892765	0.597132	0.596922	Lower expr.
LIHC	LAG3	DSS	0.891815	0.612099	0.612134	Lower expr.
LGG	LAG3	DFI	0.89069	0.776965	0.772101	Lower expr.
MESO	HAVCR2	PFS	0.890532	0.613496	0.614132	Lower expr.
UCEC	HAVCR2	PFS	0.890491	0.684474	0.685194	Lower expr.
DLBC	TIGIT	DSS	0.889518	0.907126	0.907074	Lower expr.
LGG	CXCL13	DFI	0.888399	0.775166	0.788034	Lower expr.
THYM	LAYN	OS	0.887678	0.85939	0.859309	Lower expr.
OV	TIGIT	DSS	0.887511	0.457263	0.456587	Lower expr.
LAML	TIGIT	OS	0.887397	0.540963	0.553295	Lower expr.
PAAD	LAG3	DSS	0.887159	0.610494	0.611666	Lower expr.
LUSC	LAG3	PFS	0.887018	0.343258	0.342343	Lower expr.
LIHC	TIGIT	OS	0.885832	0.491174	0.490729	Lower expr.
OV	TIGIT	OS	0.884534	0.405473	0.404884	Lower expr.
READ	PDCD1	PFS	0.884316	0.737296	0.739019	Lower expr.
LUSC	CXCL13	DFI	0.884196	0.631574	0.63129	Lower expr.
SARC	CXCL13	PFS	0.883122	0.437881	0.440048	Lower expr.
KIRC	TIGIT	DFI	0.882472	0.812599	0.812487	Lower expr.
LUSC	LAYN	OS	0.882448	0.365959	0.366075	Lower expr.
PRAD	CXCL13	DFI	0.882297	0.727654	0.727047	Lower expr.
OV	LAG3	DFI	0.882206	0.526008	0.53212	Lower expr.
STAD	LAG3	DSS	0.881912	0.543876	0.543972	Lower expr.
SARC	HAVCR2	DSS	0.881711	0.571989	0.57217	Lower expr.
KIRC	LAYN	OS	0.880225	0.40029	0.400302	Lower expr.
STAD	TIGIT	PFS	0.879077	0.3687	0.367655	Lower expr.
ACC	PDCD1	PFS	0.878318	0.672079	0.673804	Lower expr.
TGCT	TIGIT	PFS	0.876651	0.684042	0.676581	Lower expr.
BLCA	LAG3	OS	0.876014	0.378392	0.378793	Lower expr.
LIHC	PDCD1	OS	0.875003	0.448017	0.447859	Lower expr.
LGG	TIGIT	OS	0.873858	0.434329	0.431481	Lower expr.
PRAD	LAG3	OS	0.871996	0.832959	0.832844	Lower expr.
SARC	LAYN	DFI	0.871753	0.569738	0.569413	Lower expr.
LGG	CXCL13	PFS	0.871207	0.310793	0.303498	Lower expr.
LAML	LAYN	OS	0.87002	0.476557	0.477105	Lower expr.
BLCA	LAG3	DSS	0.869035	0.441142	0.44144	Lower expr.
OV	TIGIT	PFS	0.867774	0.279514	0.28289	Lower expr.
OV	CXCL13	PFS	0.864471	0.264539	0.265609	Lower expr.
ESCA	CXCL13	PFS	0.864313	0.436922	0.438931	Lower expr.
CHOL	LAG3	PFS	0.858487	0.72218	0.72193	Lower expr.
KICH	CXCL13	OS	0.853271	0.813226	0.813035	Lower expr.
CESC	LAYN	DSS	0.853134	0.558344	0.557442	Lower expr.
PAAD	LAG3	PFS	0.853063	0.382983	0.383931	Lower expr.
OV	LAG3	OS	0.852965	0.284388	0.282403	Lower expr.
LIHC	CXCL13	OS	0.851303	0.361003	0.360825	Lower expr.
LIHC	CXCL13	DSS	0.850881	0.474415	0.474538	Lower expr.
OV	CXCL13	DFI	0.850839	0.413486	0.414231	Lower expr.
CESC	LAYN	PFS	0.849847	0.449256	0.448622	Lower expr.
CESC	LAG3	PFS	0.847275	0.438528	0.437675	Lower expr.
MESO	CXCL13	OS	0.846071	0.480144	0.477061	Lower expr.
COAD	CXCL13	OS	0.845154	0.494354	0.493865	Lower expr.
MESO	TIGIT	PFS	0.845139	0.468922	0.469326	Lower expr.
LGG	TIGIT	DFI	0.844888	0.681614	0.689352	Lower expr.
HNSC	HAVCR2	PFS	0.844465	0.165805	0.165343	Lower expr.
COAD	PDCD1	OS	0.844039	0.485576	0.485057	Lower expr.
MESO	PDCD1	PFS	0.841792	0.45494	0.455167	Lower expr.
STAD	PDCD1	DFI	0.838868	0.560702	0.560171	Lower expr.
STAD	HAVCR2	DSS	0.838354	0.393336	0.392915	Lower expr.
LUSC	CXCL13	DSS	0.836739	0.407604	0.407139	Lower expr.
COAD	LAG3	PFS	0.836009	0.358455	0.358695	Lower expr.
STAD	PDCD1	PFS	0.835281	0.209251	0.208472	Lower expr.
CESC	LAG3	OS	0.834994	0.44255	0.4416	Lower expr.
LIHC	TIGIT	DSS	0.833716	0.42265	0.422459	Lower expr.
CHOL	LAYN	OS	0.833519	0.708562	0.708183	Lower expr.
BRCA	HAVCR2	DSS	0.830504	0.402422	0.402456	Lower expr.
BRCA	HAVCR2	DFI	0.830277	0.397839	0.397168	Lower expr.
CESC	LAYN	OS	0.827062	0.421054	0.420465	Lower expr.
BLCA	CXCL13	OS	0.826475	0.204339	0.204042	Lower expr.
UCS	LAYN	PFS	0.825697	0.549372	0.551539	Lower expr.
MESO	HAVCR2	DSS	0.825549	0.537141	0.534068	Lower expr.
SKCM	CXCL13	PFS	0.825461	0.0856845	0.0849459	Lower expr.
SARC	CXCL13	OS	0.824323	0.339655	0.339095	Lower expr.
TGCT	LAYN	DFI	0.822337	0.587159	0.599152	Lower expr.
SARC	HAVCR2	OS	0.822043	0.336457	0.335879	Lower expr.
KICH	PDCD1	DSS	0.815271	0.789298	0.788942	Lower expr.
LIHC	CXCL13	PFS	0.814714	0.12272	0.122699	Lower expr.
KICH	LAG3	OS	0.81445	0.760198	0.759796	Lower expr.
SARC	TIGIT	PFS	0.814074	0.199694	0.199965	Lower expr.
BLCA	PDCD1	OS	0.813966	0.170512	0.170433	Lower expr.
SARC	TIGIT	DSS	0.81391	0.353301	0.353206	Lower expr.
SKCM	LAYN	DSS	0.812152	0.156543	0.155641	Lower expr.
SARC	CXCL13	DSS	0.811949	0.349399	0.348742	Lower expr.
SKCM	LAYN	OS	0.811244	0.121672	0.120975	Lower expr.
LIHC	HAVCR2	PFS	0.810451	0.117067	0.117682	Lower expr.
LIHC	TIGIT	PFS	0.810368	0.116455	0.116695	Lower expr.
MESO	TIGIT	DSS	0.810014	0.505687	0.502479	Lower expr.
LGG	TIGIT	DSS	0.809447	0.246265	0.243311	Lower expr.
HNSC	LAG3	OS	0.808868	0.12061	0.120024	Lower expr.
HNSC	CXCL13	PFS	0.806833	0.0781992	0.077831	Lower expr.
CHOL	CXCL13	OS	0.80654	0.666223	0.665651	Lower expr.
BLCA	LAG3	PFS	0.805806	0.10389	0.103528	Lower expr.
LIHC	PDCD1	DSS	0.805229	0.338407	0.337878	Lower expr.
OV	LAG3	DSS	0.802529	0.175222	0.17313	Lower expr.
COAD	PDCD1	PFS	0.802007	0.259019	0.258701	Lower expr.
MESO	PDCD1	DSS	0.801163	0.48639	0.483073	Lower expr.
CHOL	LAYN	DSS	0.800373	0.667762	0.667125	Lower expr.
COAD	CXCL13	PFS	0.799082	0.252637	0.252297	Lower expr.
STAD	PDCD1	OS	0.798237	0.159289	0.158775	Lower expr.
BLCA	TIGIT	OS	0.798169	0.134083	0.13352	Lower expr.
KIRC	HAVCR2	PFS	0.794326	0.0879814	0.0873748	Lower expr.
SKCM	PDCD1	PFS	0.793432	0.0388455	0.038377	Lower expr.
BLCA	PDCD1	PFS	0.793345	0.0804938	0.0801363	Lower expr.
OV	TIGIT	DFI	0.792832	0.24213	0.24697	Lower expr.
HNSC	PDCD1	PFS	0.791741	0.0561545	0.0556964	Lower expr.
KIRC	LAYN	DSS	0.791029	0.225628	0.224696	Lower expr.
LUAD	TIGIT	OS	0.789304	0.113478	0.112571	Lower expr.
STAD	TIGIT	OS	0.788895	0.138546	0.137883	Lower expr.
CESC	CXCL13	OS	0.788619	0.312462	0.311531	Lower expr.
BLCA	CXCL13	PFS	0.786775	0.0709011	0.0703258	Lower expr.
KIRC	HAVCR2	OS	0.786232	0.114535	0.113545	Lower expr.
LUSC	LAG3	DSS	0.784495	0.260931	0.259881	Lower expr.
BLCA	PDCD1	DSS	0.784376	0.183152	0.182633	Lower expr.
KICH	CXCL13	DSS	0.783406	0.749568	0.748971	Lower expr.
KICH	PDCD1	PFS	0.783295	0.676732	0.675976	Lower expr.
TGCT	TIGIT	DFI	0.780445	0.487913	0.476345	Lower expr.
BLCA	TIGIT	DSS	0.778148	0.169886	0.169081	Lower expr.
SARC	PDCD1	PFS	0.776425	0.11562	0.115599	Lower expr.
SARC	PDCD1	DSS	0.773855	0.249756	0.248951	Lower expr.
BLCA	CXCL13	DSS	0.771206	0.154943	0.154107	Lower expr.
CHOL	PDCD1	OS	0.767427	0.587986	0.586932	Lower expr.
UCEC	HAVCR2	DFI	0.767272	0.599655	0.598596	Lower expr.
BRCA	PDCD1	DFI	0.767196	0.227598	0.226254	Lower expr.
MESO	CXCL13	PFS	0.765061	0.249693	0.24884	Lower expr.
STAD	PDCD1	DSS	0.764174	0.192437	0.191476	Lower expr.
ACC	TIGIT	OS	0.763194	0.479798	0.478293	Lower expr.
READ	CXCL13	PFS	0.762771	0.468502	0.479686	Lower expr.
CESC	LAG3	DSS	0.762403	0.318559	0.316731	Lower expr.
LIHC	LAG3	PFS	0.757561	0.0382244	0.0380864	Lower expr.
CESC	TIGIT	DFI	0.755696	0.475654	0.474202	Lower expr.
HNSC	PDCD1	OS	0.755551	0.0393341	0.0387391	Lower expr.
CHOL	PDCD1	PFS	0.752149	0.507799	0.506398	Lower expr.
SKCM	TIGIT	PFS	0.751848	0.0107533	0.0105091	Lower expr.
LUAD	TIGIT	DSS	0.749298	0.131298	0.129949	Lower expr.
UCEC	HAVCR2	OS	0.747171	0.41543	0.413818	Lower expr.
PRAD	CXCL13	DSS	0.747115	0.753321	0.752547	Lower expr.
THCA	CXCL13	DSS	0.746696	0.702172	0.701164	Lower expr.
BRCA	TIGIT	OS	0.7463	0.0740054	0.0730565	Lower expr.
BLCA	TIGIT	PFS	0.74599	0.0277125	0.0272598	Lower expr.
STAD	TIGIT	DSS	0.745144	0.155567	0.154581	Lower expr.
THYM	PDCD1	PFS	0.742017	0.467768	0.466146	Lower expr.
HNSC	CXCL13	OS	0.740266	0.0267971	0.0263054	Lower expr.
HNSC	LAG3	DSS	0.738002	0.0858587	0.0848639	Lower expr.
READ	CXCL13	DFI	0.737556	0.75056	0.74984	Lower expr.
OV	CXCL13	OS	0.736113	0.039747	0.0388255	Lower expr.
SKCM	HAVCR2	PFS	0.735466	0.00607028	0.00586947	Lower expr.
LIHC	CXCL13	DFI	0.735117	0.0638179	0.0632375	Lower expr.
HNSC	PDCD1	DSS	0.732376	0.0774292	0.0763424	Lower expr.
ACC	TIGIT	DSS	0.731459	0.431373	0.429294	Lower expr.
KICH	LAG3	PFS	0.730947	0.593972	0.592498	Lower expr.
TGCT	PDCD1	DFI	0.729759	0.37991	0.370006	Lower expr.
CHOL	PDCD1	DSS	0.728805	0.543077	0.541444	Lower expr.
SKCM	LAG3	PFS	0.728802	0.00463904	0.00446848	Lower expr.
HNSC	LAG3	PFS	0.727784	0.00988605	0.00959246	Lower expr.
SARC	CXCL13	DFI	0.727437	0.189679	0.190527	Lower expr.
READ	LAG3	DSS	0.726475	0.727115	0.726019	Lower expr.
MESO	CXCL13	DSS	0.726445	0.307393	0.303664	Lower expr.
BRCA	CXCL13	OS	0.722684	0.0454336	0.044405	Lower expr.
CESC	PDCD1	OS	0.72223	0.168061	0.166138	Lower expr.
BRCA	TIGIT	DFI	0.721925	0.13875	0.137024	Lower expr.
LIHC	HAVCR2	DFI	0.721499	0.0524538	0.0523498	Lower expr.
LIHC	PDCD1	PFS	0.72027	0.0148946	0.0145779	Lower expr.
OV	PDCD1	DFI	0.719739	0.0993016	0.0987934	Lower expr.
BRCA	PDCD1	PFS	0.719303	0.0199491	0.0194077	Lower expr.
UCS	HAVCR2	OS	0.718295	0.338997	0.336479	Lower expr.
BRCA	TIGIT	PFS	0.717371	0.0184725	0.0179709	Lower expr.
SARC	TIGIT	OS	0.716842	0.101942	0.10058	Lower expr.
CHOL	LAYN	PFS	0.716393	0.438198	0.436131	Lower expr.
BRCA	CXCL13	DSS	0.715768	0.126111	0.124402	Lower expr.
OV	CXCL13	DSS	0.713375	0.037991	0.0368722	Lower expr.
BRCA	TIGIT	DSS	0.710625	0.121889	0.120605	Lower expr.
SARC	PDCD1	OS	0.710506	0.0941317	0.0927101	Lower expr.
SARC	PDCD1	DFI	0.710095	0.156737	0.156835	Lower expr.
CESC	CXCL13	DSS	0.708703	0.205935	0.203866	Lower expr.
COAD	TIGIT	OS	0.707594	0.165497	0.163442	Lower expr.
HNSC	TIGIT	PFS	0.706659	0.00465062	0.00446217	Lower expr.
LIHC	TIGIT	DFI	0.706191	0.037464	0.0370351	Lower expr.
PCPG	HAVCR2	OS	0.703551	0.635584	0.634585	Lower expr.
CESC	CXCL13	PFS	0.701564	0.0999405	0.0981431	Lower expr.
HNSC	TIGIT	DSS	0.700198	0.0433929	0.0424094	Lower expr.
ACC	PDCD1	DFI	0.698524	0.555924	0.553878	Lower expr.
KIRP	HAVCR2	DSS	0.698104	0.347317	0.344746	Lower expr.
LIHC	LAG3	DFI	0.696932	0.0307657	0.0303023	Lower expr.
READ	TIGIT	OS	0.696649	0.457566	0.460973	Lower expr.
READ	LAG3	DFI	0.688166	0.684378	0.682712	Lower expr.
SARC	TIGIT	DFI	0.687481	0.123563	0.1226	Lower expr.
CESC	PDCD1	DFI	0.683554	0.333684	0.330732	Lower expr.
BRCA	PDCD1	OS	0.682888	0.0211841	0.020444	Lower expr.
PCPG	CXCL13	OS	0.682868	0.607366	0.602943	Lower expr.
KIRP	HAVCR2	PFS	0.679489	0.1041	0.10194	Lower expr.
COAD	LAYN	DFI	0.675927	0.472105	0.469355	Lower expr.
KIRC	HAVCR2	DSS	0.675644	0.0447599	0.0433919	Lower expr.
ACC	LAG3	PFS	0.671916	0.199748	0.197655	Lower expr.
KIRP	HAVCR2	OS	0.671783	0.19301	0.190155	Lower expr.
READ	PDCD1	OS	0.67168	0.41068	0.405585	Lower expr.
CESC	PDCD1	PFS	0.671242	0.0650073	0.0632097	Lower expr.
HNSC	TIGIT	OS	0.66782	0.00311073	0.00292371	Lower expr.
TGCT	PDCD1	PFS	0.666078	0.208473	0.202591	Lower expr.
ACC	LAYN	PFS	0.664304	0.186827	0.18483	Lower expr.
THCA	LAYN	PFS	0.663371	0.11121	0.108909	Lower expr.
LUSC	LAYN	DSS	0.661676	0.0584618	0.0567966	Lower expr.
CESC	PDCD1	DSS	0.660721	0.129724	0.126958	Lower expr.
MESO	LAG3	PFS	0.64842	0.0696049	0.0677196	Lower expr.
COAD	TIGIT	PFS	0.647006	0.0296286	0.0284526	Lower expr.
UCS	CXCL13	OS	0.643567	0.198612	0.194808	Lower expr.
KIRC	PDCD1	DFI	0.642762	0.402424	0.398632	Lower expr.
THYM	PDCD1	OS	0.6411	0.509653	0.506267	Lower expr.
THCA	PDCD1	OS	0.639689	0.387089	0.38315	Lower expr.
UCS	HAVCR2	DSS	0.635479	0.224527	0.220267	Lower expr.
PRAD	TIGIT	OS	0.62873	0.475833	0.472056	Lower expr.
UCS	CXCL13	PFS	0.624639	0.136855	0.133349	Lower expr.
LIHC	PDCD1	DFI	0.621875	0.00492308	0.00459181	Lower expr.
TGCT	LAG3	PFS	0.618626	0.135413	0.129529	Lower expr.
MESO	LAG3	DSS	0.615778	0.121844	0.117577	Lower expr.
BRCA	CXCL13	PFS	0.611493	0.00050298	0.000439801	Lower expr.
HNSC	CXCL13	DSS	0.611187	0.00590238	0.00544532	Lower expr.
CESC	TIGIT	PFS	0.611048	0.0226993	0.021354	Lower expr.
BRCA	PDCD1	DSS	0.609162	0.0271487	0.0257748	Lower expr.
PCPG	HAVCR2	DSS	0.606172	0.570537	0.567192	Lower expr.
PRAD	HAVCR2	OS	0.605083	0.436753	0.431954	Lower expr.
PAAD	LAG3	DFI	0.60081	0.246731	0.241769	Lower expr.
CHOL	CXCL13	DSS	0.599232	0.354535	0.349531	Lower expr.
BRCA	CXCL13	DFI	0.59864	0.021133	0.0197641	Lower expr.
MESO	LAG3	OS	0.598103	0.0355447	0.0336903	Lower expr.
UCS	HAVCR2	PFS	0.597276	0.108624	0.104608	Lower expr.
CESC	CXCL13	DFI	0.596637	0.193713	0.18875	Lower expr.
UCEC	PDCD1	DFI	0.594034	0.301535	0.296096	Lower expr.
READ	PDCD1	DSS	0.592405	0.566711	0.562304	Lower expr.
PCPG	TIGIT	DSS	0.591766	0.552314	0.552128	Lower expr.
SKCM	CXCL13	OS	0.584425	7.7681e-05	6.3599e-05	Lower expr.
UCEC	LAG3	DFI	0.58307	0.297348	0.291591	Lower expr.
CESC	HAVCR2	PFS	0.582672	0.0125757	0.0115594	Lower expr.
CHOL	TIGIT	OS	0.579904	0.262465	0.256778	Lower expr.
CESC	TIGIT	OS	0.579833	0.0220892	0.0205082	Lower expr.
SKCM	PDCD1	OS	0.578324	6.7632e-05	5.4976e-05	Lower expr.
CESC	HAVCR2	OS	0.577593	0.0212212	0.0196691	Lower expr.
KIRP	LAYN	PFS	0.576857	0.0249184	0.0231997	Lower expr.
ACC	TIGIT	PFS	0.575288	0.0747354	0.0716749	Lower expr.
DLBC	PDCD1	PFS	0.573965	0.297496	0.29166	Lower expr.
PRAD	HAVCR2	DSS	0.570718	0.539467	0.534184	Lower expr.
ACC	CXCL13	OS	0.568385	0.142119	0.136954	Lower expr.
SKCM	LAG3	OS	0.567485	3.4068e-05	2.6787e-05	Lower expr.
BLCA	HAVCR2	DFI	0.562062	0.128463	0.123507	Lower expr.
UCEC	TIGIT	PFS	0.560073	0.0497382	0.0467679	Lower expr.
CHOL	HAVCR2	OS	0.558995	0.229995	0.223551	Lower expr.
KICH	PDCD1	OS	0.558299	0.41004	0.40344	Lower expr.
ACC	HAVCR2	OS	0.554088	0.127991	0.1231	Lower expr.
SKCM	HAVCR2	OS	0.55017	1.1551e-05	8.60736e-06	Lower expr.
UCS	CXCL13	DSS	0.550013	0.107575	0.102397	Lower expr.
SKCM	TIGIT	OS	0.549164	1.1964e-05	8.88368e-06	Lower expr.
DLBC	PDCD1	OS	0.548468	0.411977	0.405058	Lower expr.
SKCM	PDCD1	DSS	0.548394	5.9356e-05	4.6005e-05	Lower expr.
ACC	LAYN	DSS	0.547924	0.136705	0.130781	Lower expr.
KICH	HAVCR2	PFS	0.545889	0.323329	0.316003	Lower expr.
SKCM	CXCL13	DSS	0.544625	3.9423e-05	2.9884e-05	Lower expr.
TGCT	LAG3	DFI	0.541749	0.0890417	0.0814147	Lower expr.
CHOL	TIGIT	DSS	0.539716	0.23527	0.228162	Lower expr.
CHOL	LAG3	DFI	0.539693	0.33341	0.326078	Lower expr.
SKCM	LAG3	DSS	0.538386	3.0912e-05	2.3112e-05	Lower expr.
KIRP	LAYN	OS	0.53795	0.0560846	0.0523012	Lower expr.
UCS	CXCL13	DFI	0.536203	0.353738	0.346041	Lower expr.
SKCM	HAVCR2	DSS	0.535684	2.3689e-05	1.754e-05	Lower expr.
SKCM	TIGIT	DSS	0.522631	1.3021e-05	9.19911e-06	Lower expr.
CHOL	HAVCR2	DSS	0.518235	0.204043	0.196083	Lower expr.
PCPG	LAYN	OS	0.512234	0.373081	0.36527	Lower expr.
ACC	LAYN	OS	0.50701	0.0859791	0.0800455	Lower expr.
TGCT	PDCD1	DSS	0.506558	0.5787	0.571363	Lower expr.
COAD	PDCD1	DFI	0.500832	0.182308	0.173902	Lower expr.
ACC	CXCL13	DSS	0.50079	0.0887019	0.0826141	Lower expr.
DLBC	LAYN	DSS	0.499256	0.495893	0.48801	Lower expr.
DLBC	CXCL13	PFS	0.497051	0.206403	0.199231	Lower expr.
UCEC	PDCD1	PFS	0.494691	0.0193349	0.0170413	Lower expr.
DLBC	HAVCR2	PFS	0.493244	0.190213	0.182123	Lower expr.
CHOL	CXCL13	PFS	0.488945	0.103375	0.0966204	Lower expr.
KIRP	LAYN	DFI	0.488818	0.0692248	0.0638351	Lower expr.
UCEC	TIGIT	DSS	0.48768	0.101827	0.0947372	Lower expr.
DLBC	HAVCR2	OS	0.486952	0.337021	0.327814	Lower expr.
UCEC	CXCL13	DFI	0.483842	0.160087	0.151093	Lower expr.
UCEC	CXCL13	PFS	0.479953	0.0141673	0.0121378	Lower expr.
THCA	LAYN	DFI	0.479784	0.0720736	0.0659311	Lower expr.
READ	CXCL13	OS	0.479116	0.130151	0.125799	Lower expr.
ACC	HAVCR2	DSS	0.477807	0.073952	0.0679622	Lower expr.
UCEC	TIGIT	DFI	0.473575	0.147951	0.138705	Lower expr.
UCEC	LAYN	DFI	0.471905	0.164004	0.154281	Lower expr.
DLBC	CXCL13	OS	0.471544	0.31779	0.308052	Lower expr.
KICH	HAVCR2	DSS	0.465451	0.361096	0.349491	Lower expr.
CESC	TIGIT	DSS	0.462991	0.00664936	0.00541918	Lower expr.
UCEC	TIGIT	OS	0.459206	0.0406508	0.0358955	Lower expr.
COAD	CXCL13	DFI	0.45587	0.146806	0.136845	Lower expr.
ACC	HAVCR2	PFS	0.454415	0.0122725	0.0102893	Lower expr.
CESC	HAVCR2	DFI	0.443655	0.0441183	0.0387125	Lower expr.
CESC	HAVCR2	DSS	0.44275	0.00409566	0.00317668	Lower expr.
CHOL	TIGIT	PFS	0.442313	0.0683252	0.0617727	Lower expr.
DLBC	LAYN	PFS	0.424779	0.120937	0.110407	Lower expr.
TGCT	PDCD1	OS	0.424776	0.464829	0.45221	Lower expr.
ACC	HAVCR2	DFI	0.424462	0.164151	0.152466	Lower expr.
THCA	HAVCR2	DSS	0.413608	0.291615	0.276137	Lower expr.
CHOL	HAVCR2	DFI	0.40993	0.167183	0.154377	Lower expr.
THCA	TIGIT	DSS	0.406403	0.281858	0.265764	Lower expr.
UCS	LAYN	DFI	0.406341	0.196193	0.182216	Lower expr.
ACC	TIGIT	DFI	0.405955	0.151017	0.137662	Lower expr.
CHOL	HAVCR2	PFS	0.397737	0.0370618	0.0314327	Lower expr.
PCPG	LAYN	DSS	0.384484	0.28635	0.27065	Lower expr.
BLCA	TIGIT	DFI	0.380784	0.0127447	0.00977858	Lower expr.
KICH	LAG3	DFI	0.379324	0.429167	0.411239	Lower expr.
PCPG	TIGIT	OS	0.375043	0.234564	0.218368	Lower expr.
THYM	LAYN	DSS	0.374376	0.397008	0.378616	Lower expr.
CHOL	PDCD1	DFI	0.371537	0.12921	0.114982	Lower expr.
CHOL	TIGIT	DFI	0.368823	0.138964	0.123549	Lower expr.
UCEC	CXCL13	DSS	0.365056	0.0267849	0.0210484	Lower expr.
ACC	CXCL13	PFS	0.353809	0.00137297	0.000875153	Lower expr.
BLCA	PDCD1	DFI	0.352147	0.00690562	0.0047792	Lower expr.
UCEC	CXCL13	OS	0.350022	0.00749487	0.00518382	Lower expr.
CHOL	CXCL13	DFI	0.349148	0.113313	0.0988117	Lower expr.
KICH	HAVCR2	OS	0.341536	0.180557	0.160293	Lower expr.
BLCA	LAG3	DFI	0.340379	0.00669927	0.00450322	Lower expr.
COAD	LAG3	DFI	0.33697	0.0610042	0.0495548	Lower expr.
ACC	CXCL13	DFI	0.323905	0.0736377	0.0598372	Lower expr.
THCA	LAG3	OS	0.318838	0.0478241	0.0367905	Lower expr.
UCEC	PDCD1	OS	0.318234	0.00535743	0.00330838	Lower expr.
DLBC	CXCL13	DSS	0.311519	0.314563	0.288251	Lower expr.
UCEC	PDCD1	DSS	0.304434	0.0131688	0.0086457	Lower expr.
PRAD	LAYN	DSS	0.301188	0.286704	0.259529	Lower expr.
BLCA	CXCL13	DFI	0.300647	0.0035034	0.00196712	Lower expr.
COAD	TIGIT	DFI	0.290927	0.0327272	0.0230723	Lower expr.
COAD	HAVCR2	DFI	0.273784	0.0433231	0.0304728	Lower expr.
DLBC	LAYN	OS	0.258162	0.100775	0.0783315	Lower expr.
PRAD	LAG3	DSS	0.253327	0.220422	0.186042	Lower expr.
KIRP	LAYN	DSS	0.247878	0.00475001	0.00224165	Lower expr.
READ	TIGIT	DSS	0.222046	0.178327	0.139806	Lower expr.
UCS	HAVCR2	DFI	0.201661	0.0463458	0.02724	Lower expr.
ACC	LAG3	DFI	0.200886	0.0404565	0.0230459	Lower expr.
MESO	LAG3	DFI	0.181757	0.167893	0.122999	Lower expr.
THCA	PDCD1	DSS	0.175383	0.107061	0.068341	Lower expr.
THCA	LAG3	DSS	0.159907	0.0897468	0.0519033	Lower expr.
READ	CXCL13	DSS	0.159513	0.104056	0.0649029	Lower expr.
GSVA and Survival
cancertype	sur_type	hr_categorical	coxp_categorical	logrankp	higher_risk_of_death	coxp_continus	hr_continus
ACC	OS	0.922561	0.831684	0.831614	Lower GSVA	0.899254	0.876944
ACC	PFS	0.67131	0.196158	0.193567	Lower GSVA	0.155893	0.278161
ACC	DSS	0.90466	0.799058	0.798931	Lower GSVA	0.500792	0.454008
ACC	DFI	0.319466	0.0938815	0.0777361	Lower GSVA	0.371642	0.17675
BLCA	OS	0.861425	0.320515	0.320958	Lower GSVA	0.174557	0.611428
BLCA	PFS	0.811504	0.115725	0.115355	Lower GSVA	0.0900589	0.58297
BLCA	DSS	0.83555	0.324761	0.32476	Lower GSVA	0.207794	0.572827
BLCA	DFI	0.406732	0.0196515	0.0159289	Lower GSVA	0.0436703	0.174827
BRCA	OS	0.799577	0.167507	0.166381	Lower GSVA	0.0635704	0.414423
BRCA	PFS	0.689538	0.00832967	0.00793491	Lower GSVA	0.00325827	0.289936
BRCA	DSS	0.767557	0.227077	0.225633	Lower GSVA	0.238424	0.466941
BRCA	DFI	0.63121	0.038641	0.0369626	Lower GSVA	0.054417	0.27168
CESC	OS	0.804538	0.356256	0.355275	Lower GSVA	0.00466316	0.151653
CESC	PFS	0.807158	0.318227	0.317257	Lower GSVA	0.000763317	0.124786
CESC	DSS	0.669807	0.145953	0.143239	Lower GSVA	0.00270169	0.0917071
CESC	DFI	0.844847	0.667602	0.667251	Lower GSVA	0.0289335	0.0837837
CHOL	OS	0.691068	0.455592	0.4531	Lower GSVA	0.55499	0.427821
CHOL	PFS	0.481494	0.0971228	0.090433	Lower GSVA	0.175116	0.19988
CHOL	DSS	0.646101	0.409696	0.406086	Lower GSVA	0.651828	0.501612
CHOL	DFI	0.35543	0.120193	0.105885	Lower GSVA	0.443914	0.310965
COAD	OS	0.81741	0.412155	0.411375	Lower GSVA	0.661604	1.40871
COAD	PFS	0.687322	0.0597553	0.0584342	Lower GSVA	0.451422	0.614626
COAD	DSS	1.16105	0.655328	0.655032	Higher GSVA	0.102145	5.15833
COAD	DFI	0.358481	0.0768007	0.0648735	Lower GSVA	0.0341906	0.00720186
DLBC	OS	1.46612	0.601253	0.599065	Higher GSVA	0.209963	0.114073
DLBC	PFS	1.40393	0.520869	0.518901	Higher GSVA	0.494645	0.418053
DLBC	DSS	2.53057	0.422095	0.40561	Higher GSVA	0.975982	1.07745
DLBC	DFI	2.23205	0.513183	0.502026	Higher GSVA	0.519338	10.1738
ESCA	OS	0.976002	0.914917	0.914138	Lower GSVA	0.920203	0.936852
ESCA	PFS	0.885891	0.519029	0.521411	Lower GSVA	0.330223	0.583027
ESCA	DSS	1.01058	0.969841	0.969071	Higher GSVA	0.956842	0.955767
ESCA	DFI	1.2376	0.613986	0.613333	Higher GSVA	0.63351	1.76084
GBM	OS	1.19305	0.314787	0.306968	Higher GSVA	0.0618108	2.66035
GBM	PFS	1.57716	0.00665456	0.00612811	Higher GSVA	0.0046331	4.01393
GBM	DSS	1.24702	0.239494	0.231917	Higher GSVA	0.043962	3.1151
HNSC	OS	0.777223	0.0628015	0.0622265	Lower GSVA	0.0230902	0.409198
HNSC	PFS	0.798432	0.0648641	0.064402	Lower GSVA	0.0116673	0.410282
HNSC	DSS	0.703304	0.0471251	0.0461659	Lower GSVA	0.020157	0.306074
HNSC	DFI	1.4445	0.342997	0.340316	Higher GSVA	0.31119	2.74845
KICH	OS	0.923999	0.906278	0.906254	Lower GSVA	0.911962	0.811033
KICH	PFS	1.62394	0.408177	0.40362	Higher GSVA	0.985367	0.970802
KICH	DSS	1.5002	0.59572	0.593211	Higher GSVA	0.519927	3.745
KICH	DFI	1.43997e+09	0.999278	0.10377	Higher GSVA	0.965272	1.15726
KIRC	OS	1.35822	0.0451757	0.0444571	Higher GSVA	0.00388988	3.65189
KIRC	PFS	1.3867	0.0157398	0.0152557	Higher GSVA	0.00561186	3.06658
KIRC	DSS	1.54063	0.026897	0.0257864	Higher GSVA	0.000450888	7.05681
KIRC	DFI	1.80053	0.27209	0.265642	Higher GSVA	0.839586	1.39504
KIRP	OS	0.969055	0.917108	0.917105	Lower GSVA	0.0579241	7.14085
KIRP	PFS	1.08868	0.71791	0.718158	Higher GSVA	0.042498	5.28715
KIRP	DSS	1.1634	0.689749	0.689469	Higher GSVA	0.01161	14.9222
KIRP	DFI	1.36195	0.409468	0.408202	Higher GSVA	0.004733	16.371
LAML	OS	1.25265	0.252708	0.248834	Higher GSVA	0.0382564	3.88655
LGG	OS	1.36852	0.0697275	0.0685386	Higher GSVA	0.000376314	13.4917
LGG	PFS	1.24243	0.110669	0.112342	Higher GSVA	0.00276311	5.63044
LGG	DSS	1.447	0.0428706	0.0416062	Higher GSVA	0.000243079	15.7468
LGG	DFI	0.942178	0.887919	0.892157	Lower GSVA	0.985675	1.02794
LIHC	OS	1.04864	0.787151	0.786334	Higher GSVA	0.953834	0.967573
LIHC	PFS	0.785641	0.0712633	0.0712253	Lower GSVA	0.151123	0.521912
LIHC	DSS	1.22848	0.364328	0.36289	Higher GSVA	0.865924	1.12972
LIHC	DFI	0.788508	0.153244	0.154134	Lower GSVA	0.147605	0.445375
LUAD	OS	0.796346	0.125919	0.125046	Lower GSVA	0.185214	0.587858
LUAD	PFS	0.901694	0.404571	0.404303	Lower GSVA	0.573066	0.827312
LUAD	DSS	0.826407	0.315585	0.314875	Lower GSVA	0.248011	0.552245
LUAD	DFI	0.96877	0.880788	0.880096	Lower GSVA	0.791148	0.857446
LUSC	OS	0.909842	0.493802	0.493958	Lower GSVA	0.490961	0.778617
LUSC	PFS	0.923974	0.532423	0.532768	Lower GSVA	0.348751	0.731689
LUSC	DSS	0.731154	0.148518	0.146949	Lower GSVA	0.177123	0.452406
LUSC	DFI	0.809936	0.414135	0.413172	Lower GSVA	0.758268	0.809599
MESO	OS	0.927481	0.750131	0.748315	Lower GSVA	0.957102	0.963672
MESO	PFS	0.83262	0.426425	0.426648	Lower GSVA	0.919072	0.931541
MESO	DSS	0.867827	0.650257	0.647234	Lower GSVA	0.760875	0.775196
MESO	DFI	2.39435	0.432224	0.41886	Higher GSVA	0.0672013	2.21314e+06
OV	OS	0.817033	0.174278	0.17311	Lower GSVA	0.373425	0.681911
OV	PFS	0.921654	0.531017	0.535633	Lower GSVA	0.473704	0.774329
OV	DSS	0.769231	0.106257	0.104941	Lower GSVA	0.245546	0.581141
OV	DFI	0.725162	0.10725	0.108287	Lower GSVA	0.522905	0.723537
PAAD	OS	1.37602	0.127151	0.12556	Higher GSVA	0.450867	1.48696
PAAD	PFS	1.29823	0.155823	0.153637	Higher GSVA	0.382646	1.48212
PAAD	DSS	1.3894	0.163676	0.161995	Higher GSVA	0.394921	1.65606
PAAD	DFI	1.51652	0.329549	0.326403	Higher GSVA	0.663821	1.6178
PCPG	OS	0.350257	0.199521	0.179286	Lower GSVA	0.157303	0.0393894
PCPG	PFS	0.853928	0.700026	0.700433	Lower GSVA	0.476237	2.26438
PCPG	DSS	0.209215	0.153868	0.114872	Lower GSVA	0.125793	0.0123386
PCPG	DFI	2.83979	0.366546	0.345058	Higher GSVA	0.172357	67.0703
PRAD	OS	0.974872	0.968101	0.968101	Lower GSVA	0.364464	0.0416943
PRAD	PFS	1.33962	0.150532	0.149207	Higher GSVA	0.49972	1.6301
PRAD	DSS	0.735081	0.73632	0.735325	Lower GSVA	0.383769	0.00965382
PRAD	DFI	1.59188	0.207566	0.203655	Higher GSVA	0.918679	1.14543
READ	OS	0.78161	0.616336	0.621363	Lower GSVA	0.751267	1.40038
READ	PFS	0.97178	0.938405	0.94789	Lower GSVA	0.58687	1.54354
READ	DSS	0.221886	0.178847	0.140694	Lower GSVA	0.550675	0.2674
READ	DFI	2.83368	0.352898	0.331654	Higher GSVA	0.643719	2.39249
SARC	OS	0.938548	0.753111	0.753424	Lower GSVA	0.3699	0.58465
SARC	PFS	1.05946	0.718103	0.715437	Higher GSVA	0.687324	0.832156
SARC	DSS	0.959987	0.853574	0.85408	Lower GSVA	0.579423	0.699143
SARC	DFI	1.10413	0.681238	0.675645	Higher GSVA	0.883881	0.908931
SKCM	OS	0.546023	9.56329e-06	6.99104e-06	Lower GSVA	6.09855e-07	0.174148
SKCM	PFS	0.75588	0.0123228	0.012008	Lower GSVA	0.00860859	0.479456
SKCM	DSS	0.513827	7.76515e-06	5.26507e-06	Lower GSVA	5.88249e-07	0.144693
STAD	OS	0.831549	0.250297	0.249986	Lower GSVA	0.404947	0.712099
STAD	PFS	0.865143	0.31294	0.311686	Lower GSVA	0.520963	0.790953
STAD	DSS	0.807934	0.304979	0.304669	Lower GSVA	0.461256	0.682998
STAD	DFI	0.958028	0.887843	0.887768	Lower GSVA	0.716459	1.31573
TGCT	OS	0.399528	0.434239	0.419497	Lower GSVA	0.299728	13.0262
TGCT	PFS	0.768161	0.4042	0.398104	Lower GSVA	0.791069	0.830302
TGCT	DSS	0.471177	0.539002	0.529412	Lower GSVA	0.252191	21.3276
TGCT	DFI	0.792135	0.510486	0.502315	Lower GSVA	0.842158	0.8629
THCA	OS	0.996958	0.995141	0.995141	Lower GSVA	0.656848	0.455019
THCA	PFS	1.41163	0.175807	0.173791	Higher GSVA	0.367255	1.94504
THCA	DSS	0.418417	0.29777	0.282623	Lower GSVA	0.269852	0.0196133
THCA	DFI	1.27124	0.535512	0.534898	Higher GSVA	0.169418	4.23037
THYM	OS	5.62505	0.0338125	0.0179655	Higher GSVA	0.00203166	68.2278
THYM	PFS	3.59603	0.00515543	0.00294348	Higher GSVA	0.00190784	18.2214
THYM	DSS	5.89059	0.131434	0.0917335	Higher GSVA	0.00458688	834.032
UCEC	OS	0.429188	0.0325855	0.0277129	Lower GSVA	0.182183	0.184601
UCEC	PFS	0.563496	0.0565764	0.0534164	Lower GSVA	0.208456	0.299062
UCEC	DSS	0.524815	0.14595	0.13908	Lower GSVA	0.598564	0.494706
UCEC	DFI	0.60656	0.321457	0.316445	Lower GSVA	0.654804	0.517581
UCS	OS	0.668908	0.241474	0.238125	Lower GSVA	0.730029	0.609256
UCS	PFS	0.653898	0.179668	0.177754	Lower GSVA	0.176857	0.159889
UCS	DSS	0.654014	0.250697	0.24679	Lower GSVA	0.575186	0.413054
UCS	DFI	0.618851	0.460703	0.456589	Lower GSVA	0.287446	0.00623551
UVM	OS	6.38329	0.000399348	7.2305e-05	Higher GSVA	4.2372e-05	21.2056
UVM	PFS	3.02186	0.00437071	0.00278922	Higher GSVA	0.00164398	7.73842
UVM	DSS	7.0575	0.000626548	9.6034e-05	Higher GSVA	0.000157081	19.8602
PrognoScan_Summary OS
Cancer Type	Subtype	Endpoint	n	Minimum p-value	Corrected p-value	Cox p-value	Gene
Lung cancer	Adenocarcinoma	Overall Survival	178	0.00174	0.04039	0.009465	PDCD1
Colorectal cancer		Overall Survival	177	0.000977	0.024997	0.019174
Ovarian cancer		Overall Survival	133	0.000537	0.015063	0.019288
Breast cancer		Overall Survival	155	0.000704	0.018957	0.009024	LAG3
Blood cancer	AML	Overall Survival	58	0.000293	0.008958	0.011421
Colorectal cancer		Overall Survival	177	0.0104	0.166289	0.017061
Bladder cancer		Overall Survival	165	0.006601	0.117569	0.035013
Ovarian cancer		Overall Survival	278	3.9e-05	0.00153	0.000459	LAYN
Breast cancer		Overall Survival	159	0.000113	0.003889	0.002138
Skin cancer	Melanoma	Overall Survival	38	0.000252	0.007863	0.00388	CXCL13
Bladder cancer		Overall Survival	165	0.0025	0.054341	0.018798
Prostate cancer		Overall Survival	281	0.003332	0.068539	0.036603
Lung cancer	Adenocarcinoma	Overall Survival	204	0.000968	0.024803	0.02083	HAVCR2
PrognoScan_Summary_DSS
Cancer Type	Subtype	Endpoint	n	Minimum p-value	Corrected p-value	Cox p-value	Gene
Bladder cancer	Transitional cell carcinoma	Disease Specific Survival	165	0.00046	0.013194	0.003849	CXCL13
Bladder cancer	Transitional cell carcinoma	Disease Specific Survival	165	0.000331	0.009949	0.000431	LAG3
Blood cancer	Multiple myeloma	Disease Specific Survival	559	0.002834	0.060158	0.016813
Colorectal cancer		Disease Specific Survival	177	0.007974	0.135967	0.031302
Colorectal cancer		Disease Specific Survival	177	0.001591	0.037513	0.028885	PDCD1
Breast cancer		Disease Specific Survival	159	0.102825	-	0.046225
Colorectal cancer		Disease Specific Survival	177	0.000363	0.010763	0.011778	LAYN
Breast cancer		Disease Specific Survival	159	0.000934	0.024067	0.040126
PrognoScan_summary
Gene	Adverse Prognostic Factor	Protective Prognostic Factor
	(p < 0.05, HR > 0)	(p < 0.05, HR < 0)
CXCL13	BLCA, Follicular Lymphoma	PRAD, BRCA, SKCM
HAVCR2	BRCA, LUAD, Colorectal cancer	UVM
LAG3	BLCA, OV, BRCA	Blood cancer, Colorectal cancer
PDCD1	LUAD, BRCA	Colorectal cancer
LAYN	Colorectal cancer, OV	BRCA
TIGIT		LUAD, LUSC
