# Supplementary material for: Characterization of Exhausted T Cell Signatures in Pan-Cancer Settings
Source: Int J Mol Sci. 2025 Mar 5;26(5):2311. doi: 10.3390/ijms26052311 (PMC11899893; doi:10.3390/ijms26052311)
Supplement: Supplementary file 1 [file ijms-26-02311-s001.zip › Table S4.XLSX]

## Sheet: Expression and Pathway
Expression and Pathway
cancer type	symbol	pathway	fdr	class	diff
ACC	CXCL13	Apoptosis	0.729168	None	-0.372222764
ACC	CXCL13	CellCycle	0.759088	None	-0.308842075
ACC	CXCL13	DNADamage	0.600318	None	-0.548245627
ACC	CXCL13	EMT	0.90143	None	-0.059720442
ACC	CXCL13	Hormone AR	0.570093	None	-0.59408328
ACC	CXCL13	Hormone ER	0.570093	None	0.336009839
ACC	CXCL13	PI3KAKT	0.570093	None	-1.139740126
ACC	CXCL13	RASMAPK	0.570093	None	0.44504396
ACC	CXCL13	RTK	0.90143	None	-0.138950035
ACC	CXCL13	TSCmTOR	0.90143	None	0.045262775
ACC	HAVCR2	Apoptosis	0.0530805	None	-1.20454532
ACC	HAVCR2	CellCycle	0.46051	None	-0.434568805
ACC	HAVCR2	DNADamage	0.220934	None	-0.820486231
ACC	HAVCR2	EMT	0.46051	None	-0.485076607
ACC	HAVCR2	Hormone AR	0.0530805	None	-0.96662976
ACC	HAVCR2	Hormone ER	0.0530805	None	0.640154725
ACC	HAVCR2	PI3KAKT	0.816684	None	-0.165963637
ACC	HAVCR2	RASMAPK	0.0530805	None	0.930065311
ACC	HAVCR2	RTK	0.46051	None	0.410996052
ACC	HAVCR2	TSCmTOR	0.816684	None	-0.080542155
ACC	LAG3	Apoptosis	0.512566	None	0.679984621
ACC	LAG3	CellCycle	0.79013	None	0.31344367
ACC	LAG3	DNADamage	0.559367	None	0.604700547
ACC	LAG3	EMT	0.512566	None	0.718749683
ACC	LAG3	Hormone AR	0.79013	None	-0.226827163
ACC	LAG3	Hormone ER	0.79013	None	-0.13260415
ACC	LAG3	PI3KAKT	0.512566	None	-1.183077152
ACC	LAG3	RASMAPK	0.981572	None	-0.010079374
ACC	LAG3	RTK	0.559367	None	-0.455620001
ACC	LAG3	TSCmTOR	0.981572	None	-0.008084151
ACC	LAYN	Apoptosis	0.983115	None	0.010202537
ACC	LAYN	CellCycle	0.897272	None	-0.475137292
ACC	LAYN	DNADamage	0.983115	None	-0.145631053
ACC	LAYN	EMT	0.983115	None	0.1823063
ACC	LAYN	Hormone AR	0.983115	None	0.050041191
ACC	LAYN	Hormone ER	0.897272	None	0.349656019
ACC	LAYN	PI3KAKT	0.897272	None	-0.684015128
ACC	LAYN	RASMAPK	0.897272	None	0.488127248
ACC	LAYN	RTK	0.897272	None	-0.340909096
ACC	LAYN	TSCmTOR	0.983115	None	-0.088823496
ACC	PDCD1	Apoptosis	0.685212	None	-0.310277164
ACC	PDCD1	CellCycle	0.334354	None	0.672348737
ACC	PDCD1	DNADamage	0.334354	None	0.759658501
ACC	PDCD1	EMT	0.664058	None	-0.428288779
ACC	PDCD1	Hormone AR	0.880314	None	0.06635207
ACC	PDCD1	Hormone ER	0.334354	None	0.422771656
ACC	PDCD1	PI3KAKT	0.225399	None	-1.53313209
ACC	PDCD1	RASMAPK	0.880314	None	-0.062955718
ACC	PDCD1	RTK	0.685212	None	0.249217716
ACC	PDCD1	TSCmTOR	0.334354	None	-0.602817092
ACC	TIGIT	Apoptosis	0.216511	None	-0.919004774
ACC	TIGIT	CellCycle	0.719705	None	-0.225628647
ACC	TIGIT	DNADamage	0.216511	None	0.838563914
ACC	TIGIT	EMT	0.620987	None	-0.376541817
ACC	TIGIT	Hormone AR	0.719705	None	0.236000675
ACC	TIGIT	Hormone ER	0.216511	None	0.545629925
ACC	TIGIT	PI3KAKT	0.620987	None	-0.538656966
ACC	TIGIT	RASMAPK	0.216511	None	0.644033895
ACC	TIGIT	RTK	0.216511	None	0.677793536
ACC	TIGIT	TSCmTOR	0.961555	None	-0.016903575
BLCA	CXCL13	Apoptosis	8.39307e-13	Activation	1.206517425
BLCA	CXCL13	CellCycle	0.129462	None	-0.272916513
BLCA	CXCL13	DNADamage	0.0112937	Inhibition	-0.408375817
BLCA	CXCL13	EMT	3.71227e-10	Activation	2.123058665
BLCA	CXCL13	Hormone AR	1.3319e-05	Inhibition	-0.840832889
BLCA	CXCL13	Hormone ER	0.000786916	Activation	0.248040576
BLCA	CXCL13	PI3KAKT	0.335516	None	-0.252048667
BLCA	CXCL13	RASMAPK	0.760161	None	-0.058885967
BLCA	CXCL13	RTK	2.5834e-05	Inhibition	-0.992475638
BLCA	CXCL13	TSCmTOR	0.0679341	None	-0.31157729
BLCA	HAVCR2	Apoptosis	1.16062e-11	Activation	1.138222233
BLCA	HAVCR2	CellCycle	0.327138	None	-0.176569487
BLCA	HAVCR2	DNADamage	9.6769e-05	Inhibition	-0.609022766
BLCA	HAVCR2	EMT	4.72953e-21	Activation	3.029400544
BLCA	HAVCR2	Hormone AR	8.75858e-11	Inhibition	-1.192642165
BLCA	HAVCR2	Hormone ER	0.000289154	Activation	0.262239183
BLCA	HAVCR2	PI3KAKT	0.255706	None	-0.309491601
BLCA	HAVCR2	RASMAPK	0.363297	None	-0.17512643
BLCA	HAVCR2	RTK	3.30038e-09	Inhibition	-1.353544997
BLCA	HAVCR2	TSCmTOR	0.00722294	Inhibition	-0.43925186
BLCA	LAG3	Apoptosis	2.95682e-18	Activation	1.423948758
BLCA	LAG3	CellCycle	0.502773	None	0.140809845
BLCA	LAG3	DNADamage	0.00204431	Inhibition	-0.486058184
BLCA	LAG3	EMT	1.00624e-14	Activation	2.545555137
BLCA	LAG3	Hormone AR	5.55454e-11	Inhibition	-1.203405613
BLCA	LAG3	Hormone ER	0.000121602	Activation	0.279728039
BLCA	LAG3	PI3KAKT	0.719243	None	-0.111652331
BLCA	LAG3	RASMAPK	0.888171	None	-0.027110927
BLCA	LAG3	RTK	4.59077e-07	Inhibition	-1.167127422
BLCA	LAG3	TSCmTOR	0.502773	None	-0.140926493
BLCA	LAYN	Apoptosis	0.0045965	Activation	0.509066362
BLCA	LAYN	CellCycle	0.0433711	Inhibition	-0.363989093
BLCA	LAYN	DNADamage	0.000733776	Inhibition	-0.554603289
BLCA	LAYN	EMT	1.83821e-12	Activation	2.374990631
BLCA	LAYN	Hormone AR	1.1882e-05	Inhibition	-0.856944119
BLCA	LAYN	Hormone ER	0.0160233	Activation	0.181391955
BLCA	LAYN	PI3KAKT	0.507052	None	-0.182140214
BLCA	LAYN	RASMAPK	0.980466	None	-0.004733073
BLCA	LAYN	RTK	0.000986917	Inhibition	-0.801886352
BLCA	LAYN	TSCmTOR	0.207054	None	-0.21807324
BLCA		Apoptosis	2.27764e-17	Activation	1.391596289
BLCA	PDCD1	CellCycle	0.645809	None	-0.077307396
BLCA	PDCD1	DNADamage	0.00230888	Inhibition	-0.480801385
BLCA	PDCD1	EMT	2.85809e-12	Activation	2.329169988
BLCA	PDCD1	Hormone AR	4.67097e-08	Inhibition	-1.024538943
BLCA	PDCD1	Hormone ER	1.4902e-06	Activation	0.34606237
BLCA	PDCD1	PI3KAKT	0.282483	None	-0.295420414
BLCA	PDCD1	RASMAPK	0.559124	None	-0.129088312
BLCA	PDCD1	RTK	2.07232e-06	Inhibition	-1.095209998
BLCA	PDCD1	TSCmTOR	0.156692	None	-0.251909135
BLCA	TIGIT	Apoptosis	7.24662e-16	Activation	1.335765749
BLCA	TIGIT	CellCycle	0.775823	None	-0.047821879
BLCA	TIGIT	DNADamage	0.0284311	Inhibition	-0.359954534
BLCA	TIGIT	EMT	3.31859e-12	Activation	2.323597373
BLCA	TIGIT	Hormone AR	2.41358e-06	Inhibition	-0.888989407
BLCA	TIGIT	Hormone ER	1.95249e-07	Activation	0.374895499
BLCA	TIGIT	PI3KAKT	0.125302	None	-0.399731244
BLCA	TIGIT	RASMAPK	0.730599	None	-0.085345242
BLCA	TIGIT	RTK	0.000313679	Inhibition	-0.849937136
BLCA	TIGIT	TSCmTOR	0.058102	None	-0.321755306
BRCA	CXCL13	Apoptosis	4.375e-21	Activation	1.002704184
BRCA	CXCL13	CellCycle	0.000100063	Activation	0.537489211
BRCA	CXCL13	DNADamage	0.00797646	Activation	0.378945973
BRCA	CXCL13	EMT	0.647423	None	0.089327332
BRCA	CXCL13	Hormone AR	8.12423e-08	Inhibition	-1.191993786
BRCA	CXCL13	Hormone ER	2.76254e-11	Inhibition	-1.924859399
BRCA	CXCL13	PI3KAKT	0.296107	None	0.221051196
BRCA	CXCL13	RASMAPK	0.524253	None	-0.110053356
BRCA	CXCL13	RTK	0.524253	None	0.087798356
BRCA	CXCL13	TSCmTOR	0.390189	None	0.123355724
BRCA	HAVCR2	Apoptosis	2.01236e-09	Activation	0.668832934
BRCA	HAVCR2	CellCycle	0.928694	None	0.011764248
BRCA	HAVCR2	DNADamage	0.403943	None	-0.141656885
BRCA	HAVCR2	EMT	0.05183	None	0.451238065
BRCA	HAVCR2	Hormone AR	0.00238612	Inhibition	-0.750510222
BRCA	HAVCR2	Hormone ER	0.0066015	Inhibition	-0.873251249
BRCA	HAVCR2	PI3KAKT	0.278481	None	0.242432412
BRCA	HAVCR2	RASMAPK	0.752689	None	0.064262572
BRCA	HAVCR2	RTK	0.752689	None	0.050749972
BRCA	HAVCR2	TSCmTOR	0.403943	None	0.124390658
BRCA	LAG3	Apoptosis	1.46721e-23	Activation	1.056335115
BRCA	LAG3	CellCycle	4.45752e-17	Activation	1.105332536
BRCA	LAG3	DNADamage	3.22233e-07	Activation	0.691425387
BRCA	LAG3	EMT	0.289334	None	-0.219992108
BRCA	LAG3	Hormone AR	4.65536e-06	Inhibition	-1.011314546
BRCA	LAG3	Hormone ER	1.25316e-10	Inhibition	-1.848956618
BRCA	LAG3	PI3KAKT	0.0187024	Activation	0.398399452
BRCA	LAG3	RASMAPK	0.000462671	Inhibition	-0.508709547
BRCA	LAG3	RTK	0.676371	None	-0.050869765
BRCA	LAG3	TSCmTOR	0.0142601	Activation	0.289782383
BRCA	LAYN	Apoptosis	0.550713	None	-0.0921855
BRCA	LAYN	CellCycle	7.9882e-12	Inhibition	-0.915424392
BRCA	LAYN	DNADamage	3.86354e-08	Inhibition	-0.746919144
BRCA	LAYN	EMT	1.19734e-14	Activation	1.535685119
BRCA	LAYN	Hormone AR	0.663176	None	-0.135127082
BRCA	LAYN	Hormone ER	0.964056	None	0.012740012
BRCA	LAYN	PI3KAKT	0.919267	None	-0.035760231
BRCA	LAYN	RASMAPK	4.5488e-05	Activation	0.598812082
BRCA	LAYN	RTK	0.136323	None	0.212051307
BRCA	LAYN	TSCmTOR	0.0982809	None	-0.221407269
BRCA	PDCD1	Apoptosis	6.9904e-15	Activation	0.843613535
BRCA	PDCD1	CellCycle	0.00720699	Activation	0.37433728
BRCA	PDCD1	DNADamage	0.179332	None	0.202147831
BRCA	PDCD1	EMT	0.00100725	Activation	0.688501211
BRCA	PDCD1	Hormone AR	3.2324e-05	Inhibition	-0.948214679
BRCA	PDCD1	Hormone ER	2.85662e-09	Inhibition	-1.73419183
BRCA	PDCD1	PI3KAKT	0.00720699	Activation	0.468940731
BRCA	PDCD1	RASMAPK	0.282372	None	-0.170049788
BRCA	PDCD1	RTK	0.634506	None	-0.057968285
BRCA	PDCD1	TSCmTOR	0.447672	None	0.094172658
BRCA	TIGIT	Apoptosis	1.17897e-21	Activation	1.014448424
BRCA	TIGIT	CellCycle	1.0486e-05	Activation	0.601283805
BRCA	TIGIT	DNADamage	0.214295	None	0.180326271
BRCA	TIGIT	EMT	0.00146283	Activation	0.657817519
BRCA	TIGIT	Hormone AR	5.03615e-10	Inhibition	-1.364610757
BRCA	TIGIT	Hormone ER	2.26596e-16	Inhibition	-2.330557809
BRCA	TIGIT	PI3KAKT	0.00285532	Activation	0.512994164
BRCA	TIGIT	RASMAPK	0.501206	None	-0.105814669
BRCA	TIGIT	RTK	0.95737	None	0.006522152
BRCA	TIGIT	TSCmTOR	0.114604	None	0.196908289
CESC	CXCL13	Apoptosis	0.118231	None	0.538218056
CESC	CXCL13	CellCycle	0.967333	None	0.007138201
CESC	CXCL13	DNADamage	0.355804	None	-0.468721707
CESC	CXCL13	EMT	0.355804	None	0.566846203
CESC	CXCL13	Hormone AR	0.468023	None	-0.286755913
CESC	CXCL13	Hormone ER	0.943969	None	0.051292197
CESC	CXCL13	PI3KAKT	0.468023	None	0.341197157
CESC	CXCL13	RASMAPK	0.943969	None	-0.089951538
CESC	CXCL13	RTK	0.355804	None	-0.433041097
CESC	CXCL13	TSCmTOR	0.943969	None	-0.039307411
CESC	HAVCR2	Apoptosis	0.0923131	None	0.55407632
CESC	HAVCR2	CellCycle	0.751372	None	-0.144525229
CESC	HAVCR2	DNADamage	0.680731	None	-0.395322459
CESC	HAVCR2	EMT	0.773695	None	0.23098329
CESC	HAVCR2	Hormone AR	0.886627	None	-0.036329206
CESC	HAVCR2	Hormone ER	0.751372	None	0.150426568
CESC	HAVCR2	PI3KAKT	0.751372	None	0.245448444
CESC	HAVCR2	RASMAPK	0.773695	None	-0.143365632
CESC	HAVCR2	RTK	0.751372	None	-0.308941971
CESC	HAVCR2	TSCmTOR	0.886627	None	-0.032428289
CESC	LAG3	Apoptosis	0.00288185	Activation	0.759528575
CESC	LAG3	CellCycle	0.985119	None	0.02784105
CESC	LAG3	DNADamage	0.792773	None	-0.261900532
CESC	LAG3	EMT	0.985119	None	-0.04141736
CESC	LAG3	Hormone AR	0.981514	None	0.140716395
CESC	LAG3	Hormone ER	0.985119	None	-0.009584451
CESC	LAG3	PI3KAKT	0.981514	None	0.170277591
CESC	LAG3	RASMAPK	0.792773	None	-0.318302725
CESC	LAG3	RTK	0.299456	None	-0.553396308
CESC	LAG3	TSCmTOR	0.985119	None	0.003846358
CESC	LAYN	Apoptosis	0.0239102	Inhibition	-0.608451468
CESC	LAYN	CellCycle	0.0179476	Inhibition	-0.534240364
CESC	LAYN	DNADamage	0.0430807	Inhibition	-0.619995107
CESC	LAYN	EMT	0.0268185	Activation	1.02662439
CESC	LAYN	Hormone AR	0.13129	None	-0.467053009
CESC	LAYN	Hormone ER	0.818497	None	-0.073128603
CESC	LAYN	PI3KAKT	0.818497	None	-0.073693527
CESC	LAYN	RASMAPK	0.818497	None	0.117712268
CESC	LAYN	RTK	0.818497	None	0.080623047
CESC	LAYN	TSCmTOR	0.818497	None	0.051939836
CESC	PDCD1	Apoptosis	0.0664466	None	0.576298447
CESC	PDCD1	CellCycle	0.872302	None	0.112844554
CESC	PDCD1	DNADamage	0.889218	None	-0.09994347
CESC	PDCD1	EMT	0.889218	None	-0.100624985
CESC	PDCD1	Hormone AR	0.872302	None	0.28797788
CESC	PDCD1	Hormone ER	0.872302	None	0.13917511
CESC	PDCD1	PI3KAKT	0.872302	None	0.210486997
CESC	PDCD1	RASMAPK	0.978418	None	-0.007877264
CESC	PDCD1	RTK	0.872302	None	-0.221756074
CESC	PDCD1	TSCmTOR	0.889218	None	-0.051663222
CESC	TIGIT	Apoptosis	0.0292659	Activation	0.636086284
CESC	TIGIT	CellCycle	0.828455	None	-0.093041381
CESC	TIGIT	DNADamage	0.828455	None	-0.163985826
CESC	TIGIT	EMT	0.828455	None	0.220309163
CESC	TIGIT	Hormone AR	0.828455	None	0.19917499
CESC	TIGIT	Hormone ER	0.721108	None	0.297661718
CESC	TIGIT	PI3KAKT	0.968162	None	-0.012676988
CESC	TIGIT	RASMAPK	0.828455	None	-0.126236296
CESC	TIGIT	RTK	0.828455	None	-0.230581196
CESC	TIGIT	TSCmTOR	0.828455	None	-0.066187842
CHOL	CXCL13	Apoptosis	0.951197	None	-0.066336592
CHOL	CXCL13	CellCycle	0.37251	None	0.424365792
CHOL	CXCL13	DNADamage	0.473927	None	0.494816102
CHOL	CXCL13	EMT	0.951197	None	0.048117459
CHOL	CXCL13	Hormone AR	0.425215	None	0.416873053
CHOL	CXCL13	Hormone ER	0.37251	None	0.370814096
CHOL	CXCL13	PI3KAKT	0.273403	None	0.895535705
CHOL	CXCL13	RASMAPK	0.164307	None	1.14320273
CHOL	CXCL13	RTK	0.234221	None	0.674826212
CHOL	CXCL13	TSCmTOR	0.37251	None	0.567590863
CHOL	HAVCR2	Apoptosis	0.330679	None	-0.501710556
CHOL	HAVCR2	CellCycle	0.596323	None	0.243320972
CHOL	HAVCR2	DNADamage	0.721773	None	0.197778137
CHOL	HAVCR2	EMT	0.596323	None	0.554741793
CHOL	HAVCR2	Hormone AR	0.721773	None	0.165332754
CHOL	HAVCR2	Hormone ER	0.246361	None	0.674248705
CHOL	HAVCR2	PI3KAKT	0.29481	None	0.784573717
CHOL	HAVCR2	RASMAPK	0.29481	None	0.78630228
CHOL	HAVCR2	RTK	0.294677	None	0.664165478
CHOL	HAVCR2	TSCmTOR	0.376997	None	0.569894935
CHOL	LAG3	Apoptosis	0.957996	None	0.022471119
CHOL	LAG3	CellCycle	0.957996	None	-0.022180296
CHOL	LAG3	DNADamage	0.949924	None	-0.815184892
CHOL	LAG3	EMT	0.949924	None	0.732757673
CHOL	LAG3	Hormone AR	0.949924	None	-0.23515445
CHOL	LAG3	Hormone ER	0.957996	None	0.016292925
CHOL	LAG3	PI3KAKT	0.949924	None	0.334883614
CHOL	LAG3	RASMAPK	0.949924	None	0.377135556
CHOL	LAG3	RTK	0.957996	None	-0.088182148
CHOL	LAG3	TSCmTOR	0.949924	None	0.591468156
CHOL	LAYN	Apoptosis	0.959029	None	0.238275274
CHOL	LAYN	CellCycle	0.959029	None	0.02253116
CHOL	LAYN	DNADamage	0.959029	None	0.284026846
CHOL	LAYN	EMT	0.959029	None	0.402875368
CHOL	LAYN	Hormone AR	0.959029	None	0.020834504
CHOL	LAYN	Hormone ER	0.959029	None	0.064624445
CHOL	LAYN	PI3KAKT	0.959029	None	-0.097628307
CHOL	LAYN	RASMAPK	0.959029	None	0.086794696
CHOL	LAYN	RTK	0.959029	None	-0.108699757
CHOL	LAYN	TSCmTOR	0.959029	None	-0.290737654
CHOL	PDCD1	Apoptosis	0.810113	None	0.165261093
CHOL	PDCD1	CellCycle	0.810113	None	0.213272659
CHOL	PDCD1	DNADamage	0.833222	None	-0.180321372
CHOL	PDCD1	EMT	0.880739	None	0.115842246
CHOL	PDCD1	Hormone AR	0.810113	None	0.285286477
CHOL	PDCD1	Hormone ER	0.810113	None	0.153947949
CHOL	PDCD1	PI3KAKT	0.810113	None	0.537882067
CHOL	PDCD1	RASMAPK	0.673535	None	0.884403363
CHOL	PDCD1	RTK	0.810113	None	0.32964062
CHOL	PDCD1	TSCmTOR	0.810113	None	0.591305449
CHOL	TIGIT	Apoptosis	0.81107	None	-0.167581113
CHOL	TIGIT	CellCycle	0.124631	None	0.599027527
CHOL	TIGIT	DNADamage	0.831343	None	0.180433277
CHOL	TIGIT	EMT	0.995542	None	-0.004340588
CHOL	TIGIT	Hormone AR	0.576798	None	0.331955348
CHOL	TIGIT	Hormone ER	0.124631	None	0.586280651
CHOL	TIGIT	PI3KAKT	0.203672	None	0.835570331
CHOL	TIGIT	RASMAPK	0.102635	None	1.125151806
CHOL	TIGIT	RTK	0.102635	None	0.782620363
CHOL	TIGIT	TSCmTOR	0.325657	None	0.60102986
COAD	CXCL13	Apoptosis	0.00128908	Activation	0.932278976
COAD	CXCL13	CellCycle	0.982508	None	0.004759026
COAD	CXCL13	DNADamage	0.109956	None	-0.320507085
COAD	CXCL13	EMT	0.00128908	Activation	1.434562883
COAD	CXCL13	Hormone AR	0.885329	None	0.069589501
COAD	CXCL13	Hormone ER	0.0331256	Activation	0.258368553
COAD	CXCL13	PI3KAKT	0.948227	None	0.056169123
COAD	CXCL13	RASMAPK	0.518841	None	0.326841231
COAD	CXCL13	RTK	0.169889	None	0.319730982
COAD	CXCL13	TSCmTOR	0.918155	None	-0.065370527
COAD	HAVCR2	Apoptosis	0.334701	None	0.281753461
COAD	HAVCR2	CellCycle	0.0586087	None	-0.458461319
COAD	HAVCR2	DNADamage	0.010079	Inhibition	-0.490775629
COAD	HAVCR2	EMT	2.44782e-09	Activation	2.37720433
COAD	HAVCR2	Hormone AR	0.334701	None	0.144867738
COAD	HAVCR2	Hormone ER	0.0223246	Activation	0.270526617
COAD	HAVCR2	PI3KAKT	0.0444774	Activation	0.687676654
COAD	HAVCR2	RASMAPK	0.0703309	None	0.6354864
COAD	HAVCR2	RTK	0.0444774	Activation	0.424715552
COAD	HAVCR2	TSCmTOR	0.441474	None	0.148418301
COAD	LAG3	Apoptosis	8.5109e-05	Activation	1.129131496
COAD	LAG3	CellCycle	0.349427	None	0.218620382
COAD	LAG3	DNADamage	0.0414383	Inhibition	-0.362512678
COAD	LAG3	EMT	0.000318266	Activation	1.517499173
COAD	LAG3	Hormone AR	0.753111	None	-0.043970642
COAD	LAG3	Hormone ER	0.00231269	Activation	0.3363244
COAD	LAG3	PI3KAKT	0.164236	None	0.457884024
COAD	LAG3	RASMAPK	0.0655308	None	0.644671264
COAD	LAG3	RTK	0.0414383	Activation	0.427894212
COAD	LAG3	TSCmTOR	0.0414383	Activation	0.430237157
COAD	LAYN	Apoptosis	0.0234686	Inhibition	-0.620053688
COAD	LAYN	CellCycle	8.78711e-06	Inhibition	-1.017085458
COAD	LAYN	DNADamage	0.00675912	Inhibition	-0.489477936
COAD	LAYN	EMT	4.45947e-12	Activation	2.674071028
COAD	LAYN	Hormone AR	0.71438	None	0.051267615
COAD	LAYN	Hormone ER	0.00822002	Activation	0.286762437
COAD	LAYN	PI3KAKT	0.00822002	Activation	0.862464557
COAD	LAYN	RASMAPK	0.0233749	Activation	0.791424843
COAD	LAYN	RTK	0.0309624	Activation	0.417103028
COAD	LAYN	TSCmTOR	0.183001	None	0.267445759
COAD	PDCD1	Apoptosis	0.0466338	Activation	0.657325314
COAD	PDCD1	CellCycle	0.927052	None	0.051840465
COAD	PDCD1	DNADamage	0.0466338	Inhibition	-0.374554701
COAD	PDCD1	EMT	0.0202438	Activation	1.187768847
COAD	PDCD1	Hormone AR	0.927052	None	-0.029267806
COAD	PDCD1	Hormone ER	0.0466338	Activation	0.235386449
COAD	PDCD1	PI3KAKT	0.741138	None	0.195089064
COAD	PDCD1	RASMAPK	0.590222	None	0.300213861
COAD	PDCD1	RTK	0.493229	None	0.216025096
COAD	PDCD1	TSCmTOR	0.969856	None	0.007277405
COAD	TIGIT	Apoptosis	0.0253221	Activation	0.627276996
COAD	TIGIT	CellCycle	0.810114	None	-0.075262883
COAD	TIGIT	DNADamage	0.00882258	Inhibition	-0.460102149
COAD	TIGIT	EMT	6.90789e-07	Activation	2.018948583
COAD	TIGIT	Hormone AR	0.854103	None	-0.025829417
COAD	TIGIT	Hormone ER	0.000641177	Activation	0.378754607
COAD	TIGIT	PI3KAKT	0.15871	None	0.480070169
COAD	TIGIT	RASMAPK	0.00882258	Activation	0.914096556
COAD	TIGIT	RTK	0.00614946	Activation	0.577206765
COAD	TIGIT	TSCmTOR	0.15871	None	0.293996111
DLBC	CXCL13	Apoptosis	0.564063	None	-0.270392245
DLBC	CXCL13	CellCycle	0.000456791	Inhibition	-1.593868868
DLBC	CXCL13	DNADamage	0.154158	None	-0.956264281
DLBC	CXCL13	EMT	0.310385	None	-0.503535841
DLBC	CXCL13	Hormone AR	0.435861	None	-0.390105155
DLBC	CXCL13	Hormone ER	0.0340896	Activation	0.465291403
DLBC	CXCL13	PI3KAKT	0.0196485	Activation	1.940987084
DLBC	CXCL13	RASMAPK	0.0196485	Activation	1.294928243
DLBC	CXCL13	RTK	0.0901133	None	0.970065402
DLBC	CXCL13	TSCmTOR	0.0196485	Activation	1.031911705
DLBC	HAVCR2	Apoptosis	0.0659998	None	1.06041574
DLBC	HAVCR2	CellCycle	0.759403	None	-0.18323574
DLBC	HAVCR2	DNADamage	0.0297697	Inhibition	-1.486057584
DLBC	HAVCR2	EMT	0.32814	None	0.648401363
DLBC	HAVCR2	Hormone AR	0.0297697	Inhibition	-1.239985635
DLBC	HAVCR2	Hormone ER	0.478751	None	0.232318403
DLBC	HAVCR2	PI3KAKT	0.531875	None	-0.761413564
DLBC	HAVCR2	RASMAPK	0.957492	None	0.027296699
DLBC	HAVCR2	RTK	0.713607	None	-0.296251815
DLBC	HAVCR2	TSCmTOR	0.531875	None	0.356853708
DLBC	LAG3	Apoptosis	0.449054	None	0.356135501
DLBC	LAG3	CellCycle	0.32165	None	-0.479564308
DLBC	LAG3	DNADamage	0.129645	None	-1.227582606
DLBC	LAG3	EMT	0.32165	None	-0.473415166
DLBC	LAG3	Hormone AR	0.192842	None	-0.736048061
DLBC	LAG3	Hormone ER	0.129645	None	0.400088888
DLBC	LAG3	PI3KAKT	0.32165	None	0.971805557
DLBC	LAG3	RASMAPK	0.175193	None	0.883500901
DLBC	LAG3	RTK	0.32165	None	0.538955515
DLBC	LAG3	TSCmTOR	0.0765947	None	1.030277769
DLBC	LAYN	Apoptosis	0.934696	None	0.48965564
DLBC	LAYN	CellCycle	0.934696	None	-0.189779237
DLBC	LAYN	DNADamage	0.934696	None	-0.603236363
DLBC	LAYN	EMT	0.934696	None	-0.089560891
DLBC	LAYN	Hormone AR	0.934696	None	-0.350797319
DLBC	LAYN	Hormone ER	0.934696	None	0.122041229
DLBC	LAYN	PI3KAKT	0.934696	None	-0.186396282
DLBC	LAYN	RASMAPK	0.934696	None	0.099339924
DLBC	LAYN	RTK	0.984174	None	-0.010067881
DLBC	LAYN	TSCmTOR	0.934696	None	0.265586315
DLBC	PDCD1	Apoptosis	0.941709	None	0.493136456
DLBC	PDCD1	CellCycle	0.941709	None	-0.383910155
DLBC	PDCD1	DNADamage	0.942804	None	0.041057142
DLBC	PDCD1	EMT	0.941709	None	-0.495694671
DLBC	PDCD1	Hormone AR	0.942804	None	0.264064649
DLBC	PDCD1	Hormone ER	0.941709	None	0.272571458
DLBC	PDCD1	PI3KAKT	0.942804	None	0.220719381
DLBC	PDCD1	RASMAPK	0.942804	None	-0.253609721
DLBC	PDCD1	RTK	0.942804	None	-0.07145744
DLBC	PDCD1	TSCmTOR	0.942804	None	0.072781864
DLBC	TIGIT	Apoptosis	0.557871	None	-0.31496007
DLBC	TIGIT	CellCycle	0.250143	None	-0.594967306
DLBC	TIGIT	DNADamage	0.363019	None	-0.627239303
DLBC	TIGIT	EMT	0.11497	None	-0.803703179
DLBC	TIGIT	Hormone AR	0.750436	None	0.142995671
DLBC	TIGIT	Hormone ER	0.145708	None	0.337021298
DLBC	TIGIT	PI3KAKT	0.0253117	Activation	2.048501324
DLBC	TIGIT	RASMAPK	0.0762146	None	1.09185646
DLBC	TIGIT	RTK	0.0253117	Activation	1.377003573
DLBC	TIGIT	TSCmTOR	0.11497	None	0.767589077
ESCA	CXCL13	Apoptosis	0.392647	None	0.275446059
ESCA	CXCL13	CellCycle	0.392647	None	0.261937155
ESCA	CXCL13	DNADamage	0.408677	None	-0.338732705
ESCA	CXCL13	EMT	0.261082	None	0.844587219
ESCA	CXCL13	Hormone AR	0.4688	None	-0.238623833
ESCA	CXCL13	Hormone ER	0.0167323	Activation	0.366630731
ESCA	CXCL13	PI3KAKT	0.351868	None	0.413824605
ESCA	CXCL13	RASMAPK	0.484367	None	0.195303342
ESCA	CXCL13	RTK	0.261082	None	-0.663601883
ESCA	CXCL13	TSCmTOR	0.851802	None	0.044112626
ESCA	HAVCR2	Apoptosis	0.00102113	Activation	0.86505893
ESCA	HAVCR2	CellCycle	0.866362	None	-0.037371794
ESCA	HAVCR2	DNADamage	0.372506	None	-0.331803304
ESCA	HAVCR2	EMT	0.0577023	None	1.093105727
ESCA	HAVCR2	Hormone AR	0.580179	None	-0.172452156
ESCA	HAVCR2	Hormone ER	0.0577023	None	0.281708842
ESCA	HAVCR2	PI3KAKT	0.243597	None	-0.383632264
ESCA	HAVCR2	RASMAPK	0.206398	None	-0.383756213
ESCA	HAVCR2	RTK	0.027853	Inhibition	-1.032118506
ESCA	HAVCR2	TSCmTOR	0.137805	None	-0.425571602
ESCA	LAG3	Apoptosis	0.000870907	Activation	0.873058098
ESCA	LAG3	CellCycle	0.436472	None	0.272883488
ESCA	LAG3	DNADamage	0.809048	None	-0.077376656
ESCA	LAG3	EMT	0.329153	None	0.725698245
ESCA	LAG3	Hormone AR	0.49104	None	-0.282430368
ESCA	LAG3	Hormone ER	0.021143	Activation	0.321519593
ESCA	LAG3	PI3KAKT	0.658946	None	-0.150078297
ESCA	LAG3	RASMAPK	0.658946	None	-0.152407656
ESCA	LAG3	RTK	0.021143	Inhibition	-1.014221987
ESCA	LAG3	TSCmTOR	0.562193	None	-0.200863033
ESCA	LAYN	Apoptosis	0.576666	None	-0.148519054
ESCA	LAYN	CellCycle	0.436236	None	-0.207773379
ESCA	LAYN	DNADamage	0.386039	None	-0.351638048
ESCA	LAYN	EMT	2.9734e-05	Activation	2.133953857
ESCA	LAYN	Hormone AR	0.00342957	Inhibition	-0.880823113
ESCA	LAYN	Hormone ER	0.0841772	None	0.255025096
ESCA	LAYN	PI3KAKT	0.761742	None	0.085886223
ESCA	LAYN	RASMAPK	0.386039	None	-0.291434517
ESCA	LAYN	RTK	2.9734e-05	Inhibition	-1.676491124
ESCA	LAYN	TSCmTOR	0.288942	None	-0.340260499
ESCA	PDCD1	Apoptosis	0.0269862	Activation	0.63152386
ESCA	PDCD1	CellCycle	0.498518	None	0.239367261
ESCA	PDCD1	DNADamage	0.75627	None	-0.099383172
ESCA	PDCD1	EMT	0.450531	None	0.650064105
ESCA	PDCD1	Hormone AR	0.712613	None	0.125597724
ESCA	PDCD1	Hormone ER	0.0269862	Activation	0.343605923
ESCA	PDCD1	PI3KAKT	0.712613	None	0.155872155
ESCA	PDCD1	RASMAPK	0.712613	None	0.148406716
ESCA	PDCD1	RTK	0.326231	None	-0.615532073
ESCA	PDCD1	TSCmTOR	0.498518	None	0.243213842
ESCA	TIGIT	Apoptosis	0.104202	None	0.574482188
ESCA	TIGIT	CellCycle	0.98371	None	0.035499727
ESCA	TIGIT	DNADamage	0.98371	None	0.006508427
ESCA	TIGIT	EMT	0.40341	None	0.682211749
ESCA	TIGIT	Hormone AR	0.98371	None	-0.09606775
ESCA	TIGIT	Hormone ER	0.104202	None	0.272930975
ESCA	TIGIT	PI3KAKT	0.429169	None	0.336428332
ESCA	TIGIT	RASMAPK	0.98371	None	0.032927285
ESCA	TIGIT	RTK	0.40341	None	-0.526758074
ESCA	TIGIT	TSCmTOR	0.429169	None	0.268828231
GBM	CXCL13	Apoptosis	0.834535	None	0.277943981
GBM	CXCL13	CellCycle	0.834535	None	0.161472148
GBM	CXCL13	DNADamage	0.834535	None	0.198585012
GBM	CXCL13	EMT	0.836967	None	0.041187665
GBM	CXCL13	Hormone AR	0.836967	None	0.050421861
GBM	CXCL13	Hormone ER	0.00133839	Inhibition	-0.720139293
GBM	CXCL13	PI3KAKT	0.834535	None	-0.358304524
GBM	CXCL13	RASMAPK	0.834535	None	-0.382620784
GBM	CXCL13	RTK	0.834535	None	-0.251819872
GBM	CXCL13	TSCmTOR	0.337173	None	-0.833129495
GBM	HAVCR2	Apoptosis	0.855601	None	-0.085256118
GBM	HAVCR2	CellCycle	0.491298	None	-0.485538614
GBM	HAVCR2	DNADamage	0.248944	None	-0.453770384
GBM	HAVCR2	EMT	0.791967	None	0.119544024
GBM	HAVCR2	Hormone AR	0.592573	None	-0.178243358
GBM	HAVCR2	Hormone ER	0.791967	None	-0.121568895
GBM	HAVCR2	PI3KAKT	0.855601	None	0.18868302
GBM	HAVCR2	RASMAPK	0.248944	None	1.004088409
GBM	HAVCR2	RTK	0.248944	None	-0.91592806
GBM	HAVCR2	TSCmTOR	0.936881	None	0.036348012
GBM	LAG3	Apoptosis	0.851656	None	0.210825615
GBM	LAG3	CellCycle	0.809177	None	0.385004387
GBM	LAG3	DNADamage	0.888998	None	0.119558881
GBM	LAG3	EMT	0.809177	None	-0.192674227
GBM	LAG3	Hormone AR	0.809177	None	0.228626928
GBM	LAG3	Hormone ER	0.888998	None	-0.052254374
GBM	LAG3	PI3KAKT	0.888998	None	0.140471275
GBM	LAG3	RASMAPK	0.907014	None	0.061821524
GBM	LAG3	RTK	0.809177	None	-0.643978865
GBM	LAG3	TSCmTOR	0.851656	None	0.308390033
GBM	LAYN	Apoptosis	0.551355	None	0.26174481
GBM	LAYN	CellCycle	0.701625	None	0.212003571
GBM	LAYN	DNADamage	0.551355	None	-0.233669005
GBM	LAYN	EMT	0.254392	None	0.364782766
GBM	LAYN	Hormone AR	0.254392	None	-0.304406971
GBM	LAYN	Hormone ER	0.254392	None	-0.33032117
GBM	LAYN	PI3KAKT	0.551355	None	-0.489973071
GBM	LAYN	RASMAPK	0.701625	None	0.251148827
GBM	LAYN	RTK	0.254392	None	-0.758870206
GBM	LAYN	TSCmTOR	0.801696	None	0.119169925
GBM	PDCD1	Apoptosis	0.648096	None	0.219834696
GBM	PDCD1	CellCycle	0.648096	None	0.210776872
GBM	PDCD1	DNADamage	0.648096	None	0.181877853
GBM	PDCD1	EMT	0.648096	None	-0.109709201
GBM	PDCD1	Hormone AR	0.979904	None	-0.004288975
GBM	PDCD1	Hormone ER	0.648096	None	-0.199003593
GBM	PDCD1	PI3KAKT	0.648096	None	-0.651663071
GBM	PDCD1	RASMAPK	0.648096	None	-0.770241419
GBM	PDCD1	RTK	0.648096	None	-0.273145689
GBM	PDCD1	TSCmTOR	0.648096	None	-0.266286275
GBM	TIGIT	Apoptosis	0.858365	None	0.144616287
GBM	TIGIT	CellCycle	0.858365	None	-0.152827766
GBM	TIGIT	DNADamage	0.586962	None	-0.296717768
GBM	TIGIT	EMT	0.586962	None	0.211130785
GBM	TIGIT	Hormone AR	0.97883	None	-0.005192157
GBM	TIGIT	Hormone ER	0.586962	None	-0.230902043
GBM	TIGIT	PI3KAKT	0.586962	None	-0.60201805
GBM	TIGIT	RASMAPK	0.97883	None	-0.013614475
GBM	TIGIT	RTK	0.586962	None	-0.570181603
GBM	TIGIT	TSCmTOR	0.858365	None	-0.271745387
HNSC	CXCL13	Apoptosis	0.049906	Activation	0.525741256
HNSC	CXCL13	CellCycle	0.13676	None	-0.293816347
HNSC	CXCL13	DNADamage	0.0849475	None	0.365562812
HNSC	CXCL13	EMT	0.821619	None	0.104120478
HNSC	CXCL13	Hormone AR	0.049906	Activation	0.381406734
HNSC	CXCL13	Hormone ER	0.049906	Activation	0.178506738
HNSC	CXCL13	PI3KAKT	0.821619	None	-0.064718175
HNSC	CXCL13	RASMAPK	0.821619	None	-0.052736258
HNSC	CXCL13	RTK	0.253615	None	-0.338194182
HNSC	CXCL13	TSCmTOR	0.175015	None	-0.307940207
HNSC	HAVCR2	Apoptosis	0.00125679	Activation	0.743303676
HNSC	HAVCR2	CellCycle	0.300672	None	-0.176947923
HNSC	HAVCR2	DNADamage	0.295369	None	0.205102283
HNSC	HAVCR2	EMT	0.0171806	Activation	0.855206296
HNSC	HAVCR2	Hormone AR	0.05762	None	0.344779354
HNSC	HAVCR2	Hormone ER	0.0273439	Activation	0.182851367
HNSC	HAVCR2	PI3KAKT	0.300672	None	-0.297430422
HNSC	HAVCR2	RASMAPK	0.0598682	None	-0.367192154
HNSC	HAVCR2	RTK	0.0105658	Inhibition	-0.769454704
HNSC	HAVCR2	TSCmTOR	0.1923	None	-0.283901638
HNSC	LAG3	Apoptosis	8.3231e-08	Activation	1.103138559
HNSC	LAG3	CellCycle	0.847095	None	0.032138893
HNSC	LAG3	DNADamage	0.705688	None	0.13866036
HNSC	LAG3	EMT	0.815859	None	0.137969389
HNSC	LAG3	Hormone AR	0.19437	None	0.277480601
HNSC	LAG3	Hormone ER	0.169507	None	0.141096092
HNSC	LAG3	PI3KAKT	0.742176	None	-0.185215916
HNSC	LAG3	RASMAPK	0.290753	None	-0.255448546
HNSC	LAG3	RTK	0.116647	None	-0.568950876
HNSC	LAG3	TSCmTOR	0.847095	None	0.036556988
HNSC	LAYN	Apoptosis	0.166612	None	-0.321526195
HNSC	LAYN	CellCycle	0.481207	None	-0.154469435
HNSC	LAYN	DNADamage	0.0269611	Activation	0.513026788
HNSC	LAYN	EMT	0.547489	None	0.237986583
HNSC	LAYN	Hormone AR	0.102341	None	0.321009874
HNSC	LAYN	Hormone ER	0.664946	None	-0.035343047
HNSC	LAYN	PI3KAKT	0.664946	None	-0.124764428
HNSC	LAYN	RASMAPK	0.0412711	Inhibition	-0.459267163
HNSC	LAYN	RTK	0.124521	None	-0.46478571
HNSC	LAYN	TSCmTOR	0.0453157	Inhibition	-0.467726874
HNSC	PDCD1	Apoptosis	1.52549e-07	Activation	1.083035249
HNSC	PDCD1	CellCycle	0.879791	None	-0.024343044
HNSC	PDCD1	DNADamage	0.0876661	None	0.345675935
HNSC	PDCD1	EMT	0.803704	None	-0.108949579
HNSC	PDCD1	Hormone AR	0.00159412	Activation	0.544472429
HNSC	PDCD1	Hormone ER	0.000625078	Activation	0.273959663
HNSC	PDCD1	PI3KAKT	0.269168	None	-0.356092772
HNSC	PDCD1	RASMAPK	0.225374	None	-0.252893508
HNSC	PDCD1	RTK	0.0439392	Inhibition	-0.590962774
HNSC	PDCD1	TSCmTOR	0.225374	None	-0.268538603
HNSC	TIGIT	Apoptosis	9.1645e-05	Activation	0.857133448
HNSC	TIGIT	CellCycle	0.244133	None	-0.20836694
HNSC	TIGIT	DNADamage	0.0930833	None	0.342836447
HNSC	TIGIT	EMT	0.926174	None	-0.028487791
HNSC	TIGIT	Hormone AR	0.00422409	Activation	0.506731161
HNSC	TIGIT	Hormone ER	0.00422409	Activation	0.231181763
HNSC	TIGIT	PI3KAKT	0.244133	None	-0.353044389
HNSC	TIGIT	RASMAPK	0.0932572	None	-0.333780915
HNSC	TIGIT	RTK	0.085522	None	-0.529834658
HNSC	TIGIT	TSCmTOR	0.10345	None	-0.340634706
KICH	CXCL13	Apoptosis	0.275764	None	0.336200392
KICH	CXCL13	CellCycle	0.300643	None	0.374792717
KICH	CXCL13	DNADamage	0.300643	None	-0.483568181
KICH	CXCL13	EMT	0.300643	None	0.494738087
KICH	CXCL13	Hormone AR	0.592207	None	0.088317297
KICH	CXCL13	Hormone ER	0.384202	None	-0.204293845
KICH	CXCL13	PI3KAKT	0.300643	None	-0.366253899
KICH	CXCL13	RASMAPK	0.148258	None	-0.886864406
KICH	CXCL13	RTK	0.148258	None	-0.739067201
KICH	CXCL13	TSCmTOR	0.318826	None	-0.316361129
KICH	HAVCR2	Apoptosis	0.243013	None	-0.334194815
KICH	HAVCR2	CellCycle	0.243013	None	-0.484715494
KICH	HAVCR2	DNADamage	0.784137	None	0.240237526
KICH	HAVCR2	EMT	0.875098	None	-0.147583856
KICH	HAVCR2	Hormone AR	0.153226	None	-0.399383759
KICH	HAVCR2	Hormone ER	0.98928	None	0.002876194
KICH	HAVCR2	PI3KAKT	0.243013	None	0.451489689
KICH	HAVCR2	RASMAPK	0.541631	None	0.419353812
KICH	HAVCR2	RTK	0.564049	None	0.330665652
KICH	HAVCR2	TSCmTOR	0.984783	None	0.039994623
KICH	LAG3	Apoptosis	0.828257	None	-0.1670666
KICH	LAG3	CellCycle	0.828257	None	-0.174141769
KICH	LAG3	DNADamage	0.876067	None	-0.15219882
KICH	LAG3	EMT	0.828257	None	0.296997624
KICH	LAG3	Hormone AR	0.850204	None	-0.088438733
KICH	LAG3	Hormone ER	0.828257	None	-0.30382875
KICH	LAG3	PI3KAKT	0.828257	None	0.30157692
KICH	LAG3	RASMAPK	0.913866	None	-0.084193687
KICH	LAG3	RTK	0.828257	None	-0.312693411
KICH	LAG3	TSCmTOR	0.913866	None	-0.030303186
KICH	LAYN	Apoptosis	0.750888	None	-0.125649002
KICH	LAYN	CellCycle	0.750888	None	-0.24839735
KICH	LAYN	DNADamage	0.750888	None	0.210989352
KICH	LAYN	EMT	0.750888	None	0.553093181
KICH	LAYN	Hormone AR	0.750888	None	-0.069860218
KICH	LAYN	Hormone ER	0.178268	None	-0.503407689
KICH	LAYN	PI3KAKT	0.750888	None	-0.23895847
KICH	LAYN	RASMAPK	0.750888	None	-0.187977781
KICH	LAYN	RTK	0.80134	None	-0.087644423
KICH	LAYN	TSCmTOR	0.750888	None	-0.26376918
KICH	PDCD1	Apoptosis	0.876815	None	-0.124961946
KICH	PDCD1	CellCycle	0.876815	None	-0.121047718
KICH	PDCD1	DNADamage	0.965304	None	-0.064955278
KICH	PDCD1	EMT	0.624512	None	0.454549285
KICH	PDCD1	Hormone AR	0.624512	None	-0.194616566
KICH	PDCD1	Hormone ER	0.624512	None	-0.37702554
KICH	PDCD1	PI3KAKT	0.624512	None	0.351165711
KICH	PDCD1	RASMAPK	0.876815	None	0.148952799
KICH	PDCD1	RTK	0.876815	None	-0.15717569
KICH	PDCD1	TSCmTOR	0.971964	None	0.009904976
KICH	TIGIT	Apoptosis	0.870562	None	-0.050313615
KICH	TIGIT	CellCycle	0.80141	None	-0.184616724
KICH	TIGIT	DNADamage	0.80141	None	-0.184813778
KICH	TIGIT	EMT	0.709505	None	0.426443231
KICH	TIGIT	Hormone AR	0.709505	None	-0.232579269
KICH	TIGIT	Hormone ER	0.709505	None	-0.267085968
KICH	TIGIT	PI3KAKT	0.709505	None	0.29744447
KICH	TIGIT	RASMAPK	0.870562	None	-0.062802799
KICH	TIGIT	RTK	0.80141	None	-0.227985252
KICH	TIGIT	TSCmTOR	0.80141	None	-0.135722325
KIRC	CXCL13	Apoptosis	0.00169883	Activation	0.353658569
KIRC	CXCL13	CellCycle	0.000811308	Activation	0.442834144
KIRC	CXCL13	DNADamage	0.284781	None	0.126299424
KIRC	CXCL13	EMT	0.159163	None	0.241703685
KIRC	CXCL13	Hormone AR	0.284781	None	-0.100759073
KIRC	CXCL13	Hormone ER	0.764825	None	0.055488374
KIRC	CXCL13	PI3KAKT	0.879435	None	0.037589834
KIRC	CXCL13	RASMAPK	0.284781	None	-0.277901314
KIRC	CXCL13	RTK	3.4615e-05	Inhibition	-0.807052353
KIRC	CXCL13	TSCmTOR	0.879435	None	0.022118044
KIRC	HAVCR2	Apoptosis	0.714798	None	-0.045323625
KIRC	HAVCR2	CellCycle	0.714798	None	-0.043358726
KIRC	HAVCR2	DNADamage	0.714798	None	-0.068493879
KIRC	HAVCR2	EMT	0.714798	None	0.12517242
KIRC	HAVCR2	Hormone AR	0.714798	None	0.042650346
KIRC	HAVCR2	Hormone ER	0.714798	None	0.051455981
KIRC	HAVCR2	PI3KAKT	0.703783	None	0.299620291
KIRC	HAVCR2	RASMAPK	0.703783	None	0.258846088
KIRC	HAVCR2	RTK	0.714798	None	0.161337316
KIRC	HAVCR2	TSCmTOR	0.703783	None	-0.181888263
KIRC	LAG3	Apoptosis	0.00864525	Activation	0.30922295
KIRC	LAG3	CellCycle	0.00864525	Activation	0.353607511
KIRC	LAG3	DNADamage	0.718946	None	0.076784636
KIRC	LAG3	EMT	0.437893	None	0.161113323
KIRC	LAG3	Hormone AR	0.244038	None	-0.130116005
KIRC	LAG3	Hormone ER	0.927164	None	0.010037159
KIRC	LAG3	PI3KAKT	0.837948	None	0.073085499
KIRC	LAG3	RASMAPK	0.838289	None	0.061604981
KIRC	LAG3	RTK	8.0281e-05	Inhibition	-0.776110529
KIRC	LAG3	TSCmTOR	0.837948	None	0.074534786
KIRC	LAYN	Apoptosis	0.0324553	Inhibition	-0.245960823
KIRC	LAYN	CellCycle	0.0199395	Inhibition	-0.313302087
KIRC	LAYN	DNADamage	0.732364	None	0.053204007
KIRC	LAYN	EMT	0.000733888	Activation	0.512974635
KIRC	LAYN	Hormone AR	0.00286822	Activation	0.26043805
KIRC	LAYN	Hormone ER	0.940502	None	-0.008157578
KIRC	LAYN	PI3KAKT	0.282623	None	-0.235084955
KIRC	LAYN	RASMAPK	0.726207	None	0.130118603
KIRC	LAYN	RTK	0.000964458	Activation	0.651070759
KIRC	LAYN	TSCmTOR	0.740163	None	-0.062735585
KIRC	PDCD1	Apoptosis	0.117639	None	0.231809422
KIRC	PDCD1	CellCycle	0.325344	None	0.179244128
KIRC	PDCD1	DNADamage	0.849811	None	0.04735894
KIRC	PDCD1	EMT	0.325344	None	0.199543662
KIRC	PDCD1	Hormone AR	0.849811	None	-0.025232656
KIRC	PDCD1	Hormone ER	0.849811	None	-0.034270205
KIRC	PDCD1	PI3KAKT	0.614281	None	-0.17480772
KIRC	PDCD1	RASMAPK	0.849811	None	-0.037251238
KIRC	PDCD1	RTK	3.6516e-05	Inhibition	-0.805173552
KIRC	PDCD1	TSCmTOR	0.849811	None	-0.030580012
KIRC	TIGIT	Apoptosis	0.0182995	Activation	0.295805586
KIRC	TIGIT	CellCycle	0.384261	None	0.154095669
KIRC	TIGIT	DNADamage	0.914216	None	0.010518892
KIRC	TIGIT	EMT	0.1568	None	0.259794319
KIRC	TIGIT	Hormone AR	0.637163	None	-0.068851718
KIRC	TIGIT	Hormone ER	0.740219	None	-0.071252275
KIRC	TIGIT	PI3KAKT	0.749342	None	-0.09062646
KIRC	TIGIT	RASMAPK	0.914216	None	-0.021818383
KIRC	TIGIT	RTK	0.0182995	Inhibition	-0.521339927
KIRC	TIGIT	TSCmTOR	0.369748	None	-0.212258773
KIRP	CXCL13	Apoptosis	0.457947	None	0.18442202
KIRP	CXCL13	CellCycle	0.237925	None	0.304695415
KIRP	CXCL13	DNADamage	0.0843775	None	0.379193658
KIRP	CXCL13	EMT	0.421258	None	0.309298558
KIRP	CXCL13	Hormone AR	0.0107415	Activation	0.654953643
KIRP	CXCL13	Hormone ER	0.504011	None	0.117304806
KIRP	CXCL13	PI3KAKT	0.0843775	None	-0.889064609
KIRP	CXCL13	RASMAPK	0.797816	None	-0.046196267
KIRP	CXCL13	RTK	0.121086	None	-0.427623939
KIRP	CXCL13	TSCmTOR	0.653163	None	-0.135535836
KIRP	HAVCR2	Apoptosis	8.5974e-05	Activation	0.784595376
KIRP	HAVCR2	CellCycle	0.000932967	Activation	0.680809418
KIRP	HAVCR2	DNADamage	0.643628	None	0.104888408
KIRP	HAVCR2	EMT	0.0282995	Activation	0.668875417
KIRP	HAVCR2	Hormone AR	0.0310051	Inhibition	-0.471504063
KIRP	HAVCR2	Hormone ER	4.1767e-11	Activation	0.908436442
KIRP	HAVCR2	PI3KAKT	0.000473404	Inhibition	-1.474723102
KIRP	HAVCR2	RASMAPK	0.643628	None	0.101726554
KIRP	HAVCR2	RTK	0.702658	None	-0.08399247
KIRP	HAVCR2	TSCmTOR	0.0282995	Inhibition	-0.596009881
KIRP	LAG3	Apoptosis	0.00644447	Activation	0.624280031
KIRP	LAG3	CellCycle	0.672361	None	0.109113116
KIRP	LAG3	DNADamage	0.859492	None	0.030114796
KIRP	LAG3	EMT	0.00779278	Activation	0.813913417
KIRP	LAG3	Hormone AR	0.672361	None	0.104505177
KIRP	LAG3	Hormone ER	0.00779278	Activation	0.433370395
KIRP	LAG3	PI3KAKT	0.298567	None	-0.562619318
KIRP	LAG3	RASMAPK	0.350205	None	0.210077607
KIRP	LAG3	RTK	0.00779278	Inhibition	-0.641034624
KIRP	LAG3	TSCmTOR	0.312915	None	0.326883871
KIRP	LAYN	Apoptosis	0.314668	None	-0.22960525
KIRP	LAYN	CellCycle	9.65706e-08	Inhibition	-1.071189724
KIRP	LAYN	DNADamage	0.250992	None	-0.244588874
KIRP	LAYN	EMT	0.360691	None	-0.288763219
KIRP	LAYN	Hormone AR	0.112968	None	-0.378586716
KIRP	LAYN	Hormone ER	0.00370343	Inhibition	-0.451099573
KIRP	LAYN	PI3KAKT	0.000259933	Activation	1.534242816
KIRP	LAYN	RASMAPK	0.394595	None	-0.166162603
KIRP	LAYN	RTK	0.00759019	Inhibition	-0.640718783
KIRP	LAYN	TSCmTOR	0.628568	None	0.12044297
KIRP	PDCD1	Apoptosis	0.506132	None	0.207266192
KIRP	PDCD1	CellCycle	0.958099	None	-0.071695227
KIRP	PDCD1	DNADamage	0.506132	None	0.175310764
KIRP	PDCD1	EMT	0.0126786	Activation	0.807797819
KIRP	PDCD1	Hormone AR	0.958099	None	0.010620249
KIRP	PDCD1	Hormone ER	0.372895	None	0.215902132
KIRP	PDCD1	PI3KAKT	0.958099	None	-0.050664061
KIRP	PDCD1	RASMAPK	0.958099	None	-0.025279814
KIRP	PDCD1	RTK	0.0064658	Inhibition	-0.738784026
KIRP	PDCD1	TSCmTOR	0.372895	None	0.359304088
KIRP	TIGIT	Apoptosis	0.0124941	Activation	0.556545226
KIRP	TIGIT	CellCycle	0.945561	None	-0.013374666
KIRP	TIGIT	DNADamage	0.201239	None	0.258011965
KIRP	TIGIT	EMT	0.0326316	Activation	0.693165077
KIRP	TIGIT	Hormone AR	0.201239	None	0.299243781
KIRP	TIGIT	Hormone ER	0.00156875	Activation	0.521090355
KIRP	TIGIT	PI3KAKT	0.201239	None	-0.603573115
KIRP	TIGIT	RASMAPK	0.201239	None	0.314053836
KIRP	TIGIT	RTK	0.629976	None	-0.146321104
KIRP	TIGIT	TSCmTOR	0.787143	None	0.09313356
LGG	CXCL13	Apoptosis	0.837496	None	-0.039672467
LGG	CXCL13	CellCycle	0.536591	None	-0.107627866
LGG	CXCL13	DNADamage	0.928382	None	-0.02841929
LGG	CXCL13	EMT	0.536591	None	0.104156219
LGG	CXCL13	Hormone AR	0.00632351	Inhibition	-0.25639671
LGG	CXCL13	Hormone ER	0.0228046	Inhibition	-0.194941554
LGG	CXCL13	PI3KAKT	0.984276	None	0.003797111
LGG	CXCL13	RASMAPK	0.877908	None	0.059177851
LGG	CXCL13	RTK	0.429818	None	-0.250039618
LGG	CXCL13	TSCmTOR	0.0160596	Activation	0.414827315
LGG	HAVCR2	Apoptosis	0.147712	None	0.118740762
LGG	HAVCR2	CellCycle	0.0106768	Activation	0.308788104
LGG	HAVCR2	DNADamage	0.576838	None	-0.088312011
LGG	HAVCR2	EMT	0.909014	None	0.010828607
LGG	HAVCR2	Hormone AR	0.0519315	None	0.162326321
LGG	HAVCR2	Hormone ER	4.34716e-09	Activation	0.44237934
LGG	HAVCR2	PI3KAKT	0.0429419	Activation	0.441580698
LGG	HAVCR2	RASMAPK	0.000343441	Activation	0.610111135
LGG	HAVCR2	RTK	0.0058152	Activation	0.567126164
LGG	HAVCR2	TSCmTOR	0.186882	None	-0.203859513
LGG	LAG3	Apoptosis	0.0128491	Activation	0.235647676
LGG	LAG3	CellCycle	0.87852	None	0.016712378
LGG	LAG3	DNADamage	0.01329	Activation	0.409174208
LGG	LAG3	EMT	0.351816	None	0.156363741
LGG	LAG3	Hormone AR	0.784749	None	-0.037671442
LGG	LAG3	Hormone ER	0.429976	None	-0.099982142
LGG	LAG3	PI3KAKT	0.554632	None	0.208733269
LGG	LAG3	RASMAPK	0.784749	None	0.074761998
LGG	LAG3	RTK	0.725257	None	-0.142252628
LGG	LAG3	TSCmTOR	0.815476	None	-0.048113208
LGG	LAYN	Apoptosis	0.376324	None	-0.081794672
LGG	LAYN	CellCycle	0.331644	None	-0.139930125
LGG	LAYN	DNADamage	0.66468	None	-0.072048145
LGG	LAYN	EMT	0.0534897	None	0.226566729
LGG	LAYN	Hormone AR	0.000603175	Inhibition	-0.300677281
LGG	LAYN	Hormone ER	0.0320965	Inhibition	-0.197931543
LGG	LAYN	PI3KAKT	0.654598	None	-0.122354649
LGG	LAYN	RASMAPK	0.0739844	None	-0.338654414
LGG	LAYN	RTK	0.733729	None	-0.06188288
LGG	LAYN	TSCmTOR	0.279304	None	0.208575966
LGG	PDCD1	Apoptosis	0.0500057	None	0.187597575
LGG	PDCD1	CellCycle	0.0794587	None	0.233174085
LGG	PDCD1	DNADamage	0.0500057	None	0.343281619
LGG	PDCD1	EMT	0.0500057	None	0.231801548
LGG	PDCD1	Hormone AR	0.727681	None	-0.026379325
LGG	PDCD1	Hormone ER	0.160578	None	0.120080235
LGG	PDCD1	PI3KAKT	0.195561	None	0.285671054
LGG	PDCD1	RASMAPK	0.294907	None	0.182797271
LGG	PDCD1	RTK	0.160578	None	0.308593714
LGG	PDCD1	TSCmTOR	0.32443	None	-0.148757067
LGG	TIGIT	Apoptosis	0.867452	None	-0.027648829
LGG	TIGIT	CellCycle	0.076504	None	0.262715975
LGG	TIGIT	DNADamage	0.518718	None	-0.172721664
LGG	TIGIT	EMT	0.867452	None	-0.02637061
LGG	TIGIT	Hormone AR	0.848014	None	0.06033418
LGG	TIGIT	Hormone ER	0.0107177	Activation	0.235689411
LGG	TIGIT	PI3KAKT	0.982855	None	0.004140393
LGG	TIGIT	RASMAPK	0.130956	None	0.318211892
LGG	TIGIT	RTK	0.867452	None	0.090735945
LGG	TIGIT	TSCmTOR	0.867452	None	-0.042306721
LIHC	CXCL13	Apoptosis	0.162527	None	0.2062817
LIHC	CXCL13	CellCycle	0.151318	None	0.210965522
LIHC	CXCL13	DNADamage	0.951969	None	-0.025194054
LIHC	CXCL13	EMT	0.151318	None	0.359931899
LIHC	CXCL13	Hormone AR	0.921238	None	-0.036407864
LIHC	CXCL13	Hormone ER	0.867222	None	-0.079866017
LIHC	CXCL13	PI3KAKT	0.867222	None	0.090567786
LIHC	CXCL13	RASMAPK	0.224879	None	-0.256292881
LIHC	CXCL13	RTK	0.151318	None	-0.343780335
LIHC	CXCL13	TSCmTOR	0.970975	None	-0.006063492
LIHC	HAVCR2	Apoptosis	0.0538019	None	0.286369199
LIHC	HAVCR2	CellCycle	0.47756	None	0.118997696
LIHC	HAVCR2	DNADamage	0.734033	None	0.061485733
LIHC	HAVCR2	EMT	0.0130347	Activation	0.529985423
LIHC	HAVCR2	Hormone AR	0.47756	None	-0.132978543
LIHC	HAVCR2	Hormone ER	0.734033	None	-0.070839585
LIHC	HAVCR2	PI3KAKT	0.734033	None	-0.106076072
LIHC	HAVCR2	RASMAPK	0.926792	None	-0.014972241
LIHC	HAVCR2	RTK	0.0633105	None	-0.370103373
LIHC	HAVCR2	TSCmTOR	0.734033	None	-0.079552737
LIHC	LAG3	Apoptosis	0.766979	None	0.045137751
LIHC	LAG3	CellCycle	0.464275	None	0.168281379
LIHC	LAG3	DNADamage	0.464275	None	0.184979246
LIHC	LAG3	EMT	0.464275	None	0.260147198
LIHC	LAG3	Hormone AR	0.96133	None	-0.005187373
LIHC	LAG3	Hormone ER	0.747232	None	0.067110302
LIHC	LAG3	PI3KAKT	0.591735	None	-0.170692999
LIHC	LAG3	RASMAPK	0.591735	None	0.132774667
LIHC	LAG3	RTK	0.591735	None	-0.134769417
LIHC	LAG3	TSCmTOR	0.464275	None	-0.230663553
LIHC	LAYN	Apoptosis	0.354106	None	0.169128127
LIHC	LAYN	CellCycle	0.790101	None	-0.035440217
LIHC	LAYN	DNADamage	0.354106	None	0.192734075
LIHC	LAYN	EMT	0.354106	None	0.222740987
LIHC	LAYN	Hormone AR	0.602485	None	-0.08655419
LIHC	LAYN	Hormone ER	0.354106	None	-0.212370442
LIHC	LAYN	PI3KAKT	0.596649	None	-0.159846336
LIHC	LAYN	RASMAPK	0.821259	None	-0.035797823
LIHC	LAYN	RTK	0.354106	None	-0.22030486
LIHC	LAYN	TSCmTOR	0.708221	None	-0.093760431
LIHC	PDCD1	Apoptosis	0.00994995	Activation	0.336315527
LIHC	PDCD1	CellCycle	0.0149086	Activation	0.278139558
LIHC	PDCD1	DNADamage	0.0490478	Activation	0.296043944
LIHC	PDCD1	EMT	0.00097513	Activation	0.641964572
LIHC	PDCD1	Hormone AR	0.0913888	None	-0.191292374
LIHC	PDCD1	Hormone ER	0.0490478	Inhibition	-0.27436788
LIHC	PDCD1	PI3KAKT	0.273496	None	-0.197624818
LIHC	PDCD1	RASMAPK	0.319533	None	-0.163258237
LIHC	PDCD1	RTK	0.00160824	Inhibition	-0.566767094
LIHC	PDCD1	TSCmTOR	0.0381038	Inhibition	-0.390862988
LIHC	TIGIT	Apoptosis	0.0300183	Activation	0.309841751
LIHC	TIGIT	CellCycle	0.298963	None	0.127195377
LIHC	TIGIT	DNADamage	0.298963	None	0.178333481
LIHC	TIGIT	EMT	0.000992262	Activation	0.642869875
LIHC	TIGIT	Hormone AR	0.298963	None	-0.148866587
LIHC	TIGIT	Hormone ER	0.683194	None	-0.051688984
LIHC	TIGIT	PI3KAKT	0.636121	None	0.11398866
LIHC	TIGIT	RASMAPK	0.683194	None	0.074511595
LIHC	TIGIT	RTK	0.102339	None	-0.343679948
LIHC	TIGIT	TSCmTOR	0.251026	None	-0.272977145
LUAD	CXCL13	Apoptosis	0.0326348	Activation	0.421490554
LUAD	CXCL13	CellCycle	0.923012	None	0.016742943
LUAD	CXCL13	DNADamage	0.678543	None	0.118998436
LUAD	CXCL13	EMT	0.00773511	Activation	0.744144187
LUAD	CXCL13	Hormone AR	0.678543	None	0.146353293
LUAD	CXCL13	Hormone ER	0.224908	None	0.144220148
LUAD	CXCL13	PI3KAKT	0.904295	None	0.081497712
LUAD	CXCL13	RASMAPK	0.728783	None	-0.130247891
LUAD	CXCL13	RTK	0.678543	None	-0.199734754
LUAD	CXCL13	TSCmTOR	0.923012	None	0.016215385
LUAD	HAVCR2	Apoptosis	0.0895182	None	0.325683857
LUAD	HAVCR2	CellCycle	0.0717005	None	-0.378815848
LUAD	HAVCR2	DNADamage	0.754508	None	0.05938336
LUAD	HAVCR2	EMT	1.90205e-07	Activation	1.213847103
LUAD	HAVCR2	Hormone AR	0.365926	None	0.196097272
LUAD	HAVCR2	Hormone ER	0.0297706	Activation	0.214941053
LUAD	HAVCR2	PI3KAKT	0.365926	None	-0.282256476
LUAD	HAVCR2	RASMAPK	0.971235	None	0.007123718
LUAD	HAVCR2	RTK	0.549098	None	-0.187733293
LUAD	HAVCR2	TSCmTOR	0.626885	None	-0.112884779
LUAD	LAG3	Apoptosis	3.31762e-06	Activation	0.780113984
LUAD	LAG3	CellCycle	0.0513314	None	0.368589255
LUAD	LAG3	DNADamage	0.983336	None	-0.020406906
LUAD	LAG3	EMT	2.8501e-05	Activation	0.993620713
LUAD	LAG3	Hormone AR	0.981228	None	0.043491489
LUAD	LAG3	Hormone ER	0.498445	None	0.073768314
LUAD	LAG3	PI3KAKT	0.159712	None	-0.382591411
LUAD	LAG3	RASMAPK	0.00057188	Inhibition	-0.736878742
LUAD	LAG3	RTK	0.00505006	Inhibition	-0.662757882
LUAD	LAG3	TSCmTOR	0.983336	None	-0.003504399
LUAD	LAYN	Apoptosis	0.480672	None	-0.135414729
LUAD	LAYN	CellCycle	0.0841554	None	-0.369555575
LUAD	LAYN	DNADamage	0.250787	None	-0.23530057
LUAD	LAYN	EMT	6.1313e-05	Activation	0.986157685
LUAD	LAYN	Hormone AR	0.480672	None	-0.144257033
LUAD	LAYN	Hormone ER	0.588091	None	-0.04265743
LUAD	LAYN	PI3KAKT	0.581829	None	-0.146790172
LUAD	LAYN	RASMAPK	0.0789222	None	0.475777603
LUAD	LAYN	RTK	0.480672	None	0.19689507
LUAD	LAYN	TSCmTOR	0.480672	None	-0.182537606
LUAD	PDCD1	Apoptosis	0.000903623	Activation	0.602475606
LUAD	PDCD1	CellCycle	0.667393	None	0.087160906
LUAD	PDCD1	DNADamage	0.667393	None	0.087001039
LUAD	PDCD1	EMT	0.0210663	Activation	0.635461604
LUAD	PDCD1	Hormone AR	0.533257	None	0.15792411
LUAD	PDCD1	Hormone ER	0.698361	None	0.030655909
LUAD	PDCD1	PI3KAKT	0.427816	None	-0.285476745
LUAD	PDCD1	RASMAPK	0.149131	None	-0.371727911
LUAD	PDCD1	RTK	0.149131	None	-0.428471314
LUAD	PDCD1	TSCmTOR	0.667393	None	-0.097923348
LUAD	TIGIT	Apoptosis	0.010791	Activation	0.50465824
LUAD	TIGIT	CellCycle	0.594789	None	-0.128961099
LUAD	TIGIT	DNADamage	0.594789	None	0.088921491
LUAD	TIGIT	EMT	0.0228305	Activation	0.621725799
LUAD	TIGIT	Hormone AR	0.322212	None	0.240675284
LUAD	TIGIT	Hormone ER	0.347809	None	0.099937977
LUAD	TIGIT	PI3KAKT	0.594789	None	-0.161461853
LUAD	TIGIT	RASMAPK	0.347809	None	-0.247916534
LUAD	TIGIT	RTK	0.322212	None	-0.343144333
LUAD	TIGIT	TSCmTOR	0.721993	None	-0.059772626
LUSC	CXCL13	Apoptosis	0.0459828	Activation	0.330150934
LUSC	CXCL13	CellCycle	0.39275	None	-0.140666001
LUSC	CXCL13	DNADamage	0.473991	None	0.103652487
LUSC	CXCL13	EMT	0.0348377	Activation	0.504026666
LUSC	CXCL13	Hormone AR	0.00886552	Activation	0.399423317
LUSC	CXCL13	Hormone ER	0.007363	Activation	0.206978554
LUSC	CXCL13	PI3KAKT	0.0865198	None	-0.634470111
LUSC	CXCL13	RASMAPK	0.007363	Inhibition	-0.56594466
LUSC	CXCL13	RTK	0.00828551	Inhibition	-0.612411541
LUSC	CXCL13	TSCmTOR	0.0348377	Inhibition	-0.453393994
LUSC	HAVCR2	Apoptosis	0.546672	None	0.10620357
LUSC	HAVCR2	CellCycle	0.987516	None	-0.002370029
LUSC	HAVCR2	DNADamage	0.52815	None	-0.129812602
LUSC	HAVCR2	EMT	0.0501075	None	0.551456907
LUSC	HAVCR2	Hormone AR	0.202423	None	0.257848919
LUSC	HAVCR2	Hormone ER	0.000345802	Activation	0.267869761
LUSC	HAVCR2	PI3KAKT	0.360541	None	-0.468733937
LUSC	HAVCR2	RASMAPK	0.544511	None	-0.135126311
LUSC	HAVCR2	RTK	0.402426	None	-0.238673611
LUSC	HAVCR2	TSCmTOR	0.237494	None	-0.328653605
LUSC	LAG3	Apoptosis	0.00125357	Activation	0.567252605
LUSC	LAG3	CellCycle	0.23543	None	0.195901425
LUSC	LAG3	DNADamage	0.551005	None	0.086431258
LUSC	LAG3	EMT	0.101438	None	0.405549743
LUSC	LAG3	Hormone AR	0.050029	None	0.334881088
LUSC	LAG3	Hormone ER	0.00125357	Activation	0.237776449
LUSC	LAG3	PI3KAKT	0.0885925	None	-0.703203075
LUSC	LAG3	RASMAPK	0.174494	None	-0.266533621
LUSC	LAG3	RTK	0.23543	None	-0.254797428
LUSC	LAG3	TSCmTOR	0.0639073	None	-0.436822849
LUSC	LAYN	Apoptosis	0.0550579	None	-0.427523382
LUSC	LAYN	CellCycle	0.61104	None	-0.155449884
LUSC	LAYN	DNADamage	0.893395	None	-0.0193904
LUSC	LAYN	EMT	0.63959	None	0.140907602
LUSC	LAYN	Hormone AR	0.63959	None	-0.094311487
LUSC	LAYN	Hormone ER	0.462297	None	-0.086976485
LUSC	LAYN	PI3KAKT	0.63959	None	0.293951765
LUSC	LAYN	RASMAPK	0.27872	None	0.299535747
LUSC	LAYN	RTK	0.866	None	0.057146632
LUSC	LAYN	TSCmTOR	0.214704	None	0.398460699
LUSC	PDCD1	Apoptosis	0.0771524	None	0.327151253
LUSC	PDCD1	CellCycle	0.679685	None	-0.06298107
LUSC	PDCD1	DNADamage	0.148262	None	0.222609426
LUSC	PDCD1	EMT	0.148262	None	0.327579354
LUSC	PDCD1	Hormone AR	0.00605378	Activation	0.444191456
LUSC	PDCD1	Hormone ER	0.00605378	Activation	0.212312626
LUSC	PDCD1	PI3KAKT	0.0771524	None	-0.727356218
LUSC	PDCD1	RASMAPK	0.148262	None	-0.275781414
LUSC	PDCD1	RTK	0.113743	None	-0.37376573
LUSC	PDCD1	TSCmTOR	0.0687073	None	-0.454578986
LUSC	TIGIT	Apoptosis	0.0585125	None	0.325137293
LUSC	TIGIT	CellCycle	0.96059	None	0.007521415
LUSC	TIGIT	DNADamage	0.145796	None	0.235920703
LUSC	TIGIT	EMT	0.057721	None	0.493755052
LUSC	TIGIT	Hormone AR	0.00920782	Activation	0.424770465
LUSC	TIGIT	Hormone ER	0.000113795	Activation	0.284971349
LUSC	TIGIT	PI3KAKT	0.0585125	None	-0.74669523
LUSC	TIGIT	RASMAPK	0.293836	None	-0.19301519
LUSC	TIGIT	RTK	0.267736	None	-0.25546098
LUSC	TIGIT	TSCmTOR	0.0155702	Inhibition	-0.552488524
MESO	CXCL13	Apoptosis	0.544718	None	0.386349309
MESO	CXCL13	CellCycle	0.94793	None	-0.130865352
MESO	CXCL13	DNADamage	0.94793	None	-0.028770762
MESO	CXCL13	EMT	0.610043	None	0.431485518
MESO	CXCL13	Hormone AR	0.605216	None	0.316090359
MESO	CXCL13	Hormone ER	0.544718	None	0.410750927
MESO	CXCL13	PI3KAKT	0.605216	None	-0.52052713
MESO	CXCL13	RASMAPK	0.94793	None	-0.056327286
MESO	CXCL13	RTK	0.94793	None	-0.126974203
MESO	CXCL13	TSCmTOR	0.94793	None	0.153715255
MESO	HAVCR2	Apoptosis	0.587472	None	0.416558848
MESO	HAVCR2	CellCycle	0.76353	None	0.112658277
MESO	HAVCR2	DNADamage	0.76353	None	0.125133293
MESO	HAVCR2	EMT	0.587472	None	-0.538640703
MESO	HAVCR2	Hormone AR	0.587472	None	0.185120445
MESO	HAVCR2	Hormone ER	0.587472	None	0.262774329
MESO	HAVCR2	PI3KAKT	0.587472	None	-0.351095508
MESO	HAVCR2	RASMAPK	0.587472	None	-0.502171605
MESO	HAVCR2	RTK	0.587472	None	-0.373316175
MESO	HAVCR2	TSCmTOR	0.587472	None	0.371899361
MESO	LAG3	Apoptosis	0.421274	None	0.280577295
MESO	LAG3	CellCycle	0.936015	None	0.037925918
MESO	LAG3	DNADamage	0.288967	None	0.668681282
MESO	LAG3	EMT	0.0726969	None	-0.988657632
MESO	LAG3	Hormone AR	0.421274	None	0.313760247
MESO	LAG3	Hormone ER	0.0726969	None	0.548084148
MESO	LAG3	PI3KAKT	0.661822	None	-0.282494854
MESO	LAG3	RASMAPK	0.421274	None	-0.56776466
MESO	LAG3	RTK	0.936015	None	0.035078657
MESO	LAG3	TSCmTOR	0.661822	None	0.340839222
MESO	LAYN	Apoptosis	0.303017	None	0.420807168
MESO	LAYN	CellCycle	0.303017	None	0.518839251
MESO	LAYN	DNADamage	0.989438	None	-0.059677568
MESO	LAYN	EMT	0.303017	None	0.592401124
MESO	LAYN	Hormone AR	0.303017	None	-0.476974972
MESO	LAYN	Hormone ER	0.99412	None	0.001566715
MESO	LAYN	PI3KAKT	0.601433	None	0.312788176
MESO	LAYN	RASMAPK	0.303017	None	0.719729716
MESO	LAYN	RTK	0.601433	None	0.315966164
MESO	LAYN	TSCmTOR	0.320711	None	0.630948958
MESO	PDCD1	Apoptosis	0.121788	None	0.607311516
MESO	PDCD1	CellCycle	0.918337	None	0.273176435
MESO	PDCD1	DNADamage	0.918337	None	-0.205646913
MESO	PDCD1	EMT	0.913946	None	-0.456419752
MESO	PDCD1	Hormone AR	0.918337	None	-0.039130266
MESO	PDCD1	Hormone ER	0.576419	None	0.329430212
MESO	PDCD1	PI3KAKT	0.918337	None	0.081600033
MESO	PDCD1	RASMAPK	0.918337	None	-0.047410475
MESO	PDCD1	RTK	0.918337	None	-0.105138923
MESO	PDCD1	TSCmTOR	0.918337	None	0.185379224
MESO	TIGIT	Apoptosis	0.367478	None	0.504534423
MESO	TIGIT	CellCycle	0.977561	None	-0.102534276
MESO	TIGIT	DNADamage	0.977561	None	0.064276127
MESO	TIGIT	EMT	0.977561	None	0.197617311
MESO	TIGIT	Hormone AR	0.977561	None	0.1532064
MESO	TIGIT	Hormone ER	0.587251	None	0.285199006
MESO	TIGIT	PI3KAKT	0.587251	None	-0.627376464
MESO	TIGIT	RASMAPK	0.988684	None	0.006553674
MESO	TIGIT	RTK	0.977561	None	-0.103646117
MESO	TIGIT	TSCmTOR	0.977561	None	0.158407587
OV	CXCL13	Apoptosis	1.0347e-05	Activation	0.880612215
OV	CXCL13	CellCycle	0.591693	None	0.156848027
OV	CXCL13	DNADamage	0.000127912	Inhibition	-1.032068137
OV	CXCL13	EMT	0.00376464	Activation	0.972506409
OV	CXCL13	Hormone AR	0.157216	None	-0.306789582
OV	CXCL13	Hormone ER	0.00423604	Inhibition	-0.84798943
OV	CXCL13	PI3KAKT	0.127095	None	-0.655797108
OV	CXCL13	RASMAPK	0.691938	None	-0.142239761
OV	CXCL13	RTK	0.0758107	None	-0.315639682
OV	CXCL13	TSCmTOR	0.591693	None	-0.14348514
OV	HAVCR2	Apoptosis	0.0452324	Activation	0.453318392
OV	HAVCR2	CellCycle	0.107233	None	-0.451283603
OV	HAVCR2	DNADamage	3.53562e-08	Inhibition	-1.424555911
OV	HAVCR2	EMT	0.10585	None	0.582937124
OV	HAVCR2	Hormone AR	0.000956674	Inhibition	-0.707789472
OV	HAVCR2	Hormone ER	0.107233	None	-0.478061995
OV	HAVCR2	PI3KAKT	0.177254	None	-0.520168732
OV	HAVCR2	RASMAPK	0.083381	None	0.76103619
OV	HAVCR2	RTK	0.107233	None	-0.262032125
OV	HAVCR2	TSCmTOR	0.678472	None	0.087138997
OV	LAG3	Apoptosis	0.000267803	Activation	0.762099613
OV	LAG3	CellCycle	0.364564	None	0.285528229
OV	LAG3	DNADamage	0.0136829	Inhibition	-0.742357947
OV	LAG3	EMT	0.0268381	Activation	0.795115611
OV	LAG3	Hormone AR	0.540536	None	-0.151034206
OV	LAG3	Hormone ER	0.263007	None	-0.415204444
OV	LAG3	PI3KAKT	0.263007	None	-0.522409034
OV	LAG3	RASMAPK	0.925445	None	0.033598985
OV	LAG3	RTK	0.263007	None	-0.227561473
OV	LAG3	TSCmTOR	0.813121	None	-0.072034493
OV	LAYN	Apoptosis	0.317283	None	-0.342237066
OV	LAYN	CellCycle	0.275885	None	-0.551139056
OV	LAYN	DNADamage	0.4588	None	-0.370320107
OV	LAYN	EMT	0.814803	None	0.143489835
OV	LAYN	Hormone AR	0.814803	None	-0.143791688
OV	LAYN	Hormone ER	0.814803	None	0.115762355
OV	LAYN	PI3KAKT	0.916139	None	0.039031244
OV	LAYN	RASMAPK	0.814803	None	0.192693486
OV	LAYN	RTK	0.814803	None	0.052058071
OV	LAYN	TSCmTOR	0.590724	None	0.248398201
OV	PDCD1	Apoptosis	0.0363512	Activation	0.493151025
OV	PDCD1	CellCycle	0.895456	None	-0.03341798
OV	PDCD1	DNADamage	0.00252567	Inhibition	-0.90449817
OV	PDCD1	EMT	0.301891	None	0.509794494
OV	PDCD1	Hormone AR	0.405968	None	-0.228425669
OV	PDCD1	Hormone ER	0.405968	None	-0.364104896
OV	PDCD1	PI3KAKT	0.80751	None	-0.170069685
OV	PDCD1	RASMAPK	0.547307	None	0.313022134
OV	PDCD1	RTK	0.895456	None	-0.020094689
OV	PDCD1	TSCmTOR	0.405968	None	-0.244503617
OV	TIGIT	Apoptosis	3.80258e-07	Activation	0.986686242
OV	TIGIT	CellCycle	0.547522	None	0.172075345
OV	TIGIT	DNADamage	2.1187e-05	Inhibition	-1.132168222
OV	TIGIT	EMT	0.160403	None	0.478309833
OV	TIGIT	Hormone AR	0.0193001	Inhibition	-0.502317534
OV	TIGIT	Hormone ER	0.0193001	Inhibition	-0.698665326
OV	TIGIT	PI3KAKT	0.0193001	Inhibition	-0.926908685
OV	TIGIT	RASMAPK	0.871585	None	-0.057998512
OV	TIGIT	RTK	0.00562551	Inhibition	-0.474014374
OV	TIGIT	TSCmTOR	0.545973	None	-0.162661388
PAAD	CXCL13	Apoptosis	0.39348	None	0.468491276
PAAD	CXCL13	CellCycle	0.514621	None	-0.155208405
PAAD	CXCL13	DNADamage	0.39348	None	0.4804303
PAAD	CXCL13	EMT	0.248561	None	0.992035686
PAAD	CXCL13	Hormone AR	0.514621	None	0.340494027
PAAD	CXCL13	Hormone ER	0.195608	None	0.395405312
PAAD	CXCL13	PI3KAKT	0.39348	None	0.514449675
PAAD	CXCL13	RASMAPK	0.462683	None	0.273825945
PAAD	CXCL13	RTK	0.791995	None	0.069305188
PAAD	CXCL13	TSCmTOR	0.514621	None	0.228345177
PAAD	HAVCR2	Apoptosis	0.9206	None	-0.243099802
PAAD	HAVCR2	CellCycle	0.9206	None	-0.142475268
PAAD	HAVCR2	DNADamage	0.9206	None	-0.116689044
PAAD	HAVCR2	EMT	0.00877106	Activation	1.637860595
PAAD	HAVCR2	Hormone AR	0.9206	None	-0.396544369
PAAD	HAVCR2	Hormone ER	0.300694	None	0.323958961
PAAD	HAVCR2	PI3KAKT	0.9206	None	0.058814275
PAAD	HAVCR2	RASMAPK	0.9206	None	-0.09583794
PAAD	HAVCR2	RTK	0.9206	None	0.044194485
PAAD	HAVCR2	TSCmTOR	0.9206	None	0.028604005
PAAD	LAG3	Apoptosis	0.657291	None	0.308747005
PAAD	LAG3	CellCycle	0.831368	None	0.069465778
PAAD	LAG3	DNADamage	0.657291	None	0.291820532
PAAD	LAG3	EMT	0.657291	None	0.327560568
PAAD	LAG3	Hormone AR	0.657291	None	0.265608407
PAAD	LAG3	Hormone ER	0.548839	None	0.288801601
PAAD	LAG3	PI3KAKT	0.657291	None	0.278913806
PAAD	LAG3	RASMAPK	0.657291	None	-0.193333883
PAAD	LAG3	RTK	0.985231	None	0.004993787
PAAD	LAG3	TSCmTOR	0.548839	None	0.460050788
PAAD	LAYN	Apoptosis	0.77797	None	0.154081056
PAAD	LAYN	CellCycle	0.623771	None	-0.166727537
PAAD	LAYN	DNADamage	0.813412	None	-0.090511826
PAAD	LAYN	EMT	0.410419	None	0.729801526
PAAD	LAYN	Hormone AR	0.813412	None	-0.097292896
PAAD	LAYN	Hormone ER	0.623771	None	-0.154366327
PAAD	LAYN	PI3KAKT	0.410419	None	-0.532257116
PAAD	LAYN	RASMAPK	0.410419	None	-0.41374681
PAAD	LAYN	RTK	0.410419	None	-0.330535658
PAAD	LAYN	TSCmTOR	0.410419	None	-0.427487636
PAAD	PDCD1	Apoptosis	0.589678	None	0.287188353
PAAD	PDCD1	CellCycle	0.749095	None	0.089132968
PAAD	PDCD1	DNADamage	0.589678	None	0.374217163
PAAD	PDCD1	EMT	0.0757157	None	1.215693054
PAAD	PDCD1	Hormone AR	0.749095	None	-0.209514902
PAAD	PDCD1	Hormone ER	0.0268661	Activation	0.507931417
PAAD	PDCD1	PI3KAKT	0.27954	None	0.661966106
PAAD	PDCD1	RASMAPK	0.920982	None	-0.025116697
PAAD	PDCD1	RTK	0.749095	None	-0.134681337
PAAD	PDCD1	TSCmTOR	0.579735	None	0.336844916
PAAD	TIGIT	Apoptosis	0.405181	None	0.425624116
PAAD	TIGIT	CellCycle	0.54334	None	-0.185101829
PAAD	TIGIT	DNADamage	0.405181	None	0.475178136
PAAD	TIGIT	EMT	0.405181	None	0.653086445
PAAD	TIGIT	Hormone AR	0.405181	None	0.440803333
PAAD	TIGIT	Hormone ER	0.270438	None	0.375998504
PAAD	TIGIT	PI3KAKT	0.755108	None	0.202653061
PAAD	TIGIT	RASMAPK	0.849465	None	0.063571591
PAAD	TIGIT	RTK	0.405181	None	0.334244139
PAAD	TIGIT	TSCmTOR	0.849465	None	0.054024714
PCPG	CXCL13	Apoptosis	0.755075	None	-0.314625863
PCPG	CXCL13	CellCycle	0.755075	None	-0.278277361
PCPG	CXCL13	DNADamage	0.755075	None	-0.44891669
PCPG	CXCL13	EMT	0.948404	None	-0.012453564
PCPG	CXCL13	Hormone AR	0.755075	None	0.199529328
PCPG	CXCL13	Hormone ER	0.755075	None	0.065332499
PCPG	CXCL13	PI3KAKT	0.755075	None	-0.368010736
PCPG	CXCL13	RASMAPK	0.755075	None	-0.243095289
PCPG	CXCL13	RTK	0.755075	None	-0.1468114
PCPG	CXCL13	TSCmTOR	0.755075	None	-0.222384269
PCPG	HAVCR2	Apoptosis	0.206338	None	-0.635942359
PCPG	HAVCR2	CellCycle	0.0123888	Inhibition	-0.695998883
PCPG	HAVCR2	DNADamage	0.347756	None	-0.352683865
PCPG	HAVCR2	EMT	0.040444	Activation	0.49543714
PCPG	HAVCR2	Hormone AR	0.206338	None	-0.57550744
PCPG	HAVCR2	Hormone ER	0.552799	None	-0.108422199
PCPG	HAVCR2	PI3KAKT	0.347756	None	-0.569065935
PCPG	HAVCR2	RASMAPK	0.347756	None	-0.450528655
PCPG	HAVCR2	RTK	0.528277	None	-0.204996387
PCPG	HAVCR2	TSCmTOR	0.996399	None	-0.002140185
PCPG	LAG3	Apoptosis	0.916716	None	0.038502886
PCPG	LAG3	CellCycle	0.036915	Inhibition	-0.62972043
PCPG	LAG3	DNADamage	0.616347	None	-0.205115148
PCPG	LAG3	EMT	0.219251	None	0.381367079
PCPG	LAG3	Hormone AR	0.613623	None	-0.282766348
PCPG	LAG3	Hormone ER	0.331057	None	-0.254441075
PCPG	LAG3	PI3KAKT	0.616347	None	-0.306854794
PCPG	LAG3	RASMAPK	0.733022	None	-0.151865022
PCPG	LAG3	RTK	0.331057	None	-0.378055061
PCPG	LAG3	TSCmTOR	0.51638	None	0.518794172
PCPG	LAYN	Apoptosis	0.0167416	Inhibition	-1.023693893
PCPG	LAYN	CellCycle	0.586255	None	0.227411751
PCPG	LAYN	DNADamage	0.8385	None	-0.132527489
PCPG	LAYN	EMT	0.0538279	None	0.435184716
PCPG	LAYN	Hormone AR	0.91205	None	-0.053092601
PCPG	LAYN	Hormone ER	0.00386374	Activation	0.530407538
PCPG	LAYN	PI3KAKT	0.91205	None	0.047607785
PCPG	LAYN	RASMAPK	0.615773	None	-0.272254128
PCPG	LAYN	RTK	0.143957	None	0.454077643
PCPG	LAYN	TSCmTOR	0.606609	None	-0.422309208
PCPG	PDCD1	Apoptosis	0.248524	None	-0.679577288
PCPG	PDCD1	CellCycle	0.248524	None	-0.454741781
PCPG	PDCD1	DNADamage	0.931248	None	-0.073950063
PCPG	PDCD1	EMT	0.485225	None	0.204182695
PCPG	PDCD1	Hormone AR	0.979321	None	0.008102265
PCPG	PDCD1	Hormone ER	0.804048	None	-0.091305078
PCPG	PDCD1	PI3KAKT	0.248524	None	-0.698700005
PCPG	PDCD1	RASMAPK	0.248524	None	-0.611998065
PCPG	PDCD1	RTK	0.485225	None	-0.260865157
PCPG	PDCD1	TSCmTOR	0.931248	None	-0.095302904
PCPG	TIGIT	Apoptosis	0.772977	None	0.139609866
PCPG	TIGIT	CellCycle	0.74219	None	-0.314053853
PCPG	TIGIT	DNADamage	0.74219	None	-0.3366941
PCPG	TIGIT	EMT	0.74219	None	0.176682524
PCPG	TIGIT	Hormone AR	0.74219	None	-0.165578942
PCPG	TIGIT	Hormone ER	0.74219	None	-0.086739454
PCPG	TIGIT	PI3KAKT	0.74219	None	-0.281760098
PCPG	TIGIT	RASMAPK	0.795278	None	0.090418207
PCPG	TIGIT	RTK	0.74219	None	0.269379895
PCPG	TIGIT	TSCmTOR	0.74219	None	0.255056724
PRAD	CXCL13	Apoptosis	0.0593151	None	0.197053553
PRAD	CXCL13	CellCycle	0.547247	None	0.06535893
PRAD	CXCL13	DNADamage	0.454792	None	-0.115257763
PRAD	CXCL13	EMT	0.0593151	None	0.50393243
PRAD	CXCL13	Hormone AR	0.072031	None	-0.281036208
PRAD	CXCL13	Hormone ER	0.0593151	None	0.149006532
PRAD	CXCL13	PI3KAKT	0.685891	None	-0.097242555
PRAD	CXCL13	RASMAPK	0.344962	None	-0.264082077
PRAD	CXCL13	RTK	0.344962	None	-0.181834973
PRAD	CXCL13	TSCmTOR	0.583188	None	-0.121324003
PRAD	HAVCR2	Apoptosis	0.447714	None	0.093959112
PRAD	HAVCR2	CellCycle	0.0117956	Activation	0.246536801
PRAD	HAVCR2	DNADamage	0.253494	None	-0.187439533
PRAD	HAVCR2	EMT	0.00248901	Activation	0.717843982
PRAD	HAVCR2	Hormone AR	0.685264	None	0.076444933
PRAD	HAVCR2	Hormone ER	0.00027747	Activation	0.25780166
PRAD	HAVCR2	PI3KAKT	0.926472	None	0.021959186
PRAD	HAVCR2	RASMAPK	0.710565	None	-0.097925313
PRAD	HAVCR2	RTK	0.523518	None	-0.129208868
PRAD	HAVCR2	TSCmTOR	0.348619	None	0.255154602
PRAD	LAG3	Apoptosis	0.793306	None	0.034717792
PRAD	LAG3	CellCycle	0.18366	None	0.164753561
PRAD	LAG3	DNADamage	0.43635	None	-0.142465491
PRAD	LAG3	EMT	0.00590635	Activation	0.710528023
PRAD	LAG3	Hormone AR	0.497726	None	-0.133103246
PRAD	LAG3	Hormone ER	0.137384	None	0.137848526
PRAD	LAG3	PI3KAKT	0.497726	None	0.222939273
PRAD	LAG3	RASMAPK	0.793306	None	0.073359123
PRAD	LAG3	RTK	0.793306	None	-0.037567811
PRAD	LAG3	TSCmTOR	0.266406	None	0.303204717
PRAD	LAYN	Apoptosis	0.389827	None	-0.121513395
PRAD	LAYN	CellCycle	0.60366	None	-0.088089231
PRAD	LAYN	DNADamage	0.609763	None	-0.103951792
PRAD	LAYN	EMT	0.0167496	Activation	0.652189451
PRAD	LAYN	Hormone AR	0.389827	None	-0.195909441
PRAD	LAYN	Hormone ER	0.0202424	Activation	0.177992699
PRAD	LAYN	PI3KAKT	0.769105	None	0.069809445
PRAD	LAYN	RASMAPK	0.769105	None	-0.079715066
PRAD	LAYN	RTK	0.635031	None	-0.09462663
PRAD	LAYN	TSCmTOR	0.620809	None	-0.147400353
PRAD	PDCD1	Apoptosis	0.529916	None	0.074101792
PRAD	PDCD1	CellCycle	0.884374	None	-0.012379624
PRAD	PDCD1	DNADamage	0.529916	None	0.091741476
PRAD	PDCD1	EMT	0.529916	None	0.362504007
PRAD	PDCD1	Hormone AR	0.529916	None	-0.142999391
PRAD	PDCD1	Hormone ER	0.529916	None	0.075659271
PRAD	PDCD1	PI3KAKT	0.529916	None	0.211630486
PRAD	PDCD1	RASMAPK	0.529916	None	-0.211265424
PRAD	PDCD1	RTK	0.529916	None	-0.16387354
PRAD	PDCD1	TSCmTOR	0.596695	None	0.11604803
PRAD	TIGIT	Apoptosis	0.725512	None	0.0767412
PRAD	TIGIT	CellCycle	0.476919	None	0.112815299
PRAD	TIGIT	DNADamage	0.912918	None	-0.045894965
PRAD	TIGIT	EMT	0.0584961	None	0.522599968
PRAD	TIGIT	Hormone AR	0.912918	None	-0.038175377
PRAD	TIGIT	Hormone ER	0.027	Activation	0.185805751
PRAD	TIGIT	PI3KAKT	0.912918	None	0.076484181
PRAD	TIGIT	RASMAPK	0.912918	None	-0.047110498
PRAD	TIGIT	RTK	0.931717	None	-0.012235271
PRAD	TIGIT	TSCmTOR	0.476919	None	0.245160362
READ	CXCL13	Apoptosis	0.86712	None	0.081285519
READ	CXCL13	CellCycle	0.86712	None	0.123833369
READ	CXCL13	DNADamage	0.78608	None	-0.437404401
READ	CXCL13	EMT	0.765465	None	0.964552837
READ	CXCL13	Hormone AR	0.86712	None	-0.204128959
READ	CXCL13	Hormone ER	0.584365	None	0.338966062
READ	CXCL13	PI3KAKT	0.86712	None	-0.32695548
READ	CXCL13	RASMAPK	0.86712	None	-0.094447425
READ	CXCL13	RTK	0.86712	None	-0.209607728
READ	CXCL13	TSCmTOR	0.86712	None	-0.094427076
READ	HAVCR2	Apoptosis	0.726043	None	-0.2323068
READ	HAVCR2	CellCycle	0.449148	None	-0.550678309
READ	HAVCR2	DNADamage	0.0563471	None	-0.87006378
READ	HAVCR2	EMT	0.0360994	Activation	1.874417609
READ	HAVCR2	Hormone AR	0.53433	None	-0.352592535
READ	HAVCR2	Hormone ER	0.0360994	Activation	0.475685742
READ	HAVCR2	PI3KAKT	0.53433	None	0.583768752
READ	HAVCR2	RASMAPK	0.53433	None	0.499047799
READ	HAVCR2	RTK	0.967804	None	0.013354174
READ	HAVCR2	TSCmTOR	0.726043	None	0.143975223
READ	LAG3	Apoptosis	0.706823	None	0.409285412
READ	LAG3	CellCycle	0.899508	None	0.052166421
READ	LAG3	DNADamage	0.186961	None	-0.882566198
READ	LAG3	EMT	0.659858	None	0.905687897
READ	LAG3	Hormone AR	0.802735	None	-0.198851322
READ	LAG3	Hormone ER	0.659858	None	0.236233014
READ	LAG3	PI3KAKT	0.802735	None	0.204662314
READ	LAG3	RASMAPK	0.802735	None	0.309614623
READ	LAG3	RTK	0.706823	None	-0.347582083
READ	LAG3	TSCmTOR	0.802735	None	0.147205582
READ	LAYN	Apoptosis	0.566731	None	-0.519995236
READ	LAYN	CellCycle	0.0576094	None	-1.02205113
READ	LAYN	DNADamage	0.929262	None	-0.068734402
READ	LAYN	EMT	3.0999e-05	Activation	2.899117315
READ	LAYN	Hormone AR	0.696312	None	0.29422647
READ	LAYN	Hormone ER	0.378441	None	0.283906542
READ	LAYN	PI3KAKT	0.696312	None	0.535746313
READ	LAYN	RASMAPK	0.929262	None	0.0864935
READ	LAYN	RTK	0.929262	None	-0.028474666
READ	LAYN	TSCmTOR	0.929262	None	0.076242588
READ	PDCD1	Apoptosis	0.814763	None	0.430672416
READ	PDCD1	CellCycle	0.814763	None	-0.361678337
READ	PDCD1	DNADamage	0.814763	None	-0.487708494
READ	PDCD1	EMT	0.814763	None	0.831523699
READ	PDCD1	Hormone AR	0.814763	None	-0.295077905
READ	PDCD1	Hormone ER	0.814763	None	0.125685214
READ	PDCD1	PI3KAKT	0.993402	None	0.110329716
READ	PDCD1	RASMAPK	0.993402	None	-0.004666137
READ	PDCD1	RTK	0.993402	None	0.041853349
READ	PDCD1	TSCmTOR	0.993402	None	-0.024287496
READ	TIGIT	Apoptosis	0.87563	None	0.082401474
READ	TIGIT	CellCycle	0.87563	None	0.065374748
READ	TIGIT	DNADamage	0.202297	None	-0.733219919
READ	TIGIT	EMT	0.271138	None	1.100118177
READ	TIGIT	Hormone AR	0.539189	None	-0.319731004
READ	TIGIT	Hormone ER	0.202297	None	0.403813843
READ	TIGIT	PI3KAKT	0.315012	None	0.768174876
READ	TIGIT	RASMAPK	0.271138	None	0.902114449
READ	TIGIT	RTK	0.87563	None	0.11690519
READ	TIGIT	TSCmTOR	0.315012	None	0.423884629
SARC	CXCL13	Apoptosis	5.6844e-05	Activation	0.748539317
SARC	CXCL13	CellCycle	0.450359	None	-0.283856731
SARC	CXCL13	DNADamage	0.5625	None	0.211152308
SARC	CXCL13	EMT	0.00624745	Activation	0.645542816
SARC	CXCL13	Hormone AR	0.5625	None	-0.208389747
SARC	CXCL13	Hormone ER	0.271629	None	0.244016085
SARC	CXCL13	PI3KAKT	0.0424545	Inhibition	-0.943449282
SARC	CXCL13	RASMAPK	0.95655	None	0.013177381
SARC	CXCL13	RTK	0.879868	None	0.058747124
SARC	CXCL13	TSCmTOR	0.65982	None	-0.141220929
SARC	HAVCR2	Apoptosis	2.14e-05	Activation	0.748579264
SARC	HAVCR2	CellCycle	0.00134886	Inhibition	-0.818163861
SARC	HAVCR2	DNADamage	0.190167	None	-0.399405006
SARC	HAVCR2	EMT	0.0121828	Activation	0.561612426
SARC	HAVCR2	Hormone AR	0.00658333	Inhibition	-0.670323275
SARC	HAVCR2	Hormone ER	0.439359	None	0.158471396
SARC	HAVCR2	PI3KAKT	2.68759e-06	Inhibition	-1.937457721
SARC	HAVCR2	RASMAPK	0.439359	None	-0.218504619
SARC	HAVCR2	RTK	0.468435	None	0.159543579
SARC	HAVCR2	TSCmTOR	0.439359	None	-0.190762837
SARC	LAG3	Apoptosis	0.436932	None	0.157541707
SARC	LAG3	CellCycle	0.185375	None	-0.383585469
SARC	LAG3	DNADamage	0.185375	None	0.422548634
SARC	LAG3	EMT	0.746302	None	-0.085197215
SARC	LAG3	Hormone AR	0.185375	None	0.353138361
SARC	LAG3	Hormone ER	0.00182033	Activation	0.562292099
SARC	LAG3	PI3KAKT	0.187413	None	-0.574061233
SARC	LAG3	RASMAPK	0.988036	None	0.003641589
SARC	LAG3	RTK	0.185375	None	-0.388170676
SARC	LAG3	TSCmTOR	0.185375	None	-0.396519218
SARC	LAYN	Apoptosis	0.957413	None	0.008954041
SARC	LAYN	CellCycle	0.259786	None	-0.312120504
SARC	LAYN	DNADamage	0.0437552	Inhibition	-0.705857868
SARC	LAYN	EMT	0.314106	None	-0.233408762
SARC	LAYN	Hormone AR	0.0953351	None	-0.482597681
SARC	LAYN	Hormone ER	0.0864163	None	-0.361712234
SARC	LAYN	PI3KAKT	0.133817	None	0.737798979
SARC	LAYN	RASMAPK	0.155813	None	0.403110581
SARC	LAYN	RTK	0.155813	None	0.38602431
SARC	LAYN	TSCmTOR	0.424579	None	0.194703976
SARC	PDCD1	Apoptosis	0.0515444	None	0.429048088
SARC	PDCD1	CellCycle	0.139799	None	-0.475059447
SARC	PDCD1	DNADamage	0.839963	None	0.105870285
SARC	PDCD1	EMT	0.839963	None	0.097936465
SARC	PDCD1	Hormone AR	0.461567	None	-0.240414291
SARC	PDCD1	Hormone ER	0.0456404	Activation	0.425603993
SARC	PDCD1	PI3KAKT	0.233589	None	-0.640940817
SARC	PDCD1	RASMAPK	0.461567	None	0.263208056
SARC	PDCD1	RTK	0.888516	None	0.044398481
SARC	PDCD1	TSCmTOR	0.888516	None	-0.031232211
SARC	TIGIT	Apoptosis	0.0149947	Activation	0.526530121
SARC	TIGIT	CellCycle	0.135646	None	-0.456112819
SARC	TIGIT	DNADamage	0.363059	None	-0.316158119
SARC	TIGIT	EMT	0.446371	None	0.169724117
SARC	TIGIT	Hormone AR	0.363059	None	-0.251458379
SARC	TIGIT	Hormone ER	0.135646	None	0.291999956
SARC	TIGIT	PI3KAKT	0.135646	None	-0.774521768
SARC	TIGIT	RASMAPK	0.944789	None	0.016690637
SARC	TIGIT	RTK	0.363059	None	0.23402284
SARC	TIGIT	TSCmTOR	0.363059	None	-0.253675412
SKCM	CXCL13	Apoptosis	0.0643349	None	0.854179261
SKCM	CXCL13	CellCycle	0.541926	None	0.278229186
SKCM	CXCL13	DNADamage	0.568509	None	-0.195832059
SKCM	CXCL13	EMT	0.550759	None	0.298092438
SKCM	CXCL13	Hormone AR	0.139497	None	-0.527091346
SKCM	CXCL13	Hormone ER	0.0643349	None	0.338479861
SKCM	CXCL13	PI3KAKT	0.581375	None	-0.322436553
SKCM	CXCL13	RASMAPK	0.301671	None	0.469352992
SKCM	CXCL13	RTK	0.581375	None	-0.129150714
SKCM	CXCL13	TSCmTOR	0.201004	None	0.58895173
SKCM	HAVCR2	Apoptosis	0.124284	None	0.807559033
SKCM	HAVCR2	CellCycle	0.844959	None	-0.14649068
SKCM	HAVCR2	DNADamage	0.848398	None	-0.08050892
SKCM	HAVCR2	EMT	0.157687	None	0.734296843
SKCM	HAVCR2	Hormone AR	0.844959	None	-0.11322977
SKCM	HAVCR2	Hormone ER	0.300471	None	0.212925676
SKCM	HAVCR2	PI3KAKT	0.191594	None	-1.09742156
SKCM	HAVCR2	RASMAPK	0.844959	None	0.185166629
SKCM	HAVCR2	RTK	0.844959	None	-0.097859374
SKCM	HAVCR2	TSCmTOR	0.95665	None	-0.018560397
SKCM	LAG3	Apoptosis	0.009267	Activation	1.072531625
SKCM	LAG3	CellCycle	0.979425	None	0.020754135
SKCM	LAG3	DNADamage	0.979425	None	-0.006795687
SKCM	LAG3	EMT	0.560453	None	0.41840992
SKCM	LAG3	Hormone AR	0.979425	None	-0.119799099
SKCM	LAG3	Hormone ER	0.0281175	Activation	0.376005277
SKCM	LAG3	PI3KAKT	0.174634	None	-1.112159112
SKCM	LAG3	RASMAPK	0.74154	None	0.294969434
SKCM	LAG3	RTK	0.979425	None	-0.082632093
SKCM	LAG3	TSCmTOR	0.979425	None	0.041513751
SKCM	LAYN	Apoptosis	0.438969	None	0.665504065
SKCM	LAYN	CellCycle	0.885123	None	0.073556936
SKCM	LAYN	DNADamage	0.885123	None	-0.068453045
SKCM	LAYN	EMT	0.885123	None	0.128502121
SKCM	LAYN	Hormone AR	0.885123	None	-0.14797855
SKCM	LAYN	Hormone ER	0.53304	None	0.222399714
SKCM	LAYN	PI3KAKT	0.885123	None	0.409137395
SKCM	LAYN	RASMAPK	0.885123	None	0.128122502
SKCM	LAYN	RTK	0.885123	None	0.074596143
SKCM	LAYN	TSCmTOR	0.965772	None	0.014480306
SKCM	PDCD1	Apoptosis	0.0638345	None	0.884175932
SKCM	PDCD1	CellCycle	0.974183	None	0.071875371
SKCM	PDCD1	DNADamage	0.974183	None	0.008552899
SKCM	PDCD1	EMT	0.459261	None	0.456170233
SKCM	PDCD1	Hormone AR	0.974183	None	-0.08413432
SKCM	PDCD1	Hormone ER	0.0885084	None	0.323190495
SKCM	PDCD1	PI3KAKT	0.227796	None	-1.049694106
SKCM	PDCD1	RASMAPK	0.974183	None	0.049784585
SKCM	PDCD1	RTK	0.83123	None	-0.18909578
SKCM	PDCD1	TSCmTOR	0.974183	None	0.065252705
SKCM	TIGIT	Apoptosis	0.0659634	None	0.812327
SKCM	TIGIT	CellCycle	0.826288	None	-0.125170644
SKCM	TIGIT	DNADamage	0.826288	None	-0.179793085
SKCM	TIGIT	EMT	0.345644	None	0.509436694
SKCM	TIGIT	Hormone AR	0.826288	None	-0.120640072
SKCM	TIGIT	Hormone ER	0.0659634	None	0.365040733
SKCM	TIGIT	PI3KAKT	0.345644	None	-0.917403806
SKCM	TIGIT	RASMAPK	0.880878	None	0.086679868
SKCM	TIGIT	RTK	0.826288	None	-0.140456707
SKCM	TIGIT	TSCmTOR	0.888956	None	-0.047381409
STAD	CXCL13	Apoptosis	0.0135309	Activation	0.62571004
STAD	CXCL13	CellCycle	0.0201958	Inhibition	-0.556643839
STAD	CXCL13	DNADamage	0.734085	None	0.065444988
STAD	CXCL13	EMT	0.000333787	Activation	1.079647964
STAD	CXCL13	Hormone AR	0.401067	None	-0.222167331
STAD	CXCL13	Hormone ER	2.14033e-09	Activation	0.399267478
STAD	CXCL13	PI3KAKT	0.401067	None	0.230591749
STAD	CXCL13	RASMAPK	0.526158	None	0.133931151
STAD	CXCL13	RTK	0.0674024	None	-0.483745554
STAD	CXCL13	TSCmTOR	0.401067	None	-0.20674117
STAD	HAVCR2	Apoptosis	0.00367241	Activation	0.729424779
STAD	HAVCR2	CellCycle	0.463233	None	-0.208741135
STAD	HAVCR2	DNADamage	0.100993	None	-0.360944506
STAD	HAVCR2	EMT	0.00769217	Activation	0.80736494
STAD	HAVCR2	Hormone AR	0.00372476	Inhibition	-0.647484181
STAD	HAVCR2	Hormone ER	1.4631e-05	Activation	0.309911979
STAD	HAVCR2	PI3KAKT	0.994014	None	-0.001732849
STAD	HAVCR2	RASMAPK	0.994014	None	0.00262595
STAD	HAVCR2	RTK	0.469741	None	-0.199689632
STAD	HAVCR2	TSCmTOR	0.0139179	Inhibition	-0.5252246
STAD	LAG3	Apoptosis	5.23048e-08	Activation	1.245728278
STAD	LAG3	CellCycle	0.369897	None	0.208100078
STAD	LAG3	DNADamage	0.238151	None	-0.283367278
STAD	LAG3	EMT	0.331009	None	0.329041634
STAD	LAG3	Hormone AR	0.0338845	Inhibition	-0.480907824
STAD	LAG3	Hormone ER	6.21068e-06	Activation	0.308678599
STAD	LAG3	PI3KAKT	0.844807	None	-0.045513698
STAD	LAG3	RASMAPK	0.369897	None	-0.181381517
STAD	LAG3	RTK	0.0338845	Inhibition	-0.574718832
STAD	LAG3	TSCmTOR	0.0338845	Inhibition	-0.46985619
STAD	LAYN	Apoptosis	0.0129795	Inhibition	-0.63304532
STAD	LAYN	CellCycle	0.00108137	Inhibition	-0.769329535
STAD	LAYN	DNADamage	0.954409	None	0.011054191
STAD	LAYN	EMT	1.42348e-06	Activation	1.408609914
STAD	LAYN	Hormone AR	0.199123	None	-0.313383184
STAD	LAYN	Hormone ER	0.0571289	None	0.150089282
STAD	LAYN	PI3KAKT	0.187809	None	0.390407874
STAD	LAYN	RASMAPK	0.382386	None	-0.189461718
STAD	LAYN	RTK	0.382386	None	-0.215648991
STAD	LAYN	TSCmTOR	0.352422	None	-0.229188815
STAD	PDCD1	Apoptosis	0.0156341	Activation	0.615207024
STAD	PDCD1	CellCycle	0.636794	None	-0.139645369
STAD	PDCD1	DNADamage	0.636794	None	-0.128007581
STAD	PDCD1	EMT	0.0107379	Activation	0.830921579
STAD	PDCD1	Hormone AR	0.11871	None	-0.399527313
STAD	PDCD1	Hormone ER	5.52663e-08	Activation	0.367880504
STAD	PDCD1	PI3KAKT	0.636794	None	0.193023665
STAD	PDCD1	RASMAPK	0.768885	None	0.055075877
STAD	PDCD1	RTK	0.200231	None	-0.376816474
STAD	PDCD1	TSCmTOR	0.701755	None	-0.093472568
STAD	TIGIT	Apoptosis	0.000447645	Activation	0.847432425
STAD	TIGIT	CellCycle	0.806159	None	-0.097433392
STAD	TIGIT	DNADamage	0.895663	None	0.025397407
STAD	TIGIT	EMT	0.122557	None	0.537039165
STAD	TIGIT	Hormone AR	0.806159	None	-0.093856992
STAD	TIGIT	Hormone ER	4.48551e-08	Activation	0.371004529
STAD	TIGIT	PI3KAKT	0.816297	None	0.078188019
STAD	TIGIT	RASMAPK	0.502756	None	-0.193064386
STAD	TIGIT	RTK	0.145109	None	-0.408361933
STAD	TIGIT	TSCmTOR	0.0918994	None	-0.428449846
TGCT	CXCL13	Apoptosis	0.965871	None	0.269067425
TGCT	CXCL13	CellCycle	0.965871	None	0.030884499
TGCT	CXCL13	DNADamage	0.965871	None	-0.367809224
TGCT	CXCL13	EMT	0.965871	None	0.091031913
TGCT	CXCL13	Hormone AR	0.965871	None	-0.210998292
TGCT	CXCL13	Hormone ER	0.965871	None	0.058687955
TGCT	CXCL13	PI3KAKT	0.965871	None	0.028302588
TGCT	CXCL13	RASMAPK	0.965871	None	-0.010255577
TGCT	CXCL13	RTK	0.965871	None	0.018233916
TGCT	CXCL13	TSCmTOR	0.965871	None	-0.1110363
TGCT	HAVCR2	Apoptosis	0.0790866	None	0.535714154
TGCT	HAVCR2	CellCycle	0.542939	None	-0.168562114
TGCT	HAVCR2	DNADamage	0.506706	None	0.269870538
TGCT	HAVCR2	EMT	0.328565	None	0.337067235
TGCT	HAVCR2	Hormone AR	0.542939	None	0.141581137
TGCT	HAVCR2	Hormone ER	0.0564227	None	0.488661717
TGCT	HAVCR2	PI3KAKT	0.0859373	None	-0.483561909
TGCT	HAVCR2	RASMAPK	0.328565	None	-0.324344263
TGCT	HAVCR2	RTK	0.195509	None	-0.312727312
TGCT	HAVCR2	TSCmTOR	0.328565	None	-0.19395605
TGCT	LAG3	Apoptosis	0.000410141	Activation	0.86282234
TGCT	LAG3	CellCycle	0.856286	None	0.044216391
TGCT	LAG3	DNADamage	0.00303845	Activation	1.054034966
TGCT	LAG3	EMT	0.758905	None	0.114725556
TGCT	LAG3	Hormone AR	0.030084	Activation	0.559490408
TGCT	LAG3	Hormone ER	3.79553e-09	Activation	1.032473627
TGCT	LAG3	PI3KAKT	0.228935	None	-0.293913036
TGCT	LAG3	RASMAPK	0.0692309	None	-0.468959709
TGCT	LAG3	RTK	0.0368852	Inhibition	-0.403488228
TGCT	LAG3	TSCmTOR	0.030084	Inhibition	-0.394107787
TGCT	LAYN	Apoptosis	7.32983e-06	Inhibition	-1.007588102
TGCT	LAYN	CellCycle	7.42707e-07	Inhibition	-1.215469913
TGCT	LAYN	DNADamage	2.4508e-05	Inhibition	-1.363506459
TGCT	LAYN	EMT	0.000235308	Activation	1.031868614
TGCT	LAYN	Hormone AR	4.6958e-05	Inhibition	-0.939954795
TGCT	LAYN	Hormone ER	2.89559e-08	Inhibition	-0.985990454
TGCT	LAYN	PI3KAKT	0.114203	None	0.346398909
TGCT	LAYN	RASMAPK	1.37506e-06	Activation	1.147130619
TGCT	LAYN	RTK	0.000319248	Activation	0.635824559
TGCT	LAYN	TSCmTOR	0.00787407	Activation	0.430163346
TGCT	PDCD1	Apoptosis	0.0383112	Activation	0.512980274
TGCT	PDCD1	CellCycle	0.349955	None	-0.233832719
TGCT	PDCD1	DNADamage	0.00344698	Activation	1.051444608
TGCT	PDCD1	EMT	0.349955	None	0.263275557
TGCT	PDCD1	Hormone AR	0.0076006	Activation	0.678633015
TGCT	PDCD1	Hormone ER	1.49318e-07	Activation	0.948402137
TGCT	PDCD1	PI3KAKT	0.0897306	None	-0.403733479
TGCT	PDCD1	RASMAPK	0.057541	None	-0.489535428
TGCT	PDCD1	RTK	0.00344698	Inhibition	-0.581251954
TGCT	PDCD1	TSCmTOR	0.0107607	Inhibition	-0.440669522
TGCT	TIGIT	Apoptosis	0.042129	Activation	0.555341341
TGCT	TIGIT	CellCycle	0.496225	None	0.185216957
TGCT	TIGIT	DNADamage	0.0129853	Activation	0.9552004
TGCT	TIGIT	EMT	0.711251	None	-0.104104867
TGCT	TIGIT	Hormone AR	0.0466995	Activation	0.537065318
TGCT	TIGIT	Hormone ER	2.46005e-06	Activation	0.867366329
TGCT	TIGIT	PI3KAKT	0.46896	None	-0.197784189
TGCT	TIGIT	RASMAPK	0.124189	None	-0.441452224
TGCT	TIGIT	RTK	0.138046	None	-0.304998422
TGCT	TIGIT	TSCmTOR	0.426039	None	-0.16648617
THCA	CXCL13	Apoptosis	2.75184e-08	Activation	0.672992552
THCA	CXCL13	CellCycle	0.613485	None	-0.088390854
THCA	CXCL13	DNADamage	0.258465	None	-0.153165048
THCA	CXCL13	EMT	0.00723101	Activation	0.714901957
THCA	CXCL13	Hormone AR	0.0446375	Inhibition	-0.482523962
THCA	CXCL13	Hormone ER	0.370816	None	-0.099832496
THCA	CXCL13	PI3KAKT	0.0101167	Inhibition	-0.617979847
THCA	CXCL13	RASMAPK	5.409e-05	Inhibition	-0.699650052
THCA	CXCL13	RTK	0.000477954	Inhibition	-0.570062129
THCA	CXCL13	TSCmTOR	0.286381	None	-0.208755876
THCA	HAVCR2	Apoptosis	4.01835e-11	Activation	0.7751236
THCA	HAVCR2	CellCycle	0.43002	None	-0.137709493
THCA	HAVCR2	DNADamage	0.0504506	None	-0.240366366
THCA	HAVCR2	EMT	0.000633541	Activation	0.86046469
THCA	HAVCR2	Hormone AR	0.00115332	Inhibition	-0.734903749
THCA	HAVCR2	Hormone ER	0.345052	None	-0.112704904
THCA	HAVCR2	PI3KAKT	0.000152501	Inhibition	-0.916950564
THCA	HAVCR2	RASMAPK	0.00044735	Inhibition	-0.597732779
THCA	HAVCR2	RTK	0.000189157	Inhibition	-0.605435937
THCA	HAVCR2	TSCmTOR	0.419061	None	-0.153918962
THCA	LAG3	Apoptosis	9.30664e-06	Activation	0.558898946
THCA	LAG3	CellCycle	0.32639	None	-0.195683143
THCA	LAG3	DNADamage	0.749209	None	-0.047091049
THCA	LAG3	EMT	0.00104055	Activation	0.860389572
THCA	LAG3	Hormone AR	0.0252623	Inhibition	-0.541593184
THCA	LAG3	Hormone ER	0.0968252	None	-0.187979604
THCA	LAG3	PI3KAKT	0.0968252	None	-0.410663306
THCA	LAG3	RASMAPK	0.00218806	Inhibition	-0.534431735
THCA	LAG3	RTK	0.000314463	Inhibition	-0.602778923
THCA	LAG3	TSCmTOR	0.749209	None	0.055873171
THCA	LAYN	Apoptosis	0.648767	None	-0.063244275
THCA	LAYN	CellCycle	0.000539747	Activation	0.623393322
THCA	LAYN	DNADamage	3.3095e-05	Activation	0.486102655
THCA	LAYN	EMT	1.09285e-06	Inhibition	-1.215003658
THCA	LAYN	Hormone AR	1.8667e-05	Activation	0.965422415
THCA	LAYN	Hormone ER	0.793096	None	-0.027169475
THCA	LAYN	PI3KAKT	1.09285e-06	Activation	1.119332008
THCA	LAYN	RASMAPK	0.0277263	Activation	0.375838748
THCA	LAYN	RTK	1.70073e-07	Activation	0.840569654
THCA	LAYN	TSCmTOR	0.0893154	None	0.312952866
THCA	PDCD1	Apoptosis	0.001107	Activation	0.441626213
THCA	PDCD1	CellCycle	0.943199	None	-0.054786631
THCA	PDCD1	DNADamage	0.0209519	Activation	0.326235855
THCA	PDCD1	EMT	0.509731	None	0.246777253
THCA	PDCD1	Hormone AR	0.946389	None	-0.040876794
THCA	PDCD1	Hormone ER	0.959696	None	-0.00523846
THCA	PDCD1	PI3KAKT	0.943199	None	-0.074541015
THCA	PDCD1	RASMAPK	0.0547259	None	-0.385363446
THCA	PDCD1	RTK	0.0634919	None	-0.332612275
THCA	PDCD1	TSCmTOR	0.0634919	None	0.373688798
THCA	TIGIT	Apoptosis	1.95518e-08	Activation	0.679883761
THCA	TIGIT	CellCycle	0.114465	None	-0.293659111
THCA	TIGIT	DNADamage	0.0386898	Inhibition	-0.252661896
THCA	TIGIT	EMT	0.00177708	Activation	0.783005913
THCA	TIGIT	Hormone AR	0.000960056	Inhibition	-0.755668203
THCA	TIGIT	Hormone ER	0.134771	None	-0.159249347
THCA	TIGIT	PI3KAKT	2.6554e-05	Inhibition	-0.962888964
THCA	TIGIT	RASMAPK	4.03672e-06	Inhibition	-0.770991807
THCA	TIGIT	RTK	4.92312e-07	Inhibition	-0.78735528
THCA	TIGIT	TSCmTOR	0.455971	None	-0.129839399
THYM	CXCL13	Apoptosis	0.0173641	Activation	0.681288199
THYM	CXCL13	CellCycle	0.820002	None	-0.179552848
THYM	CXCL13	DNADamage	0.708393	None	0.270035233
THYM	CXCL13	EMT	0.820002	None	-0.127847758
THYM	CXCL13	Hormone AR	0.778233	None	0.257573657
THYM	CXCL13	Hormone ER	0.820002	None	-0.068234589
THYM	CXCL13	PI3KAKT	0.778233	None	-0.269207693
THYM	CXCL13	RASMAPK	0.91493	None	-0.064136865
THYM	CXCL13	RTK	0.972401	None	0.007242553
THYM	CXCL13	TSCmTOR	0.336106	None	-0.335954162
THYM	HAVCR2	Apoptosis	0.305698	None	0.299553757
THYM	HAVCR2	CellCycle	0.0370972	Inhibition	-0.809109218
THYM	HAVCR2	DNADamage	0.837648	None	-0.044255355
THYM	HAVCR2	EMT	0.780924	None	0.107998514
THYM	HAVCR2	Hormone AR	0.275429	None	-0.448230384
THYM	HAVCR2	Hormone ER	0.0370972	Activation	0.374468889
THYM	HAVCR2	PI3KAKT	0.397566	None	-0.36480545
THYM	HAVCR2	RASMAPK	0.549689	None	0.248141545
THYM	HAVCR2	RTK	0.721093	None	0.11509174
THYM	HAVCR2	TSCmTOR	0.103408	None	-0.393928732
THYM	LAG3	Apoptosis	0.083751	None	0.491348731
THYM	LAG3	CellCycle	0.0022364	Inhibition	-1.095937439
THYM	LAG3	DNADamage	0.514407	None	-0.243485212
THYM	LAG3	EMT	0.642403	None	-0.194694375
THYM	LAG3	Hormone AR	0.176837	None	-0.505312336
THYM	LAG3	Hormone ER	0.122758	None	0.284122963
THYM	LAG3	PI3KAKT	0.921172	None	-0.030781316
THYM	LAG3	RASMAPK	0.642403	None	0.186294062
THYM	LAG3	RTK	0.642403	None	0.175732657
THYM	LAG3	TSCmTOR	0.759363	None	-0.075616504
THYM	LAYN	Apoptosis	0.000110238	Inhibition	-0.910638294
THYM	LAYN	CellCycle	0.0695919	None	-0.693418749
THYM	LAYN	DNADamage	0.769861	None	-0.110092823
THYM	LAYN	EMT	0.92783	None	0.026149685
THYM	LAYN	Hormone AR	0.5596	None	-0.243762893
THYM	LAYN	Hormone ER	0.00464806	Activation	0.448998413
THYM	LAYN	PI3KAKT	0.414069	None	-0.395091984
THYM	LAYN	RASMAPK	0.833625	None	-0.09151133
THYM	LAYN	RTK	0.0695919	None	-0.45355699
THYM	LAYN	TSCmTOR	0.5596	None	-0.161392131
THYM	PDCD1	Apoptosis	0.0119755	Activation	0.564772777
THYM	PDCD1	CellCycle	2.55861e-07	Activation	1.563902178
THYM	PDCD1	DNADamage	0.00835783	Activation	0.623641912
THYM	PDCD1	EMT	0.852279	None	0.150538049
THYM	PDCD1	Hormone AR	2.55861e-07	Activation	1.422917613
THYM	PDCD1	Hormone ER	0.00835783	Inhibition	-0.391624776
THYM	PDCD1	PI3KAKT	0.931993	None	-0.063594885
THYM	PDCD1	RASMAPK	0.00835783	Inhibition	-0.824550516
THYM	PDCD1	RTK	0.957107	None	-0.011146926
THYM	PDCD1	TSCmTOR	0.931993	None	0.040194747
THYM	TIGIT	Apoptosis	0.0673376	None	0.458717148
THYM	TIGIT	CellCycle	0.0275946	Inhibition	-0.904665034
THYM	TIGIT	DNADamage	0.678966	None	-0.103855352
THYM	TIGIT	EMT	0.678966	None	0.118007165
THYM	TIGIT	Hormone AR	0.04568	Inhibition	-0.715917295
THYM	TIGIT	Hormone ER	0.0466041	Activation	0.324206952
THYM	TIGIT	PI3KAKT	0.678966	None	-0.170337353
THYM	TIGIT	RASMAPK	0.04568	Activation	0.694063112
THYM	TIGIT	RTK	0.636413	None	0.158252925
THYM	TIGIT	TSCmTOR	0.636413	None	-0.152714695
UCEC	CXCL13	Apoptosis	0.0120581	Activation	0.846358625
UCEC	CXCL13	CellCycle	0.406087	None	-0.410048826
UCEC	CXCL13	DNADamage	0.0120581	Inhibition	-0.85985122
UCEC	CXCL13	EMT	0.611228	None	0.219359207
UCEC	CXCL13	Hormone AR	0.406087	None	-0.242501532
UCEC	CXCL13	Hormone ER	0.620463	None	0.175841996
UCEC	CXCL13	PI3KAKT	0.611228	None	-0.356768644
UCEC	CXCL13	RASMAPK	0.238993	None	-0.665453496
UCEC	CXCL13	RTK	0.0525163	None	-0.69445376
UCEC	CXCL13	TSCmTOR	0.584641	None	-0.207789417
UCEC	HAVCR2	Apoptosis	0.00214797	Activation	1.06770667
UCEC	HAVCR2	CellCycle	0.901191	None	0.132720378
UCEC	HAVCR2	DNADamage	0.401014	None	-0.339670955
UCEC	HAVCR2	EMT	0.880237	None	0.233606224
UCEC	HAVCR2	Hormone AR	0.901191	None	-0.049884828
UCEC	HAVCR2	Hormone ER	0.901191	None	-0.076737905
UCEC	HAVCR2	PI3KAKT	0.330545	None	-0.897044989
UCEC	HAVCR2	RASMAPK	0.319715	None	-0.737717634
UCEC	HAVCR2	RTK	0.401014	None	-0.402440619
UCEC	HAVCR2	TSCmTOR	0.901191	None	0.031035017
UCEC	LAG3	Apoptosis	1.3718e-05	Activation	1.318406963
UCEC	LAG3	CellCycle	0.527977	None	0.350377743
UCEC	LAG3	DNADamage	0.113181	None	-0.617757742
UCEC	LAG3	EMT	0.896462	None	0.047679702
UCEC	LAG3	Hormone AR	0.236989	None	-0.338905059
UCEC	LAG3	Hormone ER	0.530205	None	-0.317203583
UCEC	LAG3	PI3KAKT	0.715667	None	-0.307897575
UCEC	LAG3	RASMAPK	0.121127	None	-0.832488747
UCEC	LAG3	RTK	0.491394	None	-0.338787416
UCEC	LAG3	TSCmTOR	0.896462	None	0.036944481
UCEC	LAYN	Apoptosis	0.884476	None	0.106121042
UCEC	LAYN	CellCycle	0.401307	None	-0.452268171
UCEC	LAYN	DNADamage	0.5681	None	0.23254562
UCEC	LAYN	EMT	0.0179579	Activation	1.059395632
UCEC	LAYN	Hormone AR	0.558563	None	0.195759265
UCEC	LAYN	Hormone ER	0.134294	None	-0.674483821
UCEC	LAYN	PI3KAKT	0.00747594	Inhibition	-1.795497848
UCEC	LAYN	RASMAPK	0.927344	None	-0.038468577
UCEC	LAYN	RTK	0.927344	None	0.02676707
UCEC	LAYN	TSCmTOR	0.0475796	Activation	0.616287944
UCEC	PDCD1	Apoptosis	4.0923e-05	Activation	1.263309935
UCEC	PDCD1	CellCycle	0.438763	None	-0.359685195
UCEC	PDCD1	DNADamage	0.0344794	Inhibition	-0.729984271
UCEC	PDCD1	EMT	0.657822	None	0.179666361
UCEC	PDCD1	Hormone AR	0.657822	None	-0.090200979
UCEC	PDCD1	Hormone ER	0.657822	None	0.157857242
UCEC	PDCD1	PI3KAKT	0.31242	None	-0.772405863
UCEC	PDCD1	RASMAPK	0.0574723	None	-0.919253517
UCEC	PDCD1	RTK	0.0574723	None	-0.655184561
UCEC	PDCD1	TSCmTOR	0.334875	None	-0.321557322
UCEC	TIGIT	Apoptosis	0.0112251	Activation	0.862438614
UCEC	TIGIT	CellCycle	0.376711	None	-0.463254831
UCEC	TIGIT	DNADamage	0.0112251	Inhibition	-0.83693059
UCEC	TIGIT	EMT	0.172303	None	0.714659164
UCEC	TIGIT	Hormone AR	0.698979	None	-0.078788064
UCEC	TIGIT	Hormone ER	0.698979	None	0.141265168
UCEC	TIGIT	PI3KAKT	0.559696	None	-0.469934722
UCEC	TIGIT	RASMAPK	0.384271	None	-0.478503622
UCEC	TIGIT	RTK	0.234402	None	-0.48553748
UCEC	TIGIT	TSCmTOR	0.68236	None	-0.151629732
UCS	CXCL13	Apoptosis	0.181749	None	0.574977601
UCS	CXCL13	CellCycle	0.899846	None	-0.123021672
UCS	CXCL13	DNADamage	0.104471	None	-1.44912136
UCS	CXCL13	EMT	0.494694	None	-0.566491737
UCS	CXCL13	Hormone AR	0.104471	None	-1.168788379
UCS	CXCL13	Hormone ER	0.312965	None	0.348392903
UCS	CXCL13	PI3KAKT	0.984135	None	-0.103813835
UCS	CXCL13	RASMAPK	0.104471	None	0.861895267
UCS	CXCL13	RTK	0.984135	None	0.008275135
UCS	CXCL13	TSCmTOR	0.104471	None	1.03344354
UCS	HAVCR2	Apoptosis	0.60091	None	0.298528745
UCS	HAVCR2	CellCycle	0.60091	None	-0.51265884
UCS	HAVCR2	DNADamage	0.60091	None	-0.638877633
UCS	HAVCR2	EMT	0.644001	None	0.339288421
UCS	HAVCR2	Hormone AR	0.60091	None	-0.869429194
UCS	HAVCR2	Hormone ER	0.60091	None	0.305866438
UCS	HAVCR2	PI3KAKT	0.60091	None	0.542096563
UCS	HAVCR2	RASMAPK	0.60091	None	0.280472523
UCS	HAVCR2	RTK	0.816334	None	0.09664843
UCS	HAVCR2	TSCmTOR	0.60091	None	0.571191376
UCS	LAG3	Apoptosis	0.764184	None	0.461877019
UCS	LAG3	CellCycle	0.764184	None	0.306899697
UCS	LAG3	DNADamage	0.845353	None	-0.303997562
UCS	LAG3	EMT	0.976528	None	-0.018011032
UCS	LAG3	Hormone AR	0.845353	None	0.281791835
UCS	LAG3	Hormone ER	0.764184	None	0.275617339
UCS	LAG3	PI3KAKT	0.764184	None	-0.823922812
UCS	LAG3	RASMAPK	0.845353	None	-0.166808606
UCS	LAG3	RTK	0.764184	None	-0.599255175
UCS	LAG3	TSCmTOR	0.953276	None	0.091846864
UCS	LAYN	Apoptosis	0.0264097	Inhibition	-1.025472383
UCS	LAYN	CellCycle	0.0471414	Inhibition	-0.850221483
UCS	LAYN	DNADamage	0.692468	None	0.676395095
UCS	LAYN	EMT	0.991196	None	0.006885961
UCS	LAYN	Hormone AR	0.867256	None	-0.232470573
UCS	LAYN	Hormone ER	0.692468	None	-0.248281355
UCS	LAYN	PI3KAKT	0.271394	None	1.274773608
UCS	LAYN	RASMAPK	0.94636	None	0.079929307
UCS	LAYN	RTK	0.816015	None	0.248404366
UCS	LAYN	TSCmTOR	0.692468	None	0.437365434
UCS	PDCD1	Apoptosis	0.983971	None	-0.237002542
UCS	PDCD1	CellCycle	0.777157	None	-0.348508651
UCS	PDCD1	DNADamage	0.997229	None	0.002363114
UCS	PDCD1	EMT	0.777157	None	-0.697566906
UCS	PDCD1	Hormone AR	0.997229	None	-0.148987178
UCS	PDCD1	Hormone ER	0.997229	None	-0.001854398
UCS	PDCD1	PI3KAKT	0.997229	None	-0.011155935
UCS	PDCD1	RASMAPK	0.777157	None	0.557776605
UCS	PDCD1	RTK	0.997229	None	0.204549758
UCS	PDCD1	TSCmTOR	0.777157	None	0.822978707
UCS	TIGIT	Apoptosis	0.826299	None	-0.343308962
UCS	TIGIT	CellCycle	0.826299	None	-0.376218767
UCS	TIGIT	DNADamage	0.947907	None	0.069381003
UCS	TIGIT	EMT	0.0198007	Inhibition	-1.801583352
UCS	TIGIT	Hormone AR	0.947907	None	-0.255547826
UCS	TIGIT	Hormone ER	0.826299	None	0.217941473
UCS	TIGIT	PI3KAKT	0.826299	None	-0.676120889
UCS	TIGIT	RASMAPK	0.947907	None	0.10234832
UCS	TIGIT	RTK	0.947907	None	0.027217342
UCS	TIGIT	TSCmTOR	0.826299	None	0.346302798
UVM	CXCL13	Apoptosis	0.730699	None	0.825172054
UVM	CXCL13	CellCycle	0.802895	None	-0.31143159
UVM	CXCL13	DNADamage	0.730699	None	0.932837081
UVM	CXCL13	EMT	0.730699	None	0.508270488
UVM	CXCL13	Hormone AR	0.730699	None	0.540747223
UVM	CXCL13	Hormone ER	0.802895	None	0.229349557
UVM	CXCL13	PI3KAKT	0.905206	None	-0.218765999
UVM	CXCL13	RASMAPK	0.999482	None	-0.000323797
UVM	CXCL13	RTK	0.905206	None	-0.144180826
UVM	CXCL13	TSCmTOR	0.905206	None	-0.369236818
UVM	HAVCR2	Apoptosis	0.551317	None	0.798699742
UVM	HAVCR2	CellCycle	0.778094	None	-0.326372378
UVM	HAVCR2	DNADamage	0.551317	None	0.985137325
UVM	HAVCR2	EMT	0.778094	None	-0.280361874
UVM	HAVCR2	Hormone AR	0.0322494	Activation	1.334290226
UVM	HAVCR2	Hormone ER	0.0556074	None	0.835878427
UVM	HAVCR2	PI3KAKT	0.747065	None	-1.057147759
UVM	HAVCR2	RASMAPK	0.83684	None	-0.218107145
UVM	HAVCR2	RTK	0.83684	None	-0.113882527
UVM	HAVCR2	TSCmTOR	0.83684	None	-0.320428662
UVM	LAG3	Apoptosis	0.471697	None	0.554052432
UVM	LAG3	CellCycle	0.471697	None	-0.572361554
UVM	LAG3	DNADamage	0.173811	None	1.755013377
UVM	LAG3	EMT	0.764546	None	-0.205678349
UVM	LAG3	Hormone AR	0.26592	None	1.02065831
UVM	LAG3	Hormone ER	0.471697	None	0.404484783
UVM	LAG3	PI3KAKT	0.754806	None	-0.551617403
UVM	LAG3	RASMAPK	0.471697	None	-0.577406731
UVM	LAG3	RTK	0.471697	None	-0.632563265
UVM	LAG3	TSCmTOR	0.886154	None	0.161949879
UVM	LAYN	Apoptosis	0.680202	None	0.898066082
UVM	LAYN	CellCycle	0.875722	None	0.119179597
UVM	LAYN	DNADamage	0.0405177	Activation	2.04855045
UVM	LAYN	EMT	0.972036	None	0.015537408
UVM	LAYN	Hormone AR	0.588387	None	0.824584277
UVM	LAYN	Hormone ER	0.588387	None	0.5433589
UVM	LAYN	PI3KAKT	0.722134	None	-1.389462749
UVM	LAYN	RASMAPK	0.680202	None	-0.94918546
UVM	LAYN	RTK	0.680202	None	-0.750446793
UVM	LAYN	TSCmTOR	0.869115	None	-0.623314727
UVM	PDCD1	Apoptosis	0.614594	None	0.610258482
UVM	PDCD1	CellCycle	0.682849	None	-0.250660211
UVM	PDCD1	DNADamage	0.287408	None	1.587326181
UVM	PDCD1	EMT	0.682849	None	-0.30993247
UVM	PDCD1	Hormone AR	0.272666	None	1.254298162
UVM	PDCD1	Hormone ER	0.614594	None	0.393222748
UVM	PDCD1	PI3KAKT	0.615778	None	-0.766704219
UVM	PDCD1	RASMAPK	0.614594	None	-0.559828343
UVM	PDCD1	RTK	0.615778	None	-0.356527252
UVM	PDCD1	TSCmTOR	0.961566	None	-0.061125001
UVM	TIGIT	Apoptosis	0.614594	None	0.610258482
UVM	TIGIT	CellCycle	0.682849	None	-0.250660211
UVM	TIGIT	DNADamage	0.287408	None	1.587326181
UVM	TIGIT	EMT	0.682849	None	-0.30993247
UVM	TIGIT	Hormone AR	0.272666	None	1.254298162
UVM	TIGIT	Hormone ER	0.614594	None	0.393222748
UVM	TIGIT	PI3KAKT	0.615778	None	-0.766704219
UVM	TIGIT	RASMAPK	0.614594	None	-0.559828343
UVM	TIGIT	RTK	0.615778	None	-0.356527252
UVM	TIGIT	TSCmTOR	0.961566	None	-0.061125001
GSVA and Pathway
cancer type	pathway	estimate	p_value	fdr
ACC	Apoptosis	-0.118101	0.433147	1
ACC	CellCycle	-0.0686401	0.6494	1
ACC	DNADamage	0.0931853	0.536733	1
ACC	EMT	-0.0855381	0.570792	1
ACC	Hormone AR	-0.0653099	0.665389	1
ACC	Hormone ER	0.336664	0.0226268	0.226268
ACC	PI3KAKT	-0.189516	0.206476	1
ACC	RASMAPK	0.2856	0.0547006	0.492306
ACC	RTK	0.187666	0.211004	1
ACC	TSCmTOR	-0.0458218	0.761746	1
BLCA	Apoptosis	0.529128	0	0
BLCA	CellCycle	-0.0271541	0.617648	0.718542
BLCA	DNADamage	-0.242729	6.38537e-06	3.1927e-05
BLCA	EMT	0.511621	0	0
BLCA	Hormone AR	-0.429551	0	0
BLCA	Hormone ER	0.303189	1.38116e-08	8.28696e-08
BLCA	PI3KAKT	-0.0736576	0.175325	0.525974
BLCA	RASMAPK	-0.0498518	0.359271	0.718542
BLCA	RTK	-0.359544	1.12552e-11	7.87865e-11
BLCA	TSCmTOR	-0.161988	0.00276668	0.0110667
BRCA	Apoptosis	0.404994	1.56438e-36	1.56438e-35
BRCA	CellCycle	0.154215	3.70838e-06	2.5959e-05
BRCA	DNADamage	0.138009	3.5365e-05	0.000212189
BRCA	EMT	0.0714638	0.0328345	0.164173
BRCA	Hormone AR	-0.234188	1.40792e-12	1.12634e-11
BRCA	Hormone ER	-0.273825	8.33692e-17	7.50323e-16
BRCA	PI3KAKT	0.0705379	0.0351713	0.164173
BRCA	RASMAPK	-0.0524592	0.117431	0.234862
BRCA	RTK	-0.00370087	0.91211	0.91211
BRCA	TSCmTOR	0.0666319	0.0466488	0.164173
CESC	Apoptosis	0.308755	4.3361e-05	0.000433614
CESC	CellCycle	-0.0399501	0.603566	1
CESC	DNADamage	-0.0894641	0.2443	1
CESC	EMT	0.0745122	0.332413	1
CESC	Hormone AR	-0.0127343	0.868576	1
CESC	Hormone ER	0.0486044	0.527475	1
CESC	PI3KAKT	0.0471404	0.539998	1
CESC	RASMAPK	-0.0666187	0.386271	1
CESC	RTK	-0.126109	0.100237	0.902137
CESC	TSCmTOR	-0.0164039	0.831204	1
CHOL	Apoptosis	0.0135706	0.943822	1
CHOL	CellCycle	0.158621	0.40086	1
CHOL	DNADamage	-0.0264739	0.889768	1
CHOL	EMT	-0.0193548	0.919546	1
CHOL	Hormone AR	-0.0972191	0.608	1
CHOL	Hormone ER	0.168854	0.370827	1
CHOL	PI3KAKT	0.152836	0.418438	1
CHOL	RASMAPK	0.259177	0.166198	1
CHOL	RTK	0.261402	0.162492	1
CHOL	TSCmTOR	0.16307	0.387634	1
COAD	Apoptosis	0.248046	9.6261e-05	0.000770085
COAD	CellCycle	-0.016816	0.794664	1
COAD	DNADamage	-0.2104	0.000991101	0.0069377
COAD	EMT	0.319475	3.81782e-07	3.81782e-06
COAD	Hormone AR	0.00649142	0.919978	1
COAD	Hormone ER	0.250727	8.0346e-05	0.00072311
COAD	PI3KAKT	0.121711	0.0586757	0.325961
COAD	RASMAPK	0.120152	0.0620111	0.325961
COAD	RTK	0.123858	0.0543269	0.325961
COAD	TSCmTOR	0.0866874	0.17892	0.53676
DLBC	Apoptosis	0.0477941	0.791228	0.791228
DLBC	CellCycle	-0.535428	0.00155216	0.0155216
DLBC	DNADamage	-0.341912	0.0520732	0.208293
DLBC	EMT	-0.194184	0.277674	0.555348
DLBC	Hormone AR	-0.245321	0.168312	0.504936
DLBC	Hormone ER	0.492313	0.00400969	0.0320775
DLBC	PI3KAKT	0.395722	0.0233627	0.161798
DLBC	RASMAPK	0.371324	0.0340872	0.170436
DLBC	RTK	0.39639	0.023114	0.161798
DLBC	TSCmTOR	0.527072	0.00188257	0.0169432
ESCA	Apoptosis	0.334998	0.000146196	0.00146196
ESCA	CellCycle	0.0247803	0.78357	1
ESCA	DNADamage	-0.165813	0.0646652	0.323326
ESCA	EMT	0.322839	0.000258771	0.00207017
ESCA	Hormone AR	-0.231859	0.00940795	0.0564477
ESCA	Hormone ER	0.328903	0.000195196	0.00175676
[truncated: 244 more rows]
