# Supplementary material for: Characterization of Exhausted T Cell Signatures in Pan-Cancer Settings
Source: Int J Mol Sci. 2025 Mar 5;26(5):2311. doi: 10.3390/ijms26052311 (PMC11899893; doi:10.3390/ijms26052311)
Supplement: Supplementary file 1 [file ijms-26-02311-s001.zip › Table S5.XLSX]

## Sheet: TCGA_SNV
TCGA_SNV
cancer type	symbol	Effective Mut	NonEffective Mut	sample size	percentage
ACC	LAG3	1	0	92	1.08696
BLCA	CXCL13	2	2	411	0.486618
BLCA	HAVCR2	1	2	411	0.243309
BLCA	LAG3	2	4	411	0.486618
BLCA	LAYN	5	2	411	1.21655
BLCA	PDCD1	3	1	411	0.729927
BLCA	TIGIT	1	0	411	0.243309
BRCA	CXCL13	0	1	1026	0
BRCA	HAVCR2	2	5	1026	0.194932
BRCA	LAG3	2	1	1026	0.194932
BRCA	LAYN	3	1	1026	0.292398
BRCA	PDCD1	3	1	1026	0.292398
BRCA	TIGIT	3	2	1026	0.292398
CESC	HAVCR2	2	1	291	0.687285
CESC	LAG3	1	3	291	0.343643
CESC	LAYN	1	1	291	0.343643
CESC	PDCD1	2	1	291	0.687285
CESC	TIGIT	2	1	291	0.687285
CHOL	TIGIT	1	0	36	2.77778
COAD	CXCL13	0	2	407	0
COAD	HAVCR2	7	3	407	1.7199
COAD	LAG3	5	1	407	1.2285
COAD	LAYN	5	3	407	1.2285
COAD	PDCD1	5	2	407	1.2285
COAD	TIGIT	4	4	407	0.982801
ESCA	CXCL13	0	1	185	0
ESCA	HAVCR2	0	1	185	0
ESCA	LAG3	1	0	185	0.540541
ESCA	LAYN	1	1	185	0.540541
ESCA	PDCD1	1	1	185	0.540541
ESCA	TIGIT	1	1	185	0.540541
GBM	CXCL13	1	0	403	0.248139
GBM	HAVCR2	3	0	403	0.744417
GBM	PDCD1	2	0	403	0.496278
GBM	TIGIT	1	0	403	0.248139
HNSC	CXCL13	1	1	509	0.196464
HNSC	HAVCR2	2	3	509	0.392927
HNSC	LAG3	4	0	509	0.785855
HNSC	LAYN	2	0	509	0.392927
HNSC	PDCD1	2	1	509	0.392927
HNSC	TIGIT	4	0	509	0.785855
KICH	TIGIT	1	0	66	1.51515
KIRC	HAVCR2	0	1	370	0
KIRC	LAG3	1	0	370	0.27027
KIRC	LAYN	0	1	370	0
KIRP	CXCL13	0	1	282	0
KIRP	LAG3	3	2	282	1.06383
KIRP	TIGIT	1	0	282	0.35461
LGG	CXCL13	1	0	526	0.190114
LGG	HAVCR2	1	0	526	0.190114
LGG	LAG3	0	1	526	0
LGG	LAYN	1	0	526	0.190114
LGG	PDCD1	1	0	526	0.190114
LGG	TIGIT	1	3	526	0.190114
LIHC	CXCL13	1	0	365	0.273973
LIHC	HAVCR2	1	0	365	0.273973
LIHC	LAG3	3	0	365	0.821918
LIHC	LAYN	2	0	365	0.547945
LIHC	PDCD1	1	0	365	0.273973
LIHC	TIGIT	1	2	365	0.273973
LUAD	CXCL13	1	0	567	0.176367
LUAD	HAVCR2	12	5	567	2.1164
LUAD	LAG3	4	2	567	0.705467
LUAD	LAYN	5	3	567	0.881834
LUAD	PDCD1	5	2	567	0.881834
LUAD	TIGIT	7	6	567	1.23457
LUSC	CXCL13	1	2	485	0.206186
LUSC	HAVCR2	7	3	485	1.4433
LUSC	LAG3	3	1	485	0.618557
LUSC	LAYN	1	1	485	0.206186
LUSC	PDCD1	4	4	485	0.824742
LUSC	TIGIT	4	3	485	0.824742
OV	HAVCR2	0	1	412	0
OV	LAG3	1	1	412	0.242718
OV	LAYN	1	0	412	0.242718
OV	PDCD1	1	1	412	0.242718
PAAD	LAYN	0	1	178	0
PAAD	PDCD1	1	1	178	0.561798
PAAD	TIGIT	1	0	178	0.561798
PRAD	HAVCR2	0	1	498	0
PRAD	LAG3	1	0	498	0.200803
PRAD	PDCD1	1	2	498	0.200803
PRAD	TIGIT	0	1	498	0
READ	CXCL13	1	1	149	0.671141
READ	HAVCR2	3	0	149	2.01342
READ	LAG3	1	2	149	0.671141
READ	LAYN	3	0	149	2.01342
READ	TIGIT	2	1	149	1.34228
SARC	HAVCR2	0	1	239	0
SARC	LAG3	2	0	239	0.83682
SARC	LAYN	1	0	239	0.41841
SKCM	CXCL13	2	6	468	0.42735
SKCM	HAVCR2	9	13	468	1.92308
SKCM	LAG3	13	10	468	2.77778
SKCM	LAYN	14	1	468	2.99145
SKCM	PDCD1	17	11	468	3.63248
SKCM	TIGIT	15	5	468	3.20513
STAD	HAVCR2	4	3	439	0.911162
STAD	LAG3	2	4	439	0.455581
STAD	LAYN	11	3	439	2.50569
STAD	PDCD1	2	5	439	0.455581
STAD	TIGIT	3	0	439	0.683371
THCA	CXCL13	1	0	500	0.2
THCA	PDCD1	1	0	500	0.2
UCEC	CXCL13	4	20	531	0.753296
UCEC	HAVCR2	20	19	531	3.76648
UCEC	LAG3	17	5	531	3.20151
UCEC	LAYN	11	13	531	2.07156
UCEC	PDCD1	17	10	531	3.20151
UCEC	TIGIT	18	6	531	3.38983
UCS	PDCD1	1	0	57	1.75439
UCS	TIGIT	1	0	57	1.75439
cBioPortal
Gene	Cancer Type	Cancer Type Detailed	Mutation Type	Variant Type	Copy #
LAG3	Renal Cell Carcinoma	Papillary Renal Cell Carcinoma	Missense_Mutation	SNP	Diploid
	Melanoma	Melanoma	Missense_Mutation	SNP	Diploid
	Melanoma	Melanoma	Nonsense_Mutation	SNP	ShallowDel
	Melanoma	Melanoma	Nonsense_Mutation	SNP	ShallowDel
	Melanoma	Melanoma	Missense_Mutation	SNP	Diploid
	Lung Cancer	Lung Adenocarcinoma	Missense_Mutation	SNP	Diploid
	Esophagogastric Cancer	Esophageal Adenocarcinoma	Missense_Mutation	SNP	Gain
	Ovarian Cancer	Serous Ovarian Cancer	Missense_Mutation	SNP	Diploid
	Melanoma	Melanoma	Missense_Mutation	SNP	Diploid
PDCD1	Melanoma	Melanoma	Nonsense_Mutation	SNP	Diploid
	Thyroid Cancer	Papillary Thyroid Cancer	Missense_Mutation	SNP	Diploid
	Embryonal Tumor	Medulloblastoma	Missense_Mutation	SNP	Gain
	Endometrial Cancer	Uterine Serous Carcinoma/Uterine Papillary Serous Carcinoma	Missense_Mutation	SNP	Gain
	Mature B-cell lymphoma	Diffuse Large B-Cell Lymphoma, NOS	Missense_Mutation	SNP	Diploid
	Melanoma	Melanoma	Missense_Mutation	SNP	Diploid
	Prostate Cancer	Prostate Adenocarcinoma	Missense_Mutation	SNP	ShallowDel
	Esophagogastric Cancer	Papillary Stomach Adenocarcinoma	Missense_Mutation	SNP	ShallowDel
	Melanoma	Melanoma	Missense_Mutation	SNP	Diploid
	Melanoma	Melanoma	Missense_Mutation	SNP	Diploid
	Esophagogastric Cancer	Stomach Adenocarcinoma	Missense_Mutation	SNP	Diploid
	Esophagogastric Cancer	Stomach Adenocarcinoma	Frame_Shift_Del	DEL	Diploid
	Ovarian Cancer	Serous Ovarian Cancer	In_Frame_Del	DEL	Diploid
TIGIT	Colorectal Cancer	Colorectal Adenocarcinoma	Missense_Mutation	SNP	Diploid
	Renal Cell Carcinoma	Chromophobe Renal Cell Carcinoma	Missense_Mutation	SNP	Gain
	Hepatobiliary Cancer	Hepatocellular Carcinoma	Missense_Mutation	SNP	Diploid
	Hepatobiliary Cancer	Hepatocellular Carcinoma	Missense_Mutation	SNP	Diploid
HAVCR2	Melanoma	Melanoma	Missense_Mutation	SNP	Diploid
	Lung Cancer	Lung Adenocarcinoma	Missense_Mutation	SNP	Amp
	Non-Small Cell Lung Cancer	Lung Squamous Cell Carcinoma	Missense_Mutation	SNP	ShallowDel
	Embryonal Tumor	Medulloblastoma	Missense_Mutation	SNP	Diploid
	Colorectal Cancer	Colorectal Adenocarcinoma	Missense_Mutation	SNP	Diploid
	Hepatobiliary Cancer	Hepatocellular Carcinoma	Missense_Mutation	SNP	Diploid
	Melanoma	Melanoma	Missense_Mutation	SNP	Diploid
	Esophagogastric Cancer	Stomach Adenocarcinoma	Missense_Mutation	SNP	Diploid
	Hepatobiliary Cancer	Hepatocellular Carcinoma	Translation_Start_Site	SNP	Diploid
	Melanoma	Melanoma	Missense_Mutation	SNP	ShallowDel
	Esophagogastric Cancer	Esophageal Adenocarcinoma	Nonsense_Mutation	SNP	Diploid
	Esophagogastric Cancer	Stomach Adenocarcinoma	Missense_Mutation	SNP	Diploid
	Hepatobiliary Cancer	Hepatocellular Carcinoma	Missense_Mutation	SNP	Amp
	Uterine Endometrioid Carcinoma	Uterine Endometrioid Carcinoma	Frame_Shift_Ins	INS	Diploid
CXCL13	Ovarian Cancer	Serous Ovarian Cancer	Splice_Site	SNP	Gain
	Colorectal Cancer	Colorectal Adenocarcinoma	Missense_Mutation	SNP	Diploid
LAYN	Breast Cancer	Breast Invasive Ductal Carcinoma	Missense_Mutation	SNP	ShallowDel
	Hepatobiliary Cancer	Hepatocellular carcinoma	Missense_Mutation	SNP	Diploid
	Lung Cancer	Lung Adenocarcinoma	Missense_Mutation	DNP	DeepDel
	Hepatobiliary Cancer	Hepatocellular Carcinoma	Missense_Mutation	SNP	ShallowDel
	Melanoma	Melanoma	Missense_Mutation	SNP	ShallowDel
	Colorectal Cancer	Colorectal Adenocarcinoma	Missense_Mutation	SNP	Diploid
	Colorectal Cancer	Colorectal Adenocarcinoma	Missense_Mutation	SNP	Diploid
	Melanoma	Melanoma	Missense_Mutation	SNP	ShallowDel
	Colorectal Cancer	Mucinous Adenocarcinoma of the Colon and Rectum	Missense_Mutation	SNP	Diploid
	Colorectal Cancer	Mucinous Adenocarcinoma of the Colon and Rectum	Missense_Mutation	SNP	Diploid
	Melanoma	Melanoma	Missense_Mutation	SNP	Diploid
	Breast Cancer	Breast Invasive Ductal Carcinoma	Missense_Mutation	SNP	Diploid
	Breast Cancer	Breast Invasive Ductal Carcinoma	Missense_Mutation	SNP	Diploid
	Prostate Cancer	Prostate Adenocarcinoma	Missense_Mutation	SNP	Diploid
SNV and Survival
cancer type	symbol	survival type	log_rank_p	hr	higher_risk_of_death	Mutant	WT
BLCA	LAYN	OS	0.13172	2.35259	Mutant	5	404
BLCA	LAYN	PFS	0.398275	1.62584	Mutant	5	406
BLCA	LAYN	DSS	0.046594	3.0341	Mutant	5	348
BLCA	LAYN	DFI	0.347611	2.52696	Mutant	3	159
BLCA	PDCD1	OS	0.399703	0.439654	WT	3	406
BLCA	PDCD1	PFS	0.514048	0.631229	WT	3	408
BRCA	LAYN	OS	0.678915	2.25201e-06	WT	3	1022
BRCA	LAYN	PFS	0.144854	3.88669	Mutant	3	1022
BRCA	LAYN	DSS	0.747872	2.25189e-06	WT	3	956
BRCA	PDCD1	OS	0.755307	2.2486e-06	WT	3	1022
BRCA	PDCD1	PFS	0.658113	2.24822e-06	WT	3	1022
BRCA	PDCD1	DSS	0.779866	2.24758e-06	WT	3	956
BRCA	PDCD1	DFI	0.714013	8.26083e-07	WT	3	847
BRCA	TIGIT	OS	0.785539	2.25295e-06	WT	3	1022
BRCA	TIGIT	PFS	0.701308	2.25253e-06	WT	3	1022
BRCA	TIGIT	DSS	0.809437	2.25238e-06	WT	3	956
BRCA	TIGIT	DFI	0.759936	2.25078e-06	WT	3	847
COAD	HAVCR2	OS	0.328936	0.387848	WT	7	397
COAD	HAVCR2	PFS	0.140321	0.253785	WT	7	397
COAD	HAVCR2	DSS	0.212549	1.06545e-07	WT	6	362
COAD	HAVCR2	DFI	0.422741	3.92916e-08	WT	4	154
COAD	LAG3	OS	0.754983	0.731131	WT	5	399
COAD	LAG3	PFS	0.420153	0.454085	WT	5	399
COAD	LAG3	DSS	0.89985	1.1348	Mutant	5	363
COAD	LAG3	DFI	0.396294	3.85611e-08	WT	3	155
COAD	LAYN	OS	0.459944	2.08289	Mutant	5	399
COAD	LAYN	PFS	0.864177	1.18611	Mutant	5	399
COAD	LAYN	DSS	0.306963	2.71549	Mutant	5	363
COAD	PDCD1	OS	0.87992	1.11398	Mutant	5	399
COAD	PDCD1	PFS	0.935866	0.943685	WT	5	399
COAD	PDCD1	DSS	0.842593	1.22085	Mutant	4	364
COAD	TIGIT	OS	0.822125	0.79766	WT	4	400
COAD	TIGIT	PFS	0.814328	1.18233	Mutant	4	400
COAD	TIGIT	DSS	0.799995	1.28981	Mutant	4	364
COAD	TIGIT	DFI	0.610963	1.68216	Mutant	3	155
GBM	HAVCR2	OS	0.492975	0.509355	WT	3	394
GBM	HAVCR2	PFS	0.511801	0.524351	WT	3	397
GBM	HAVCR2	DSS	0.514258	0.52561	WT	3	355
HNSC	LAG3	OS	0.0239723	3.43695	Mutant	4	504
HNSC	LAG3	PFS	0.0897426	2.58435	Mutant	4	505
HNSC	LAG3	DSS	0.0308073	4.13609	Mutant	3	416
HNSC	TIGIT	OS	0.410775	8.25364e-07	WT	4	504
HNSC	TIGIT	PFS	0.307734	8.24762e-07	WT	4	505
HNSC	TIGIT	DSS	0.480765	8.24519e-07	WT	4	415
KIRP	LAG3	OS	0.526498	1.10466e-07	WT	3	278
KIRP	LAG3	PFS	0.399108	1.10341e-07	WT	3	277
KIRP	LAG3	DSS	0.581636	1.10357e-07	WT	3	263
LIHC	LAG3	OS	0.900034	0.884496	WT	3	361
LIHC	LAG3	PFS	0.173719	2.16457	Mutant	3	361
LIHC	LAG3	DSS	0.796551	1.30302	Mutant	3	313
LUAD	HAVCR2	OS	0.0599657	0.186077	WT	13	495
LUAD	HAVCR2	PFS	0.893824	1.05388	Mutant	13	495
LUAD	HAVCR2	DSS	0.13665	0.250841	WT	13	426
LUAD	HAVCR2	DFI	0.420355	1.4481	Mutant	10	267
LUAD	LAG3	OS	0.0943136	2.5644	Mutant	3	505
LUAD	LAG3	PFS	0.432537	1.57147	Mutant	3	505
LUAD	LAYN	OS	0.553111	1.52059	Mutant	5	503
LUAD	LAYN	PFS	0.578792	1.37817	Mutant	5	503
LUAD	LAYN	DSS	0.28534	2.10932	Mutant	5	434
LUAD	PDCD1	OS	0.525578	1.87688	Mutant	4	504
LUAD	PDCD1	PFS	0.922409	0.907677	WT	4	504
LUAD	PDCD1	DSS	0.286576	2.79667	Mutant	4	435
LUAD	TIGIT	OS	0.312725	0.494631	WT	7	501
LUAD	TIGIT	PFS	0.640253	0.762469	WT	7	501
LUAD	TIGIT	DSS	0.341442	0.397133	WT	6	433
LUAD	TIGIT	DFI	0.986129	1.01216	Mutant	6	271
LUSC	HAVCR2	OS	0.783043	0.822287	WT	7	472
LUSC	HAVCR2	PFS	0.89665	0.926998	WT	7	473
LUSC	HAVCR2	DSS	0.970147	0.962809	WT	6	351
LUSC	HAVCR2	DFI	0.905138	1.12747	Mutant	3	239
LUSC	LAG3	OS	0.334452	3.0307e-07	WT	3	476
LUSC	LAG3	PFS	0.269094	3.02888e-07	WT	3	477
LUSC	LAG3	DSS	0.465605	3.0226e-07	WT	3	354
LUSC	PDCD1	OS	0.310679	0.376248	WT	4	475
LUSC	PDCD1	PFS	0.202943	0.300408	WT	4	476
LUSC	PDCD1	DSS	0.679673	0.661671	WT	4	353
LUSC	PDCD1	DFI	0.718114	0.695801	WT	4	238
LUSC	TIGIT	OS	0.658594	1.36941	Mutant	4	475
LUSC	TIGIT	PFS	0.910542	1.08375	Mutant	4	476
READ	HAVCR2	OS	0.381829	2.39246	Mutant	3	145
READ	HAVCR2	PFS	0.977405	1.02894	Mutant	3	145
READ	LAYN	OS	0.295005	3.73755e-08	WT	3	145
READ	LAYN	PFS	0.20343	3.7777e-08	WT	3	145
READ	LAYN	DSS	0.472679	3.79327e-08	WT	3	133
SKCM	HAVCR2	OS	0.233881	0.439172	WT	9	450
SKCM	HAVCR2	PFS	0.406098	0.688831	WT	9	445
SKCM	HAVCR2	DSS	0.289888	0.478847	WT	9	418
SKCM	LAG3	OS	0.254981	0.566971	WT	13	446
SKCM	LAG3	PFS	0.0878453	0.501374	WT	13	441
SKCM	LAG3	DSS	0.296854	0.549422	WT	12	415
SKCM	LAYN	OS	0.994663	0.997291	WT	14	445
SKCM	LAYN	PFS	0.788218	1.08579	Mutant	13	441
SKCM	LAYN	DSS	0.575164	0.753743	WT	11	416
SKCM	PDCD1	OS	0.505687	0.774633	WT	17	442
SKCM	PDCD1	PFS	0.13241	0.619316	WT	17	437
SKCM	PDCD1	DSS	0.696361	0.860253	WT	17	410
SKCM	TIGIT	OS	0.778179	1.10677	Mutant	15	444
SKCM	TIGIT	PFS	0.466625	0.770987	WT	14	440
SKCM	TIGIT	DSS	0.769863	1.14195	Mutant	12	415
STAD	HAVCR2	OS	0.467161	0.489408	WT	4	428
STAD	HAVCR2	PFS	0.290765	0.362196	WT	4	431
STAD	HAVCR2	DSS	0.737497	0.714793	WT	4	360
STAD	HAVCR2	DFI	0.476552	1.10322e-07	WT	3	220
STAD	LAYN	OS	0.865913	0.917711	WT	11	421
STAD	LAYN	PFS	0.650775	1.20553	Mutant	11	424
STAD	LAYN	DSS	0.446587	0.473382	WT	7	357
STAD	LAYN	DFI	0.393242	1.83894	Mutant	6	217
STAD	TIGIT	OS	0.517705	1.57879	Mutant	3	429
STAD	TIGIT	PFS	0.851566	1.1419	Mutant	3	432
STAD	TIGIT	DSS	0.240189	2.2681	Mutant	3	361
UCEC	CXCL13	OS	0.429794	3.02082e-07	WT	4	526
UCEC	CXCL13	PFS	0.282536	3.01759e-07	WT	4	526
UCEC	CXCL13	DSS	0.501661	3.01924e-07	WT	4	497
UCEC	CXCL13	DFI	0.54712	3.0254e-07	WT	3	388
UCEC	HAVCR2	OS	0.0742846	0.198592	WT	20	510
UCEC	HAVCR2	PFS	0.0317192	0.24355	WT	20	510
UCEC	HAVCR2	DSS	0.212508	0.304905	WT	20	481
UCEC	HAVCR2	DFI	0.25053	0.331709	WT	16	375
UCEC	LAG3	OS	0.101569	0.22209	WT	17	513
UCEC	LAG3	PFS	0.0196519	0.135687	WT	17	513
UCEC	LAG3	DSS	0.272167	0.346751	WT	17	484
UCEC	LAG3	DFI	0.118676	3.84593e-08	WT	13	378
UCEC	LAYN	OS	0.107048	1.06616e-07	WT	11	519
UCEC	LAYN	PFS	0.108678	0.229047	WT	11	519
UCEC	LAYN	DSS	0.190093	1.07074e-07	WT	11	490
UCEC	LAYN	DFI	0.500888	0.513224	WT	11	380
UCEC	PDCD1	OS	0.198142	0.295712	WT	17	513
UCEC	PDCD1	PFS	0.476464	0.698072	WT	17	513
UCEC	PDCD1	DSS	0.392358	0.43235	WT	17	484
UCEC	PDCD1	DFI	0.384262	1.66746	Mutant	12	379
UCEC	TIGIT	OS	0.0320386	3.79846e-08	WT	18	512
UCEC	TIGIT	PFS	0.0140464	0.125728	WT	18	512
UCEC	TIGIT	DSS	0.0756135	3.79297e-08	WT	18	483
UCEC	TIGIT	DFI	0.257504	0.336656	WT	15	376
CNV_Summary
cancertype	symbol	Total amplification	Total deletion	Heterozygous amplification	Heterozygous deletion	Homozygous amplification	Homozygous deletion
TGCT	LAG3	98	0	78	0	20	0
ACC	LAG3	72.2222	4.44444	72.2222	4.44444	0	0
LUSC	TIGIT	66.2675	8.58283	58.2834	7.98403	7.98403	0.598802
ACC	HAVCR2	65.5556	5.55556	65.5556	5.55556	0	0
KIRC	HAVCR2	61.7424	0.568182	47.5379	0.568182	14.2045	0
OV	TIGIT	56.9948	6.21762	51.2953	6.21762	5.69948	0
CESC	TIGIT	56.6102	4.0678	51.8644	4.0678	4.74576	0
OV	LAG3	54.0587	12.6079	43.3506	12.6079	10.7081	0
LUSC	LAG3	51.0978	7.18563	47.1058	7.18563	3.99202	0
HNSC	TIGIT	50.7663	7.27969	46.1686	7.27969	4.5977	0
ESCA	TIGIT	48.913	12.5	44.0217	11.9565	4.8913	0.543478
BLCA	TIGIT	44.8529	6.37255	43.1373	6.37255	1.71569	0
ACC	CXCL13	41.1111	8.88889	41.1111	8.88889	0	0
UCS	PDCD1	41.0714	14.2857	39.2857	14.2857	1.78571	0
UCS	LAG3	39.2857	23.2143	35.7143	23.2143	3.57143	0
KIRP	LAG3	39.2361	0.694444	39.2361	0.347222	0	0.347222
UCS	TIGIT	37.5	28.5714	37.5	28.5714	0	0
KICH	CXCL13	34.8485	1.51515	34.8485	1.51515	0	0
CHOL	HAVCR2	33.3333	8.33333	30.5556	8.33333	2.77778	0
CHOL	LAG3	33.3333	5.55556	27.7778	5.55556	5.55556	0
DLBC	LAYN	33.3333	4.16667	33.3333	2.08333	0	2.08333
LIHC	HAVCR2	33.2432	10.2703	32.4324	10.2703	0.810811	0
ESCA	LAG3	33.1522	17.9348	30.9783	17.9348	2.17391	0
KIRP	TIGIT	32.9861	2.77778	32.9861	2.77778	0	0
BLCA	LAG3	32.3529	12.5	30.8824	12.0098	1.47059	0.490196
KICH	LAG3	31.8182	1.51515	31.8182	1.51515	0	0
HNSC	LAG3	31.4176	7.27969	29.5019	7.27969	1.91571	0
DLBC	TIGIT	29.1667	6.25	27.0833	6.25	2.08333	0
LUAD	LAG3	28.2946	24.8062	26.938	23.4496	1.35659	1.35659
OV	LAYN	27.2884	31.0881	23.8342	30.0518	3.45423	1.03627
READ	PDCD1	27.2727	7.87879	27.2727	7.87879	0	0
OV	PDCD1	26.943	30.3972	24.1796	29.0155	2.76339	1.38169
LUAD	PDCD1	25.969	12.4031	25	11.6279	0.968992	0.775194
KICH	LAYN	25.7576	13.6364	24.2424	13.6364	1.51515	0
BRCA	LAG3	25.1852	13.9815	21.9444	13.7963	3.24074	0.185185
SARC	HAVCR2	24.5136	14.3969	24.1245	14.0078	0.389105	0.389105
STAD	LAG3	23.8095	15.6463	22.6757	15.1927	1.13379	0.453515
STAD	TIGIT	23.8095	11.7914	23.356	11.3379	0.453515	0.453515
TGCT	PDCD1	23.3333	10.6667	23.3333	10.6667	0	0
KIRC	LAG3	23.2955	0.94697	23.2955	0.94697	0	0
LUAD	LAYN	23.2558	23.062	22.093	21.8992	1.16279	1.16279
COAD	LAG3	23.0599	10.643	22.3947	10.643	0.665188	0
MESO	TIGIT	22.9885	6.89655	22.9885	6.89655	0	0
BRCA	TIGIT	22.5926	9.90741	21.3889	9.90741	1.2037	0
READ	LAG3	22.4242	12.7273	21.8182	12.1212	0.606061	0.606061
TGCT	TIGIT	22	17.3333	22	17.3333	0	0
BRCA	HAVCR2	21.2963	22.4074	20.9259	22.1296	0.37037	0.277778
LUAD	TIGIT	20.7364	25.7752	20.155	25.5814	0.581395	0.193798
LUSC	LAYN	20.3593	34.5309	19.9601	33.5329	0.399202	0.998004
LUAD	HAVCR2	20.155	34.8837	19.5736	34.3023	0.581395	0.581395
SARC	CXCL13	19.8444	18.677	18.677	17.8988	1.16732	0.77821
UCS	LAYN	19.6429	44.6429	17.8571	42.8571	1.78571	1.78571
CHOL	PDCD1	19.4444	5.55556	19.4444	5.55556	0	0
CHOL	TIGIT	19.4444	16.6667	19.4444	16.6667	0	0
CESC	LAG3	19.322	15.2542	18.9831	14.9153	0.338983	0.338983
OV	HAVCR2	19.171	39.5509	17.4439	38.8601	1.72712	0.690846
ACC	TIGIT	18.8889	24.4444	18.8889	24.4444	0	0
SKCM	TIGIT	18.8011	15.2589	18.5286	15.2589	0.27248	0
READ	TIGIT	18.7879	7.87879	18.7879	7.87879	0	0
SKCM	LAG3	18.5286	15.8038	17.7112	15.5313	0.817439	0.27248
ESCA	PDCD1	18.4783	27.1739	17.3913	25	1.08696	2.17391
PAAD	LAG3	18.4783	14.1304	15.7609	14.1304	2.71739	0
MESO	LAG3	18.3908	9.1954	18.3908	9.1954	0	0
COAD	PDCD1	18.1818	4.65632	18.1818	4.21286	0	0.443459
UCEC	TIGIT	17.9963	4.08163	16.8831	3.8961	1.11317	0.185529
SARC	LAG3	17.1206	31.1284	15.5642	31.1284	1.55642	0
SARC	TIGIT	16.7315	18.2879	14.786	17.8988	1.94553	0.389105
UCEC	LAG3	16.6976	7.79221	14.2857	7.79221	2.41187	0
ACC	PDCD1	16.6667	23.3333	15.5556	21.1111	1.11111	2.22222
SKCM	PDCD1	16.3488	24.2507	16.3488	22.0708	0	2.17984
STAD	LAYN	16.3265	20.8617	15.6463	20.1814	0.680272	0.680272
UCS	HAVCR2	16.0714	33.9286	16.0714	33.9286	0	0
KIRP	PDCD1	15.9722	4.16667	15.625	2.77778	0.347222	1.38889
LUSC	PDCD1	15.7685	30.7385	15.5689	30.1397	0.199601	0.598802
READ	LAYN	15.7576	23.0303	15.7576	23.0303	0	0
ESCA	LAYN	14.6739	40.7609	13.587	39.1304	1.08696	1.63043
READ	HAVCR2	14.5455	26.6667	14.5455	26.6667	0	0
LUSC	CXCL13	14.3713	49.3014	12.5749	49.1018	1.79641	0.199601
ESCA	CXCL13	14.1304	48.3696	13.587	47.8261	0.543478	0.543478
STAD	PDCD1	13.8322	16.3265	13.3787	14.059	0.453515	2.26757
MESO	HAVCR2	13.7931	18.3908	12.6437	18.3908	1.14943	0
MESO	LAYN	13.7931	16.092	13.7931	16.092	0	0
KIRC	PDCD1	13.6364	9.4697	12.8788	8.71212	0.757576	0.757576
LGG	LAG3	13.4503	3.89864	7.40741	3.89864	6.04289	0
LGG	LAYN	13.4503	4.09357	13.0604	4.09357	0.389864	0
UCEC	PDCD1	13.3581	9.6475	12.8015	9.09091	0.556586	0.556586
BRCA	CXCL13	13.3333	25.463	11.7593	25.2778	1.57407	0.185185
COAD	TIGIT	13.3038	8.64745	13.3038	8.42572	0	0.22173
LUAD	CXCL13	13.1783	27.5194	12.2093	27.5194	0.968992	0
SKCM	CXCL13	12.8065	23.4332	12.5341	23.4332	0.27248	0
BLCA	CXCL13	12.7451	30.6373	11.0294	30.6373	1.71569	0
DLBC	HAVCR2	12.5	2.08333	12.5	2.08333	0	0
UVM	LAYN	12.5	3.75	12.5	2.5	0	1.25
HNSC	CXCL13	12.4521	26.0536	12.4521	25.8621	0	0.191571
LIHC	PDCD1	12.4324	17.2973	12.1622	17.027	0.27027	0.27027
COAD	LAYN	12.1951	15.7428	11.9734	15.5211	0.22173	0.22173
KIRP	HAVCR2	12.1528	3.81944	11.8056	3.81944	0.347222	0
KICH	HAVCR2	12.1212	13.6364	12.1212	13.6364	0	0
GBM	LAG3	11.9584	8.83882	10.5719	8.83882	1.38648	0
PAAD	PDCD1	11.9565	4.34783	11.413	4.34783	0.543478	0
OV	CXCL13	11.9171	54.9223	10.8808	53.886	1.03627	1.03627
LIHC	TIGIT	11.8919	11.3514	11.6216	11.3514	0.27027	0
PAAD	HAVCR2	11.413	10.8696	10.3261	10.3261	1.08696	0.543478
GBM	TIGIT	11.2652	8.83882	10.5719	8.4922	0.693241	0.34662
KIRC	TIGIT	11.1742	26.1364	10.9848	25.947	0.189394	0.189394
BLCA	LAYN	11.0294	37.5	10.5392	36.7647	0.490196	0.735294
HNSC	LAYN	10.728	47.1264	10.728	45.4023	0	1.72414
UCS	CXCL13	10.7143	60.7143	10.7143	60.7143	0	0
SKCM	HAVCR2	10.6267	33.515	10.3542	32.97	0.27248	0.544959
LIHC	LAG3	10.5405	21.0811	10	21.0811	0.54054	0
DLBC	LAG3	10.4167	10.4167	10.4167	10.4167	0	0
DLBC	PDCD1	10.4167	4.16667	10.4167	4.16667	0	0
PAAD	LAYN	10.3261	9.23913	9.78261	9.23913	0.543478	0
PAAD	TIGIT	10.3261	10.3261	10.3261	10.3261	0	0
UVM	PDCD1	10	2.5	10	0	0	2.5
CESC	HAVCR2	9.83051	22.3729	9.49153	22.3729	0.338983	0
PRAD	TIGIT	9.34959	3.45528	8.94309	2.84553	0.406504	0.609756
KICH	TIGIT	9.09091	13.6364	9.09091	13.6364	0	0
SARC	PDCD1	8.94942	42.4125	8.56031	33.8521	0.389105	8.56031
BRCA	LAYN	8.88889	49.9074	8.51852	48.3333	0.37037	1.57407
COAD	HAVCR2	8.64745	19.2905	8.64745	19.0687	0	0.22173
CHOL	LAYN	8.33333	33.3333	8.33333	33.3333	0	0
HNSC	PDCD1	8.04598	29.5019	7.66284	27.9693	0.383142	1.53257
SARC	LAYN	7.7821	45.5253	7.393	41.6342	0.389105	3.89105
PCPG	LAG3	7.40741	1.23457	7.40741	1.23457	0	0
THYM	HAVCR2	7.31707	0.813008	7.31707	0.813008	0	0
STAD	HAVCR2	7.25624	29.0249	6.80272	28.7982	0.453515	0.226757
CESC	CXCL13	7.11864	29.4915	6.44068	28.8136	0.677966	0.677966
GBM	HAVCR2	7.10572	9.87868	7.10572	9.70537	0	0.17331
ESCA	HAVCR2	7.06522	46.1957	7.06522	45.6522	0	0.543478
HNSC	HAVCR2	6.70498	37.7395	6.70498	37.7395	0	0
BLCA	HAVCR2	6.61765	47.3039	6.37255	46.5686	0.245098	0.735294
LIHC	LAYN	6.48649	24.5946	6.48649	24.3243	0	0.27027
BRCA	PDCD1	6.38889	29.4444	6.2037	28.3333	0.185185	1.11111
STAD	CXCL13	6.12245	37.8685	4.98866	37.6417	1.13379	0.226757
SKCM	LAYN	5.99455	55.5858	5.99455	52.3161	0	3.26975
PRAD	LAYN	5.89431	7.92683	5.89431	6.09756	0	1.82927
MESO	PDCD1	5.74713	14.9425	5.74713	14.9425	0	0
ACC	LAYN	5.55556	31.1111	5.55556	31.1111	0	0
CHOL	CXCL13	5.55556	36.1111	5.55556	36.1111	0	0
KIRC	LAYN	5.49242	5.68182	5.30303	5.49242	0.189394	0.189394
READ	CXCL13	5.45455	36.3636	5.45455	36.3636	0	0
PAAD	CXCL13	5.43478	14.6739	4.8913	14.6739	0.543478	0
UCEC	HAVCR2	5.19481	14.6568	5.00928	14.6568	0.185529	0
CESC	PDCD1	5.08475	39.661	4.74576	35.5932	0.338983	4.0678
GBM	PDCD1	5.026	10.052	5.026	9.53206	0	0.519931
PRAD	HAVCR2	4.87805	3.86179	4.06504	3.86179	0.813008	0
LAML	LAYN	4.71204	0	3.66492	0	1.04712	0
GBM	CXCL13	4.67938	10.9185	4.67938	10.9185	0	0
BLCA	PDCD1	4.65686	48.7745	4.65686	44.8529	0	3.92157
UCEC	LAYN	4.45269	16.6976	4.26716	15.7699	0.185529	0.927644
COAD	CXCL13	4.43459	27.9379	4.43459	27.4945	0	0.443459
PCPG	HAVCR2	4.32099	6.17284	4.32099	6.17284	0	0
LUSC	HAVCR2	4.19162	73.8523	4.19162	73.0539	0	0.798403
THCA	HAVCR2	3.80762	0	3.40681	0	0.400802	0
LIHC	CXCL13	3.78378	42.7027	3.24324	42.4324	0.54054	0.27027
UVM	CXCL13	3.75	5	3.75	5	0	0
UVM	HAVCR2	3.75	5	3.75	3.75	0	1.25
UVM	LAG3	3.75	3.75	3.75	2.5	0	1.25
KIRP	CXCL13	3.47222	8.68056	3.47222	8.68056	0	0
GBM	LAYN	3.4662	15.7712	2.94627	15.7712	0.519931	0
PRAD	CXCL13	3.25203	3.86179	3.04878	3.25203	0.203252	0.609756
THYM	LAG3	3.25203	6.50407	2.43902	6.50407	0.813008	0
THYM	TIGIT	3.25203	6.50407	3.25203	6.50407	0	0
UCEC	CXCL13	3.15399	16.8831	2.96846	16.6976	0.185529	0.185529
KIRP	LAYN	3.125	10.7639	3.125	9.02778	0	1.73611
PRAD	LAG3	2.84553	14.8374	2.84553	13.8211	0	1.01626
CESC	LAYN	2.71186	53.2203	2.37288	48.8136	0.338983	4.40678
KIRC	CXCL13	2.65152	12.6894	2.46212	12.5	0.189394	0.189394
THCA	LAG3	2.60521	0.200401	2.60521	0.200401	0	0
PCPG	CXCL13	2.46914	6.79012	1.85185	6.79012	0.617284	0
LAML	CXCL13	2.09424	1.57068	2.09424	1.57068	0	0
TGCT	HAVCR2	2	65.3333	2	65.3333	0	0
LGG	PDCD1	1.94932	14.8148	1.94932	9.74659	0	5.06823
LGG	TIGIT	1.75439	7.60234	1.75439	6.23782	0	1.36452
PRAD	PDCD1	1.62602	7.52033	1.21951	6.91057	0.406504	0.609756
THYM	CXCL13	1.62602	3.25203	1.62602	3.25203	0	0
LGG	HAVCR2	1.55945	11.501	1.16959	10.5263	0.389864	0.974659
KICH	PDCD1	1.51515	74.2424	1.51515	72.7273	0	1.51515
LGG	CXCL13	1.36452	18.9084	1.16959	18.3236	0.194932	0.584795
PCPG	LAYN	1.23457	27.7778	1.23457	27.7778	0	0
PCPG	PDCD1	1.23457	8.64198	1.23457	8.64198	0	0
MESO	CXCL13	1.14943	41.3793	1.14943	41.3793	0	0
THCA	LAYN	1.002	1.80361	1.002	1.80361	0	0
THCA	CXCL13	1.002	0.400802	1.002	0.400802	0	0
THYM	LAYN	0.813008	5.69106	0.813008	5.69106	0	0
TGCT	LAYN	0.666667	81.3333	0.666667	75.3333	0	6
TGCT	CXCL13	0.666667	72	0.666667	72	0	0
LAML	PDCD1	0.52356	0.52356	0.52356	0.52356	0	0
LAML	TIGIT	0.52356	2.09424	0.52356	2.09424	0	0
THCA	TIGIT	0.400802	0.801603	0.400802	0.801603	0	0
THCA	PDCD1	0.200401	2.40481	0.200401	2.20441	0	0.200401
LAML	LAG3	0	1.57068	0	1.57068	0	0
PCPG	TIGIT	0	58.0247	0	58.0247	0	0
THYM	PDCD1	0	2.43902	0	1.62602	0	0.813008
DLBC	CXCL13	0	12.5	0	10.4167	0	2.08333
LAML	HAVCR2	0	7.32984	0	4.18848	0	3.14136
UVM	TIGIT	0	55	0	55	0	0
CNV and Survival
cancertype	symbol	sur_type	log_rank_p
MESO	CXCL13	OS	0
MESO	CXCL13	PFS	0
PCPG	LAG3	OS	0
KICH	LAG3	PFS	9.99201e-16
PCPG	LAG3	DSS	1.11022e-15
MESO	CXCL13	DSS	4.9849e-14
PCPG	LAG3	PFS	3.11646e-11
KIRP	TIGIT	DSS	1.14609e-09
KIRP	LAYN	DSS	1.1869e-09
KIRP	CXCL13	DSS	1.93833e-09
KIRC	CXCL13	PFS	2.71907e-08
KICH	LAG3	OS	3.343e-08
UVM	TIGIT	PFS	7.76333e-08
KIRP	TIGIT	OS	1.20121e-07
UCEC	TIGIT	DSS	2.41598e-07
KIRC	CXCL13	DSS	2.83555e-07
THYM	TIGIT	DSS	6.08774e-07
THCA	PDCD1	PFS	9.59402e-07
UCEC	LAYN	PFS	1.1148e-06
KIRP	CXCL13	OS	1.50123e-06
UCEC	LAYN	OS	2.46242e-06
UCEC	PDCD1	DSS	2.81696e-06
KIRP	CXCL13	DFI	3.28725e-06
UCEC	LAYN	DSS	3.89174e-06
KIRC	CXCL13	OS	5.49545e-06
KIRP	CXCL13	PFS	5.58603e-06
DLBC	PDCD1	DFI	5.75631e-06
PRAD	TIGIT	DSS	1.1125e-05
UVM	TIGIT	OS	1.2167e-05
UCEC	CXCL13	PFS	1.2859e-05
UCEC	PDCD1	PFS	1.5106e-05
ACC	LAYN	DSS	1.7378e-05
UVM	TIGIT	DSS	1.8504e-05
KIRP	HAVCR2	DSS	2.1658e-05
KIRP	LAYN	OS	2.2528e-05
UCEC	CXCL13	DSS	2.7791e-05
ACC	LAYN	OS	2.8785e-05
UCEC	CXCL13	OS	3.1229e-05
THYM	HAVCR2	PFS	3.8603e-05
ACC	LAYN	PFS	4.8127e-05
UCEC	LAG3	DSS	5.3291e-05
LGG	TIGIT	DSS	7.13e-05
THYM	LAG3	DSS	7.3856e-05
UCEC	PDCD1	OS	8.1842e-05
KIRP	LAYN	DFI	8.4565e-05
ACC	PDCD1	PFS	0.000107509
THCA	LAYN	PFS	0.000124862
UCEC	HAVCR2	PFS	0.000146755
UCEC	HAVCR2	OS	0.000158347
ACC	HAVCR2	DFI	0.000179205
LGG	TIGIT	OS	0.000180734
THCA	CXCL13	DSS	0.000188415
LAML	TIGIT	OS	0.000365099
UCEC	TIGIT	PFS	0.000375925
THCA	HAVCR2	DSS	0.000391157
ACC	CXCL13	OS	0.000411722
UCEC	TIGIT	OS	0.000602415
LIHC	HAVCR2	DSS	0.000700746
UCEC	HAVCR2	DSS	0.000714879
SARC	CXCL13	DFI	0.000736975
LGG	LAYN	OS	0.00088432
SARC	LAYN	DFI	0.000956869
ACC	PDCD1	OS	0.0010346
KIRP	TIGIT	PFS	0.00115086
ACC	PDCD1	DSS	0.00117402
LGG	LAYN	DSS	0.00117682
THYM	TIGIT	OS	0.00123566
ACC	CXCL13	PFS	0.0012454
ACC	CXCL13	DSS	0.00151023
UCEC	TIGIT	DFI	0.00156818
SARC	LAYN	DSS	0.00158707
COAD	HAVCR2	PFS	0.00162756
KIRP	HAVCR2	OS	0.00168851
MESO	HAVCR2	DSS	0.001799
LAML	LAG3	OS	0.00181394
LUAD	HAVCR2	PFS	0.00215419
LIHC	HAVCR2	OS	0.0028994
KIRP	LAYN	PFS	0.00301705
CHOL	CXCL13	DFI	0.00332827
KICH	HAVCR2	DSS	0.00353608
SARC	LAYN	OS	0.00366261
MESO	PDCD1	OS	0.00370311
ACC	HAVCR2	PFS	0.00372569
LGG	LAYN	PFS	0.00410457
PRAD	TIGIT	OS	0.00424261
PRAD	PDCD1	PFS	0.00439711
PRAD	PDCD1	DSS	0.00444751
LGG	TIGIT	PFS	0.00448712
UCEC	LAG3	OS	0.00494795
DLBC	LAG3	DFI	0.005725
UCEC	LAYN	DFI	0.00623896
LUAD	HAVCR2	OS	0.00666156
KIRC	LAG3	PFS	0.00675637
LUAD	PDCD1	DFI	0.00716636
THYM	TIGIT	PFS	0.00739347
THCA	LAYN	DSS	0.0075038
THCA	LAYN	DFI	0.00839908
PRAD	TIGIT	PFS	0.00865841
MESO	LAG3	PFS	0.00895489
MESO	LAG3	DSS	0.00988045
LAML	CXCL13	OS	0.00988071
PAAD	TIGIT	PFS	0.0103025
TGCT	PDCD1	PFS	0.0104989
UCS	PDCD1	DFI	0.0112976
LAML	HAVCR2	OS	0.0129653
MESO	HAVCR2	OS	0.0131529
SARC	LAG3	DSS	0.0133593
MESO	CXCL13	DFI	0.0143059
MESO	LAYN	DFI	0.0143059
LUAD	PDCD1	PFS	0.0149001
KIRC	LAG3	OS	0.0152809
THCA	PDCD1	DSS	0.0155989
MESO	PDCD1	PFS	0.0160753
SARC	CXCL13	PFS	0.0162839
COAD	PDCD1	DFI	0.0164397
SARC	LAYN	PFS	0.0168976
COAD	CXCL13	PFS	0.0173322
KICH	HAVCR2	OS	0.0179291
PAAD	LAYN	OS	0.018325
SARC	PDCD1	OS	0.0203748
BLCA	PDCD1	DFI	0.0213229
SARC	PDCD1	DSS	0.0213581
UCEC	HAVCR2	DFI	0.0215412
PCPG	TIGIT	DFI	0.0217964
LIHC	HAVCR2	PFS	0.0226551
THYM	LAG3	PFS	0.0232339
ACC	HAVCR2	DSS	0.0233294
GBM	CXCL13	DSS	0.0234329
SARC	LAG3	OS	0.0236652
KIRC	LAYN	DSS	0.024475
PCPG	HAVCR2	PFS	0.0248411
MESO	PDCD1	DSS	0.0248559
KIRP	LAG3	OS	0.0250607
KIRC	LAG3	DSS	0.0271721
ACC	HAVCR2	OS	0.0283412
LUAD	PDCD1	OS	0.0283434
LIHC	HAVCR2	DFI	0.0288223
THYM	LAG3	OS	0.0290394
PAAD	CXCL13	PFS	0.0302474
PRAD	PDCD1	OS	0.0302681
GBM	CXCL13	PFS	0.0304251
THCA	CXCL13	OS	0.0311329
UCEC	PDCD1	DFI	0.0314353
CHOL	LAYN	OS	0.0322756
KIRP	LAG3	DSS	0.0326455
THCA	HAVCR2	PFS	0.0331183
MESO	TIGIT	PFS	0.033198
COAD	TIGIT	PFS	0.0332824
OV	TIGIT	DFI	0.0334192
CESC	HAVCR2	DFI	0.0347716
GBM	HAVCR2	OS	0.0371224
GBM	CXCL13	OS	0.0372126
LUAD	PDCD1	DSS	0.0379333
UCEC	LAG3	PFS	0.0386512
TGCT	PDCD1	DFI	0.0392358
PAAD	TIGIT	OS	0.0398709
COAD	CXCL13	DFI	0.040018
SARC	HAVCR2	OS	0.0411243
CESC	PDCD1	DFI	0.041673
COAD	HAVCR2	OS	0.0419319
MESO	TIGIT	OS	0.0421759
PAAD	LAYN	PFS	0.0421981
THCA	HAVCR2	OS	0.0470135
ACC	LAG3	DFI	0.0484043
READ	LAG3	PFS	0.0484043
COAD	TIGIT	OS	0.0506089
STAD	LAYN	PFS	0.050762
KIRC	LAYN	OS	0.0517641
SARC	PDCD1	PFS	0.0519412
PCPG	CXCL13	DFI	0.0523631
DLBC	CXCL13	DFI	0.0528075
GBM	HAVCR2	DSS	0.0533578
BRCA	LAG3	DFI	0.0535882
KIRP	HAVCR2	PFS	0.0553586
ACC	LAG3	PFS	0.0554641
MESO	HAVCR2	DFI	0.0574089
SARC	HAVCR2	PFS	0.0609675
OV	HAVCR2	PFS	0.0624877
COAD	LAG3	DFI	0.0633449
UCEC	CXCL13	DFI	0.0641873
ACC	TIGIT	DSS	0.064727
BRCA	LAG3	PFS	0.0661118
PAAD	HAVCR2	DSS	0.0667658
ESCA	CXCL13	PFS	0.0670452
LUAD	HAVCR2	DSS	0.0674783
KIRP	LAG3	DFI	0.0686378
HNSC	LAG3	DSS	0.0695634
KIRP	HAVCR2	DFI	0.0704466
BLCA	CXCL13	OS	0.071379
THCA	LAYN	OS	0.0723961
KICH	HAVCR2	PFS	0.073584
KIRC	HAVCR2	OS	0.0778474
CESC	HAVCR2	PFS	0.079015
KICH	TIGIT	DSS	0.0821161
KIRC	HAVCR2	DSS	0.0821684
READ	PDCD1	DFI	0.0838183
LIHC	TIGIT	OS	0.0858826
LUAD	LAG3	OS	0.0860127
HNSC	LAG3	DFI	0.0879353
OV	HAVCR2	DFI	0.0890857
SARC	CXCL13	DSS	0.0902649
SARC	LAG3	PFS	0.0921456
ACC	TIGIT	OS	0.0930045
SKCM	PDCD1	PFS	0.0964682
BLCA	TIGIT	DFI	0.0974391
DLBC	TIGIT	OS	0.0976844
BRCA	CXCL13	PFS	0.0984151
SKCM	TIGIT	OS	0.0992393
MESO	HAVCR2	PFS	0.0998268
ESCA	HAVCR2	PFS	0.100649
PAAD	TIGIT	DSS	0.101093
SARC	HAVCR2	DSS	0.103158
ESCA	CXCL13	OS	0.103214
GBM	TIGIT	DSS	0.104723
GBM	LAG3	PFS	0.104897
PAAD	PDCD1	OS	0.10638
COAD	LAYN	DSS	0.106716
KICH	LAG3	DSS	0.10692
TGCT	LAYN	PFS	0.107338
PAAD	HAVCR2	OS	0.107593
BRCA	LAG3	OS	0.10804
SARC	TIGIT	PFS	0.108539
PAAD	CXCL13	DSS	0.113263
CHOL	LAYN	DSS	0.11394
LIHC	PDCD1	DSS	0.113988
PAAD	LAYN	DSS	0.115727
CHOL	LAG3	DFI	0.116643
PAAD	HAVCR2	PFS	0.116756
READ	HAVCR2	DFI	0.116981
LUAD	HAVCR2	DFI	0.117025
KIRP	LAG3	PFS	0.119493
COAD	CXCL13	OS	0.119678
LUAD	TIGIT	PFS	0.120573
MESO	LAG3	OS	0.12113
BRCA	CXCL13	OS	0.12235
BRCA	LAYN	DSS	0.122683
READ	LAYN	PFS	0.123236
PCPG	PDCD1	PFS	0.1252
LUAD	LAYN	DFI	0.126999
PRAD	LAG3	PFS	0.127126
SARC	CXCL13	OS	0.12763
CHOL	LAYN	PFS	0.129256
KICH	TIGIT	PFS	0.130891
LIHC	LAG3	PFS	0.132079
BRCA	TIGIT	DFI	0.132719
LGG	LAG3	PFS	0.13333
READ	CXCL13	DFI	0.135209
DLBC	CXCL13	PFS	0.136039
COAD	TIGIT	DFI	0.137801
THYM	HAVCR2	OS	0.14347
LUSC	PDCD1	OS	0.144876
HNSC	LAYN	DFI	0.149141
PAAD	CXCL13	OS	0.149818
KIRP	PDCD1	DFI	0.15135
SARC	TIGIT	OS	0.152764
ACC	TIGIT	DFI	0.155261
KIRC	TIGIT	PFS	0.156798
LGG	HAVCR2	OS	0.158496
SKCM	TIGIT	DSS	0.159926
BLCA	CXCL13	DSS	0.161493
TGCT	LAYN	DFI	0.161624
OV	LAG3	OS	0.163302
READ	LAYN	OS	0.165403
COAD	CXCL13	DSS	0.165671
KICH	TIGIT	OS	0.166083
COAD	LAG3	PFS	0.167759
ESCA	LAG3	DSS	0.16783
BRCA	LAYN	OS	0.169231
STAD	LAYN	DSS	0.173471
PAAD	PDCD1	DSS	0.175381
COAD	LAYN	OS	0.177113
TGCT	PDCD1	OS	0.178591
COAD	LAYN	PFS	0.180206
COAD	LAG3	OS	0.183741
COAD	LAYN	DFI	0.184711
CESC	HAVCR2	DSS	0.191006
THCA	PDCD1	OS	0.193603
LGG	LAG3	OS	0.194914
LUSC	HAVCR2	DSS	0.196217
LGG	HAVCR2	DSS	0.197719
PCPG	LAYN	DFI	0.19963
TGCT	TIGIT	DFI	0.200165
MESO	LAYN	DSS	0.202624
MESO	LAYN	OS	0.204126
PAAD	PDCD1	PFS	0.204644
LAML	LAYN	OS	0.205036
CHOL	PDCD1	PFS	0.206942
OV	CXCL13	DFI	0.208187
THCA	HAVCR2	DFI	0.209939
READ	TIGIT	DSS	0.21151
LUAD	CXCL13	DSS	0.212957
LIHC	PDCD1	DFI	0.213593
HNSC	PDCD1	DFI	0.214828
LUSC	TIGIT	DFI	0.216296
MESO	TIGIT	DSS	0.217115
READ	PDCD1	PFS	0.218636
GBM	HAVCR2	PFS	0.219824
LIHC	TIGIT	DSS	0.220626
UCEC	LAG3	DFI	0.221479
LUAD	LAG3	DSS	0.223728
THYM	PDCD1	PFS	0.223739
ESCA	HAVCR2	OS	0.224363
KIRC	CXCL13	DFI	0.224371
PCPG	LAYN	PFS	0.228541
UCS	PDCD1	PFS	0.228803
PCPG	CXCL13	PFS	0.229439
BRCA	HAVCR2	DSS	0.230132
BRCA	LAG3	DSS	0.230791
READ	LAYN	DSS	0.234438
LUSC	LAG3	DSS	0.240617
OV	CXCL13	OS	0.241398
BRCA	TIGIT	OS	0.243002
COAD	HAVCR2	DSS	0.243533
THYM	HAVCR2	DSS	0.245057
ESCA	CXCL13	DSS	0.246926
SARC	TIGIT	DSS	0.247163
UVM	CXCL13	OS	0.248007
LIHC	LAG3	DFI	0.24802
LGG	CXCL13	PFS	0.252304
LIHC	PDCD1	PFS	0.253992
LIHC	CXCL13	DSS	0.255189
BRCA	TIGIT	PFS	0.255573
UVM	CXCL13	DSS	0.256843
CESC	HAVCR2	OS	0.259041
COAD	LAG3	DSS	0.259226
DLBC	HAVCR2	DFI	0.259509
ESCA	LAYN	DSS	0.260971
PRAD	LAG3	DSS	0.262737
PRAD	HAVCR2	DFI	0.265395
STAD	LAYN	OS	0.266832
DLBC	TIGIT	DSS	0.267953
GBM	PDCD1	PFS	0.269509
TGCT	PDCD1	DSS	0.274563
GBM	LAYN	PFS	0.27496
CESC	LAYN	DFI	0.276136
ESCA	HAVCR2	DFI	0.278792
LIHC	LAYN	DSS	0.279265
PRAD	HAVCR2	PFS	0.282372
UCS	TIGIT	DSS	0.28263
ESCA	HAVCR2	DSS	0.282739
PRAD	LAG3	DFI	0.283351
STAD	HAVCR2	DSS	0.283863
BLCA	PDCD1	PFS	0.287518
TGCT	CXCL13	DSS	0.288069
TGCT	CXCL13	OS	0.290978
SKCM	LAG3	OS	0.291586
LGG	LAG3	DSS	0.293579
UVM	HAVCR2	PFS	0.297155
KIRC	PDCD1	DSS	0.299497
SKCM	TIGIT	PFS	0.303083
UCS	TIGIT	PFS	0.304953
ACC	CXCL13	DFI	0.306882
UVM	LAYN	PFS	0.307526
READ	CXCL13	DSS	0.309074
LUSC	LAYN	DSS	0.309503
KICH	TIGIT	DFI	0.310115
SARC	LAG3	DFI	0.312509
LUAD	CXCL13	OS	0.31282
HNSC	CXCL13	PFS	0.312864
OV	LAG3	DFI	0.313062
OV	CXCL13	PFS	0.315055
OV	TIGIT	PFS	0.315193
READ	CXCL13	OS	0.318469
ESCA	TIGIT	DFI	0.31911
BRCA	TIGIT	DSS	0.319361
CHOL	TIGIT	DFI	0.320393
CHOL	PDCD1	DFI	0.322291
HNSC	HAVCR2	DFI	0.323424
UCS	TIGIT	OS	0.324677
LIHC	TIGIT	PFS	0.325167
LUAD	LAG3	PFS	0.329462
LGG	CXCL13	DSS	0.329467
DLBC	CXCL13	OS	0.333738
READ	PDCD1	OS	0.335773
OV	CXCL13	DSS	0.336938
KIRC	PDCD1	OS	0.341679
UVM	HAVCR2	OS	0.341813
ESCA	LAG3	OS	0.345683
COAD	HAVCR2	DFI	0.346157
PAAD	TIGIT	DFI	0.346219
ESCA	TIGIT	DSS	0.34959
CHOL	PDCD1	OS	0.351617
UVM	PDCD1	PFS	0.352262
SARC	PDCD1	DFI	0.355366
THCA	CXCL13	DFI	0.358989
ESCA	TIGIT	PFS	0.3621
UVM	PDCD1	OS	0.362796
READ	LAG3	OS	0.363087
KICH	LAYN	DSS	0.363287
LIHC	PDCD1	OS	0.363704
LUSC	PDCD1	PFS	0.370538
LGG	PDCD1	PFS	0.372424
OV	LAG3	DSS	0.373353
LGG	PDCD1	OS	0.374102
CESC	CXCL13	OS	0.376418
SARC	HAVCR2	DFI	0.378097
DLBC	HAVCR2	DSS	0.378573
ESCA	LAYN	OS	0.379765
UVM	HAVCR2	DSS	0.379766
BLCA	CXCL13	PFS	0.380715
KIRP	PDCD1	DSS	0.380799
CHOL	CXCL13	DSS	0.382816
ACC	PDCD1	DFI	0.383157
LGG	PDCD1	DSS	0.386879
TGCT	LAG3	PFS	0.387298
LUAD	TIGIT	OS	0.387357
LGG	CXCL13	OS	0.388409
STAD	LAG3	OS	0.389682
BRCA	LAYN	PFS	0.390552
UVM	PDCD1	DSS	0.391304
KICH	PDCD1	DFI	0.393011
UCS	PDCD1	OS	0.393181
CHOL	HAVCR2	PFS	0.393853
CESC	TIGIT	DSS	0.393901
THCA	LAG3	DFI	0.396409
READ	PDCD1	DSS	0.402446
UCS	PDCD1	DSS	0.405557
LIHC	LAG3	OS	0.406354
STAD	LAG3	DFI	0.406591
STAD	CXCL13	DSS	0.410048
HNSC	LAG3	OS	0.412876
TGCT	LAYN	DSS	0.413428
LUSC	LAG3	DFI	0.413526
TGCT	LAYN	OS	0.415913
LIHC	TIGIT	DFI	0.416739
PCPG	HAVCR2	DFI	0.416874
PAAD	CXCL13	DFI	0.420903
LGG	CXCL13	DFI	0.424414
THYM	LAYN	OS	0.426558
DLBC	LAYN	DSS	0.427776
BLCA	LAYN	DFI	0.42825
CESC	CXCL13	PFS	0.428616
PRAD	CXCL13	DFI	0.429682
READ	HAVCR2	PFS	0.42995
UCS	TIGIT	DFI	0.433534
LUSC	LAG3	PFS	0.436062
ACC	LAYN	DFI	0.437315
ESCA	PDCD1	DSS	0.43922
PAAD	LAG3	PFS	0.440799
KICH	PDCD1	OS	0.441212
CESC	LAG3	DFI	0.445094
CHOL	TIGIT	DSS	0.445983
CHOL	HAVCR2	DFI	0.44617
CHOL	TIGIT	OS	0.451745
PRAD	TIGIT	DFI	0.452021
READ	LAG3	DFI	0.456367
HNSC	TIGIT	DFI	0.456431
DLBC	CXCL13	DSS	0.457168
KIRP	PDCD1	PFS	0.463389
PRAD	PDCD1	DFI	0.463463
READ	TIGIT	OS	0.464505
ACC	TIGIT	PFS	0.464936
THCA	PDCD1	DFI	0.465849
KIRC	TIGIT	DSS	0.470008
BLCA	TIGIT	PFS	0.471217
KIRC	HAVCR2	DFI	0.471284
READ	LAYN	DFI	0.47207
CHOL	LAG3	OS	0.474917
TGCT	HAVCR2	DFI	0.477093
CHOL	PDCD1	DSS	0.482911
BLCA	LAYN	DSS	0.484322
CHOL	LAYN	DFI	0.485378
KICH	PDCD1	PFS	0.487086
SKCM	PDCD1	DSS	0.488024
PRAD	LAYN	OS	0.488504
LUAD	LAYN	PFS	0.489489
STAD	TIGIT	OS	0.489581
ESCA	TIGIT	OS	0.497308
CHOL	HAVCR2	DSS	0.497471
SKCM	LAG3	DSS	0.500192
PCPG	TIGIT	DSS	0.502994
PCPG	PDCD1	DFI	0.506824
LUSC	HAVCR2	OS	0.507765
PCPG	LAG3	DFI	0.512466
TGCT	LAG3	DFI	0.517835
CESC	CXCL13	DSS	0.519507
DLBC	LAG3	DSS	0.52096
BRCA	HAVCR2	DFI	0.521101
BLCA	LAG3	DSS	0.521239
BLCA	LAG3	PFS	0.522618
BRCA	CXCL13	DSS	0.52642
READ	CXCL13	PFS	0.526856
CHOL	LAG3	DSS	0.527718
LUAD	LAG3	DFI	0.529443
HNSC	LAG3	PFS	0.531548
CHOL	TIGIT	PFS	0.534173
LUSC	CXCL13	DFI	0.53465
LUSC	HAVCR2	DFI	0.535974
THCA	LAG3	OS	0.539991
STAD	LAG3	PFS	0.541765
KIRC	PDCD1	DFI	0.546862
SKCM	PDCD1	OS	0.547486
DLBC	LAG3	OS	0.549846
GBM	TIGIT	OS	0.5514
OV	LAYN	DFI	0.552141
ESCA	LAYN	PFS	0.553721
TGCT	CXCL13	DFI	0.554166
PAAD	LAYN	DFI	0.555786
LIHC	CXCL13	OS	0.556771
LUSC	TIGIT	PFS	0.559426
ESCA	LAG3	PFS	0.559599
CHOL	CXCL13	OS	0.563781
KIRC	HAVCR2	PFS	0.563933
TGCT	CXCL13	PFS	0.566304
PRAD	CXCL13	PFS	0.567174
ACC	LAG3	DSS	0.568167
SKCM	CXCL13	PFS	0.569521
KICH	CXCL13	OS	0.571813
KICH	CXCL13	PFS	0.572214
STAD	LAYN	DFI	0.575534
UCS	LAYN	DFI	0.5756
PCPG	LAYN	DSS	0.578372
PCPG	PDCD1	DSS	0.579456
HNSC	TIGIT	PFS	0.579958
KIRC	LAYN	PFS	0.582292
THCA	TIGIT	DFI	0.586628
TGCT	TIGIT	OS	0.589175
LGG	HAVCR2	PFS	0.596182
CESC	LAYN	PFS	0.598311
STAD	CXCL13	DFI	0.599586
THYM	CXCL13	PFS	0.600482
MESO	LAYN	PFS	0.602039
ESCA	PDCD1	OS	0.605342
THYM	LAYN	DSS	0.606274
PRAD	CXCL13	OS	0.609575
BLCA	HAVCR2	DFI	0.610949
OV	TIGIT	OS	0.616275
GBM	LAG3	OS	0.618882
SKCM	HAVCR2	OS	0.620296
TGCT	HAVCR2	PFS	0.621156
PRAD	LAG3	OS	0.621831
KICH	PDCD1	DSS	0.62456
PAAD	LAG3	DSS	0.624888
BRCA	LAYN	DFI	0.627101
KIRC	TIGIT	DFI	0.630287
TGCT	TIGIT	PFS	0.63481
UVM	LAYN	DSS	0.636036
CESC	TIGIT	OS	0.636534
ACC	LAG3	OS	0.639162
LGG	LAG3	DFI	0.644226
DLBC	LAYN	OS	0.645014
HNSC	TIGIT	DSS	0.645065
COAD	PDCD1	PFS	0.64635
STAD	PDCD1	DFI	0.646588
THCA	CXCL13	PFS	0.64675
BLCA	LAG3	OS	0.647772
STAD	CXCL13	OS	0.647811
CESC	PDCD1	DSS	0.64959
BLCA	TIGIT	DSS	0.650717
BRCA	PDCD1	DFI	0.651765
UCS	CXCL13	DSS	0.653159
PAAD	LAG3	DFI	0.657322
KICH	LAYN	OS	0.659599
GBM	LAG3	DSS	0.660138
CESC	PDCD1	PFS	0.660806
STAD	TIGIT	DFI	0.661033
LGG	LAYN	DFI	0.661622
READ	TIGIT	PFS	0.662334
THCA	LAG3	PFS	0.665244
DLBC	PDCD1	DSS	0.66776
LUAD	CXCL13	PFS	0.668412
TGCT	TIGIT	DSS	0.669811
BLCA	LAYN	PFS	0.671016
UCS	LAG3	DFI	0.671413
OV	TIGIT	DSS	0.671935
LIHC	LAYN	PFS	0.672492
PRAD	LAYN	DSS	0.673039
CESC	LAYN	OS	0.674193
CESC	TIGIT	PFS	0.676087
LIHC	LAYN	DFI	0.678763
LIHC	LAYN	OS	0.68668
SKCM	CXCL13	OS	0.686786
THCA	LAG3	DSS	0.687196
READ	HAVCR2	DSS	0.687591
GBM	TIGIT	PFS	0.688679
THYM	LAYN	PFS	0.689625
STAD	CXCL13	PFS	0.689698
GBM	PDCD1	DSS	0.690163
STAD	PDCD1	DSS	0.69107
HNSC	PDCD1	PFS	0.692993
LUSC	LAYN	DFI	0.693639
GBM	LAYN	OS	0.694855
KIRC	TIGIT	OS	0.695668
KICH	HAVCR2	DFI	0.699431
SKCM	LAYN	OS	0.700693
PCPG	TIGIT	OS	0.704588
READ	HAVCR2	OS	0.707254
PRAD	HAVCR2	OS	0.708404
BLCA	CXCL13	DFI	0.708418
UCS	LAG3	OS	0.714321
PRAD	LAYN	DFI	0.714486
DLBC	TIGIT	PFS	0.716668
KIRP	TIGIT	DFI	0.719835
THYM	CXCL13	OS	0.721467
LUSC	CXCL13	OS	0.721889
OV	HAVCR2	DSS	0.725249
LUSC	LAG3	OS	0.728434
BRCA	HAVCR2	PFS	0.72916
LUSC	LAYN	OS	0.732561
THCA	TIGIT	PFS	0.733175
THYM	PDCD1	OS	0.733978
UCS	LAG3	PFS	0.739345
SKCM	LAYN	PFS	0.739426
PCPG	HAVCR2	OS	0.740365
STAD	LAG3	DSS	0.740641
KICH	CXCL13	DFI	0.743756
UCS	CXCL13	OS	0.74903
OV	HAVCR2	OS	0.749558
SARC	TIGIT	DFI	0.749951
BRCA	HAVCR2	OS	0.750502
PRAD	CXCL13	DSS	0.751256
HNSC	LAYN	PFS	0.751618
LGG	HAVCR2	DFI	0.752837
KIRC	LAYN	DFI	0.759925
LGG	PDCD1	DFI	0.760138
PCPG	PDCD1	OS	0.760959
UVM	CXCL13	PFS	0.762526
STAD	TIGIT	PFS	0.763596
LUAD	CXCL13	DFI	0.765331
SKCM	HAVCR2	DSS	0.772506
KIRC	PDCD1	PFS	0.773457
UCS	LAG3	DSS	0.773858
ESCA	CXCL13	DFI	0.778491
PCPG	TIGIT	PFS	0.781267
GBM	PDCD1	OS	0.781639
PAAD	PDCD1	DFI	0.782447
BRCA	PDCD1	DSS	0.782534
BLCA	LAG3	DFI	0.785043
CESC	LAG3	DSS	0.789093
KIRP	PDCD1	OS	0.789183
TGCT	LAG3	DSS	0.789964
TGCT	LAG3	OS	0.790875
LUSC	LAYN	PFS	0.7937
ESCA	LAYN	DFI	0.793902
DLBC	LAYN	PFS	0.79756
LUAD	LAYN	OS	0.798353
LIHC	LAG3	DSS	0.800546
LUSC	PDCD1	DSS	0.802347
KICH	LAYN	PFS	0.80291
ESCA	LAG3	DFI	0.806491
CHOL	LAG3	PFS	0.808618
PRAD	HAVCR2	DSS	0.808969
DLBC	LAYN	DFI	0.811674
HNSC	HAVCR2	OS	0.813569
KIRC	LAG3	DFI	0.817403
STAD	PDCD1	PFS	0.819521
DLBC	TIGIT	DFI	0.820845
PCPG	CXCL13	OS	0.821418
BLCA	TIGIT	OS	0.828167
DLBC	PDCD1	PFS	0.828945
LIHC	CXCL13	PFS	0.834617
COAD	TIGIT	DSS	0.834956
PCPG	HAVCR2	DSS	0.835055
LUAD	LAYN	DSS	0.83541
OV	PDCD1	DFI	0.837247
OV	PDCD1	OS	0.838412
THYM	PDCD1	DSS	0.839327
CESC	LAYN	DSS	0.841015
UCS	CXCL13	DFI	0.842965
ESCA	PDCD1	PFS	0.843081
DLBC	PDCD1	OS	0.843717
BLCA	HAVCR2	DSS	0.84758
LUSC	TIGIT	OS	0.847996
LUSC	PDCD1	DFI	0.852926
STAD	HAVCR2	DFI	0.853946
LGG	TIGIT	DFI	0.854539
THYM	CXCL13	DSS	0.854583
UVM	LAYN	OS	0.861879
HNSC	CXCL13	DSS	0.861991
OV	LAYN	PFS	0.870075
READ	TIGIT	DFI	0.872304
PRAD	LAYN	PFS	0.875808
UCS	LAYN	PFS	0.876508
OV	LAYN	OS	0.877128
UVM	LAG3	PFS	0.882719
OV	PDCD1	DSS	0.884247
COAD	PDCD1	OS	0.886442
CESC	TIGIT	DFI	0.8865
LUSC	HAVCR2	PFS	0.887067
MESO	LAG3	DFI	0.889966
PCPG	CXCL13	DSS	0.890897
OV	LAG3	PFS	0.891069
UCS	LAYN	DSS	0.891573
LUAD	TIGIT	DFI	0.891927
CESC	LAG3	OS	0.892072
KICH	LAYN	DFI	0.893743
LUSC	TIGIT	DSS	0.896511
BRCA	PDCD1	OS	0.898041
KICH	CXCL13	DSS	0.898179
PAAD	LAG3	OS	0.900208
BLCA	LAYN	OS	0.901149
SKCM	LAG3	PFS	0.902967
UCS	LAYN	OS	0.904835
THCA	TIGIT	OS	0.910799
SKCM	HAVCR2	PFS	0.912805
CHOL	HAVCR2	OS	0.913776
LUAD	TIGIT	DSS	0.916041
HNSC	LAYN	OS	0.918203
SKCM	CXCL13	DSS	0.920303
BLCA	HAVCR2	OS	0.92061
HNSC	TIGIT	OS	0.920762
OV	LAYN	DSS	0.921568
LUSC	CXCL13	PFS	0.92379
HNSC	PDCD1	OS	0.927713
BLCA	PDCD1	OS	0.929625
PCPG	LAYN	OS	0.92993
BRCA	PDCD1	PFS	0.931032
SKCM	LAYN	DSS	0.931743
LIHC	CXCL13	DFI	0.931979
ESCA	PDCD1	DFI	0.934521
LUSC	CXCL13	DSS	0.935311
CESC	CXCL13	DFI	0.935556
KICH	LAG3	DFI	0.937906
HNSC	PDCD1	DSS	0.939866
STAD	HAVCR2	PFS	0.940183
HNSC	CXCL13	OS	0.941147
OV	PDCD1	PFS	0.941649
STAD	TIGIT	DSS	0.943882
UCS	CXCL13	PFS	0.944585
BLCA	HAVCR2	PFS	0.952435
STAD	HAVCR2	OS	0.956345
BRCA	CXCL13	DFI	0.957364
DLBC	HAVCR2	PFS	0.957515
COAD	PDCD1	DSS	0.959685
BLCA	PDCD1	DSS	0.963806
THCA	TIGIT	DSS	0.964168
STAD	PDCD1	OS	0.965336
GBM	LAYN	DSS	0.967466
HNSC	LAYN	DSS	0.969021
HNSC	HAVCR2	DSS	0.970706
READ	LAG3	DSS	0.971197
DLBC	LAG3	PFS	0.971801
TGCT	HAVCR2	DSS	0.973422
CESC	LAG3	PFS	0.973823
TGCT	HAVCR2	OS	0.974097
DLBC	HAVCR2	OS	0.980522
HNSC	HAVCR2	PFS	0.981014
HNSC	CXCL13	DFI	0.983466
UVM	LAG3	DSS	0.983681
UCS	HAVCR2	PFS	0.986233
UVM	LAG3	OS	0.986294
UCS	HAVCR2	DFI	0.986376
PAAD	HAVCR2	DFI	0.98775
UCS	HAVCR2	OS	0.988263
CHOL	CXCL13	PFS	0.988656
UCS	HAVCR2	DSS	0.996671
CESC	PDCD1	OS	0.997419
Differential Methylation
cancer type	symbol	trend	pval	fdr
BLCA	LAYN	Up	2.51173e-12	1.09314e-11
LUSC	PDCD1	Down	8.73378e-67	1.83145e-65
BRCA	PDCD1	Down	1.42444e-55	1.00333e-54
KIRC	LAG3	Down	2.09131e-53	1.72142e-52
HNSC	PDCD1	Down	4.64101e-46	6.14851e-45
LIHC	PDCD1	Down	3.49737e-45	3.97564e-44
KIRC	HAVCR2	Down	5.26793e-40	2.57706e-39
BRCA	LAYN	Up	7.40255e-85	1.38545e-83
LUAD	PDCD1	Down	3.63078e-37	4.72394e-36
KIRP	HAVCR2	Down	4.73869e-35	6.49602e-34
KIRC	TIGIT	Down	6.81471e-31	2.40363e-30
LUSC	HAVCR2	Down	3.45091e-29	1.38774e-28
COAD	LAYN	Up	1.78959e-13	4.93606e-13
ESCA	LAYN	Up	0.0212256	0.0213162
HNSC	CXCL13	Down	7.77661e-26	4.01438e-25
HNSC	LAYN	Up	4.48326e-07	7.92315e-07
BRCA	TIGIT	Down	3.50399e-24	9.80288e-24
BRCA	HAVCR2	Down	6.01989e-24	1.67151e-23
BLCA	PDCD1	Down	7.88471e-23	1.51252e-21
LIHC	CXCL13	Down	1.73888e-22	6.31637e-22
BLCA	CXCL13	Down	5.04822e-21	7.4483e-20
LIHC	HAVCR2	Down	1.68136e-18	4.9469e-18
KIRC	LAYN	Up	1.8412e-05	2.2934e-05
HNSC	HAVCR2	Down	2.3329e-16	7.53086e-16
LUSC	TIGIT	Down	4.65345e-15	9.12201e-15
UCEC	PDCD1	Down	2.98982e-14	6.99788e-14
LUAD	HAVCR2	Down	9.98156e-14	2.62457e-13
LIHC	LAYN	Up	1.14459e-26	5.13396e-26
LUAD	LAYN	Up	1.2711e-39	1.89065e-38
BRCA	LAG3	Down	3.25534e-12	6.07439e-12
PRAD	PDCD1	Down	3.27325e-12	8.38567e-12
LUSC	CXCL13	Down	4.21149e-11	6.77902e-11
UCEC	LAG3	Up	8.9911e-11	1.71524e-10
KIRC	CXCL13	Down	1.96819e-10	3.12072e-10
HNSC	TIGIT	Down	3.0714e-10	6.86185e-10
LUAD	TIGIT	Down	3.58701e-10	7.22076e-10
PRAD	TIGIT	Down	7.84661e-10	1.60218e-09
COAD	CXCL13	Down	1.62832e-08	3.20488e-08
LIHC	TIGIT	Down	2.69161e-08	4.40323e-08
UCEC	HAVCR2	Down	5.54172e-08	8.98708e-08
KIRP	LAG3	Down	1.32742e-07	2.4282e-07
PRAD	LAG3	Up	1.97027e-07	3.23857e-07
HNSC	LAG3	Down	3.3107e-07	5.925e-07
LUSC	LAYN	Up	2.54831e-17	5.64501e-17
COAD	PDCD1	Up	7.19661e-07	1.24014e-06
PAAD	LAYN	Up	8.20687e-07	4.77711e-06
LIHC	LAG3	Up	1.74722e-06	2.51992e-06
UCEC	TIGIT	Down	6.66958e-06	9.49472e-06
PRAD	LAYN	Up	5.03819e-26	6.28337e-25
THCA	PDCD1	Down	5.178e-05	8.8606e-05
LUSC	LAG3	Down	0.000241885	0.000274697
PAAD	PDCD1	Down	0.000498387	0.00102023
ESCA	PDCD1	Down	0.000862651	0.00171732
ESCA	TIGIT	Down	0.00275559	0.00424236
KIRP	PDCD1	Down	0.00362706	0.00417753
THCA	CXCL13	Up	0.00455515	0.00553216
ESCA	HAVCR2	Down	0.00504274	0.00679917
KIRP	TIGIT	Down	0.00536888	0.00604624
UCEC	CXCL13	Down	0.0133548	0.0142784
UCEC	LAYN	Up	1.17451e-25	5.40318e-25
KIRC	PDCD1	Up	0.0251129	0.0255995
Methylation and Survival
cancertype	symbol	sur_type	log_rank_p	cox_p	HR	higher_risk_of_death
ACC	CXCL13	OS	0.469833	0.471342	0.764069	Lower meth.
ACC	CXCL13	PFS	0.128952	0.131962	0.631663	Lower meth.
ACC	CXCL13	DSS	0.50361	0.504973	0.772324	Lower meth.
ACC	CXCL13	DFI	0.111677	0.127872	0.356563	Lower meth.
KIRP	HAVCR2	DSS	2.8305e-05	0.000324765	7.02256	Higher meth.
ACC	HAVCR2	PFS	0.00343305	0.00450921	2.4315	Higher meth.
KIRP	LAYN	DSS	0.00286345	0.00506745	3.42865	Higher meth.
ACC	HAVCR2	DFI	0.0604277	0.0742514	3.07773	Higher meth.
ACC	LAG3	OS	0.140408	0.145396	1.74362	Higher meth.
ACC	LAG3	PFS	0.0391558	0.042201	1.88482	Higher meth.
ACC	LAG3	DSS	0.0823687	0.0882572	1.99185	Higher meth.
ACC	LAG3	DFI	0.0707935	0.0847774	2.9647	Higher meth.
KIRP	HAVCR2	OS	0.000227914	0.000525792	3.42779	Higher meth.
ACC	LAYN	PFS	0.000113619	0.000246334	3.29309	Higher meth.
ACC	LAYN	DSS	0.00461408	0.00710398	3.13418	Higher meth.
ACC	LAYN	DFI	0.0439882	0.0562764	3.21183	Higher meth.
ACC	HAVCR2	DSS	0.00507121	0.00768576	3.09858	Higher meth.
ACC	PDCD1	PFS	0.000820467	0.00128229	2.80005	Higher meth.
ACC	PDCD1	DSS	0.0126675	0.0162822	2.70295	Higher meth.
ACC	PDCD1	DFI	0.206051	0.216519	2.12103	Higher meth.
ACC	TIGIT	OS	0.670148	0.670567	1.17175	Higher meth.
ACC	TIGIT	PFS	0.210086	0.211911	1.46295	Higher meth.
ACC	TIGIT	DSS	0.627377	0.628002	1.20585	Higher meth.
ACC	TIGIT	DFI	0.710588	0.711156	1.25308	Higher meth.
BLCA	CXCL13	OS	0.47564	0.4758	0.899019	Lower meth.
BLCA	CXCL13	PFS	0.344658	0.344424	0.882908	Lower meth.
BLCA	CXCL13	DSS	0.390963	0.390919	0.856338	Lower meth.
BLCA	CXCL13	DFI	0.634122	0.634519	1.1839	Higher meth.
BLCA	HAVCR2	OS	0.273176	0.273998	0.849005	Lower meth.
BLCA	HAVCR2	PFS	0.442743	0.443027	0.904012	Lower meth.
BLCA	HAVCR2	DSS	0.109292	0.11045	0.748088	Lower meth.
BLCA	HAVCR2	DFI	0.613001	0.613468	1.199	Higher meth.
BLCA	LAG3	OS	0.314063	0.313615	1.16244	Higher meth.
BLCA	LAG3	PFS	0.47657	0.476383	1.0984	Higher meth.
BLCA	LAG3	DSS	0.216323	0.216875	1.25114	Higher meth.
BLCA	LAG3	DFI	0.202854	0.206582	1.5726	Higher meth.
BLCA	LAYN	OS	0.911191	0.912595	0.983737	Lower meth.
BLCA	LAYN	PFS	0.832121	0.833971	1.02794	Higher meth.
BLCA	LAYN	DSS	0.718258	0.719185	0.936988	Lower meth.
BLCA	LAYN	DFI	0.591223	0.591774	1.20989	Higher meth.
BLCA	PDCD1	OS	0.881968	0.881156	0.977904	Lower meth.
BLCA	PDCD1	PFS	0.573953	0.574051	0.928715	Lower meth.
BLCA	PDCD1	DSS	0.825745	0.825064	0.960853	Lower meth.
BLCA	PDCD1	DFI	0.734714	0.734871	1.12999	Higher meth.
BLCA	TIGIT	OS	0.629916	0.62971	1.0746	Higher meth.
BLCA	TIGIT	PFS	0.506519	0.506518	1.09122	Higher meth.
BLCA	TIGIT	DSS	0.326849	0.327441	1.19393	Higher meth.
BLCA	TIGIT	DFI	0.33939	0.341677	1.40437	Higher meth.
BRCA	CXCL13	OS	0.476536	0.476934	0.860996	Lower meth.
BRCA	CXCL13	PFS	0.965131	0.965117	0.992332	Lower meth.
BRCA	CXCL13	DSS	0.840447	0.840494	1.05581	Higher meth.
BRCA	CXCL13	DFI	0.29969	0.301101	1.30599	Higher meth.
BRCA	HAVCR2	OS	0.4208	0.421356	0.845482	Lower meth.
BRCA	HAVCR2	PFS	0.79553	0.795554	0.955765	Lower meth.
BRCA	HAVCR2	DSS	0.877761	0.877782	0.959514	Lower meth.
BRCA	HAVCR2	DFI	0.529881	0.530319	1.17383	Higher meth.
BRCA	LAG3	OS	0.501163	0.501288	0.869001	Lower meth.
BRCA	LAG3	PFS	0.787842	0.787726	0.953773	Lower meth.
BRCA	LAG3	DSS	0.321559	0.322727	0.764497	Lower meth.
BRCA	LAG3	DFI	0.785913	0.785954	1.07184	Higher meth.
BRCA	LAYN	OS	0.411935	0.412728	1.18845	Higher meth.
BRCA	LAYN	PFS	0.611517	0.611879	1.09423	Higher meth.
BRCA	LAYN	DSS	0.94499	0.945406	1.01863	Higher meth.
BRCA	LAYN	DFI	0.338661	0.339845	0.782799	Lower meth.
BRCA	PDCD1	OS	0.31542	0.316303	0.81111	Lower meth.
BRCA	PDCD1	PFS	0.0263243	0.0272859	0.676846	Lower meth.
BRCA	PDCD1	DSS	0.582582	0.582927	0.863226	Lower meth.
BRCA	PDCD1	DFI	0.0268594	0.0289606	0.56558	Lower meth.
BRCA	TIGIT	OS	0.0730458	0.0746553	1.45377	Higher meth.
BRCA	TIGIT	PFS	0.523494	0.523594	1.11813	Higher meth.
BRCA	TIGIT	DSS	0.191129	0.193201	1.4199	Higher meth.
BRCA	TIGIT	DFI	0.647877	0.64806	1.12307	Higher meth.
CESC	CXCL13	OS	0.466825	0.467158	1.1886	Higher meth.
CESC	CXCL13	PFS	0.726045	0.72618	1.07837	Higher meth.
CESC	CXCL13	DSS	0.652526	0.652342	1.131	Higher meth.
CESC	CXCL13	DFI	0.794883	0.795031	1.10763	Higher meth.
CESC	HAVCR2	OS	0.466095	0.466423	1.18829	Higher meth.
CESC	HAVCR2	PFS	0.0599149	0.0616289	1.50116	Higher meth.
CESC	HAVCR2	DSS	0.321263	0.322492	1.31373	Higher meth.
CESC	HAVCR2	DFI	0.0258199	0.0308756	2.44212	Higher meth.
CESC	LAG3	OS	0.421916	0.422876	1.20826	Higher meth.
CESC	LAG3	PFS	0.2578	0.259214	1.27433	Higher meth.
CESC	LAG3	DSS	0.222347	0.22427	1.39511	Higher meth.
CESC	LAG3	DFI	0.330873	0.333163	1.46388	Higher meth.
CESC	LAYN	OS	0.0602092	0.062344	1.56571	Higher meth.
CESC	LAYN	PFS	0.106251	0.108161	1.41903	Higher meth.
CESC	LAYN	DSS	0.182443	0.184844	1.44029	Higher meth.
CESC	LAYN	DFI	0.831245	0.832265	1.08702	Higher meth.
CESC	PDCD1	OS	0.975287	0.975991	1.00713	Higher meth.
CESC	PDCD1	PFS	0.95322	0.953616	1.01256	Higher meth.
CESC	PDCD1	DSS	0.639326	0.639579	0.879372	Lower meth.
CESC	PDCD1	DFI	0.909365	0.908428	1.04617	Higher meth.
ACC	LAYN	OS	0.010419	0.0135399	2.64231	Higher meth.
CESC	TIGIT	PFS	0.000874968	0.00111911	2.06725	Higher meth.
ACC	HAVCR2	OS	0.0107569	0.0139155	2.63419	Higher meth.
CESC	TIGIT	DFI	0.11361	0.119099	1.8604	Higher meth.
CHOL	CXCL13	OS	0.179182	0.187006	0.508097	Lower meth.
CHOL	CXCL13	PFS	0.396853	0.399445	0.693207	Lower meth.
CHOL	CXCL13	DSS	0.143483	0.15332	0.453247	Lower meth.
CHOL	CXCL13	DFI	0.277548	0.291355	0.433733	Lower meth.
CHOL	HAVCR2	OS	0.18221	0.189992	1.92823	Higher meth.
CHOL	HAVCR2	PFS	0.020187	0.0252953	2.77961	Higher meth.
CHOL	HAVCR2	DSS	0.0575271	0.069396	2.85944	Higher meth.
CHOL	HAVCR2	DFI	0.0820318	0.0977738	3.08018	Higher meth.
CHOL	LAG3	OS	0.527073	0.528649	1.35734	Higher meth.
CHOL	LAG3	PFS	0.0787748	0.0858008	2.16565	Higher meth.
CHOL	LAG3	DSS	0.240455	0.247971	1.86805	Higher meth.
CHOL	LAG3	DFI	0.0710216	0.0851088	3.03251	Higher meth.
CHOL	LAYN	OS	0.573352	0.574506	0.759604	Lower meth.
CHOL	LAYN	PFS	0.859507	0.85954	1.07869	Higher meth.
CHOL	LAYN	DSS	0.525851	0.527642	0.719409	Lower meth.
CHOL	LAYN	DFI	0.326824	0.334492	0.534927	Lower meth.
CHOL	PDCD1	OS	0.411959	0.414834	0.658985	Lower meth.
CHOL	PDCD1	PFS	0.674637	0.675042	0.835021	Lower meth.
CHOL	PDCD1	DSS	0.345848	0.350234	0.598579	Lower meth.
CHOL	PDCD1	DFI	0.80342	0.803614	1.17136	Higher meth.
CHOL	TIGIT	OS	0.840593	0.840651	1.10073	Higher meth.
CHOL	TIGIT	PFS	0.107895	0.114586	2.01621	Higher meth.
CHOL	TIGIT	DSS	0.502387	0.504455	1.41415	Higher meth.
CHOL	TIGIT	DFI	0.123549	0.138964	2.71132	Higher meth.
COAD	CXCL13	OS	0.990301	0.989943	1.00304	Higher meth.
COAD	CXCL13	PFS	0.482108	0.482339	0.871066	Lower meth.
COAD	CXCL13	DSS	0.940986	0.941568	0.975484	Lower meth.
COAD	CXCL13	DFI	0.0541656	0.0640207	2.70259	Higher meth.
COAD	HAVCR2	OS	0.337015	0.338101	0.79241	Lower meth.
COAD	HAVCR2	PFS	0.998701	0.998706	0.999681	Lower meth.
COAD	HAVCR2	DSS	0.10746	0.111988	0.571857	Lower meth.
COAD	HAVCR2	DFI	0.721105	0.721438	1.18935	Higher meth.
COAD	LAG3	OS	0.755801	0.755866	1.08055	Higher meth.
COAD	LAG3	PFS	0.952533	0.953238	0.988377	Lower meth.
COAD	LAG3	DSS	0.253791	0.256696	0.674974	Lower meth.
COAD	LAG3	DFI	0.514049	0.515791	1.38091	Higher meth.
COAD	LAYN	OS	0.580456	0.580446	1.14418	Higher meth.
COAD	LAYN	PFS	0.955896	0.956207	0.98926	Lower meth.
COAD	LAYN	DSS	0.400708	0.402767	0.750662	Lower meth.
COAD	LAYN	DFI	0.540487	0.54199	1.35176	Higher meth.
COAD	PDCD1	OS	0.665147	0.664979	0.900166	Lower meth.
COAD	PDCD1	PFS	0.433575	0.433682	1.16651	Higher meth.
COAD	PDCD1	DSS	0.402355	0.404398	1.33093	Higher meth.
COAD	PDCD1	DFI	0.709054	0.709432	1.19861	Higher meth.
COAD	TIGIT	OS	0.520329	0.520463	1.169	Higher meth.
COAD	TIGIT	PFS	0.594182	0.593736	1.11082	Higher meth.
COAD	TIGIT	DSS	0.70504	0.704698	1.13811	Higher meth.
COAD	TIGIT	DFI	0.367172	0.371111	0.632126	Lower meth.
DLBC	CXCL13	OS	0.0329749	0.0673708	7.08411	Higher meth.
DLBC	CXCL13	PFS	0.123999	0.134552	2.27397	Higher meth.
DLBC	CXCL13	DSS	0.280857	0.30834	3.2433	Higher meth.
DLBC	CXCL13	DFI	0.763693	0.764926	0.691128	Lower meth.
DLBC	HAVCR2	OS	0.464456	0.469547	0.588571	Lower meth.
DLBC	HAVCR2	PFS	0.13362	0.143706	0.444773	Lower meth.
DLBC	HAVCR2	DSS	0.339051	0.361106	0.348124	Lower meth.
DLBC	HAVCR2	DFI	0.995671	0.995671	1.00674	Higher meth.
DLBC	LAG3	OS	0.114539	0.136788	0.294395	Lower meth.
DLBC	LAG3	PFS	0.0240995	0.0334426	0.282631	Lower meth.
DLBC	LAG3	DSS	0.217286	0.249835	0.261857	Lower meth.
DLBC	LAG3	DFI	0.716414	0.718544	0.639562	Lower meth.
DLBC	LAYN	OS	0.899809	0.899843	0.910787	Lower meth.
DLBC	LAYN	PFS	0.634727	0.635526	1.2841	Higher meth.
DLBC	LAYN	DSS	0.494475	0.504875	0.461765	Lower meth.
DLBC	LAYN	DFI	0.944006	0.944022	0.91612	Lower meth.
DLBC	PDCD1	OS	0.989183	0.989183	0.990427	Lower meth.
DLBC	PDCD1	PFS	0.327975	0.33288	0.594501	Lower meth.
DLBC	PDCD1	DSS	0.986264	0.986264	0.98292	Lower meth.
DLBC	PDCD1	DFI	0.143611	0.181214	0.182644	Lower meth.
DLBC	TIGIT	OS	0.559434	0.562195	1.54048	Higher meth.
DLBC	TIGIT	PFS	0.643155	0.643857	0.780432	Lower meth.
DLBC	TIGIT	DSS	0.920032	0.920065	1.10583	Higher meth.
DLBC	TIGIT	DFI	0.300069	0.324425	0.286994	Lower meth.
KIRP	LAYN	OS	0.00422798	0.00584047	2.59413	Higher meth.
ESCA	CXCL13	PFS	0.0245057	0.0256809	0.65058	Lower meth.
ACC	PDCD1	OS	0.0250038	0.0290685	2.33301	Higher meth.
ESCA	CXCL13	DFI	0.220473	0.225323	0.601151	Lower meth.
ESCA	HAVCR2	OS	0.268674	0.270369	1.28784	Higher meth.
ESCA	HAVCR2	PFS	0.0701558	0.0713901	1.40983	Higher meth.
ESCA	HAVCR2	DSS	0.099324	0.102414	1.59864	Higher meth.
ESCA	HAVCR2	DFI	0.634055	0.634609	1.2196	Higher meth.
ESCA	LAG3	OS	0.418378	0.418681	1.20494	Higher meth.
ESCA	LAG3	PFS	0.674064	0.672264	1.08334	Higher meth.
ESCA	LAG3	DSS	0.721497	0.721607	1.10511	Higher meth.
ESCA	LAG3	DFI	0.553773	0.554787	0.779835	Lower meth.
ESCA	LAYN	OS	0.101296	0.103386	1.46823	Higher meth.
ESCA	LAYN	PFS	0.149241	0.150564	1.31654	Higher meth.
ESCA	LAYN	DSS	0.0588179	0.0618722	1.72233	Higher meth.
ESCA	LAYN	DFI	0.7785	0.778626	1.12858	Higher meth.
ESCA	PDCD1	OS	0.397062	0.396899	1.21416	Higher meth.
ESCA	PDCD1	PFS	0.428326	0.428361	1.16111	Higher meth.
ESCA	PDCD1	DSS	0.335912	0.337314	1.31221	Higher meth.
ESCA	PDCD1	DFI	0.449777	0.451623	1.37021	Higher meth.
ESCA	TIGIT	OS	0.851585	0.850908	0.957986	Lower meth.
ESCA	TIGIT	PFS	0.505013	0.504419	1.13412	Higher meth.
ESCA	TIGIT	DSS	0.648909	0.649132	1.13783	Higher meth.
ESCA	TIGIT	DFI	0.753993	0.754163	1.14115	Higher meth.
GBM	CXCL13	OS	0.235419	0.23744	0.779803	Lower meth.
GBM	CXCL13	PFS	0.658503	0.661653	0.920331	Lower meth.
GBM	CXCL13	DSS	0.232908	0.235024	0.767681	Lower meth.
GBM	HAVCR2	OS	0.100105	0.101732	0.711119	Lower meth.
GBM	HAVCR2	PFS	0.0295658	0.0304535	0.663728	Lower meth.
GBM	HAVCR2	DSS	0.0888595	0.0907285	0.688348	Lower meth.
UCEC	TIGIT	DSS	0.00574217	0.00715356	2.23381	Higher meth.
GBM	LAG3	PFS	0.0984983	0.09899	0.727591	Lower meth.
KIRC	HAVCR2	DSS	0.00153452	0.00201878	2.20754	Higher meth.
UCEC	LAG3	OS	0.001922	0.00243084	2.1171	Higher meth.
GBM	LAYN	PFS	0.0321221	0.0336812	0.661848	Lower meth.
CESC	TIGIT	DSS	0.00958077	0.0112008	2.06711	Higher meth.
UCEC	LAG3	DSS	0.0179966	0.0203198	1.98218	Higher meth.
GBM	PDCD1	PFS	0.00760402	0.00831423	0.601603	Lower meth.
MESO	LAG3	DSS	0.0279282	0.0308899	1.96593	Higher meth.
GBM	TIGIT	OS	0.119074	0.12052	0.722196	Lower meth.
GBM	TIGIT	PFS	0.448304	0.449739	0.867107	Lower meth.
GBM	TIGIT	DSS	0.0947419	0.0963945	0.691267	Lower meth.
HNSC	CXCL13	OS	0.999002	0.999265	0.999876	Lower meth.
HNSC	CXCL13	PFS	0.989497	0.988916	1.00168	Higher meth.
HNSC	CXCL13	DSS	0.664238	0.664249	1.07968	Higher meth.
HNSC	CXCL13	DFI	0.241537	0.245293	0.642992	Lower meth.
HNSC	HAVCR2	OS	0.0671931	0.0679467	1.27945	Higher meth.
HNSC	HAVCR2	PFS	0.304083	0.30423	1.13254	Higher meth.
UCEC	TIGIT	OS	0.00531491	0.00620197	1.94323	Higher meth.
HNSC	HAVCR2	DFI	0.844326	0.844362	0.927604	Lower meth.
HNSC	LAG3	OS	0.383686	0.384184	1.125	Higher meth.
HNSC	LAG3	PFS	0.767975	0.768142	1.03641	Higher meth.
HNSC	LAG3	DSS	0.36957	0.370274	1.17252	Higher meth.
HNSC	LAG3	DFI	0.0638065	0.070841	0.45435	Lower meth.
HNSC	LAYN	OS	0.128802	0.129395	1.22869	Higher meth.
HNSC	LAYN	PFS	0.0366194	0.0370692	1.2896	Higher meth.
HNSC	LAYN	DSS	0.257627	0.258207	1.22066	Higher meth.
HNSC	LAYN	DFI	0.575495	0.576279	1.24992	Higher meth.
HNSC	PDCD1	OS	0.735236	0.735363	0.955464	Lower meth.
HNSC	PDCD1	PFS	0.690122	0.690884	0.952998	Lower meth.
HNSC	PDCD1	DSS	0.91147	0.911135	0.980528	Lower meth.
HNSC	PDCD1	DFI	0.688236	0.688548	1.17356	Higher meth.
HNSC	TIGIT	OS	0.171294	0.172114	1.20431	Higher meth.
HNSC	TIGIT	PFS	0.342406	0.342652	1.1226	Higher meth.
HNSC	TIGIT	DSS	0.150562	0.151806	1.29092	Higher meth.
HNSC	TIGIT	DFI	0.451975	0.453677	0.73718	Lower meth.
KICH	CXCL13	OS	0.62403	0.625572	0.720769	Lower meth.
KICH	CXCL13	PFS	0.928854	0.928862	0.949731	Lower meth.
KICH	CXCL13	DSS	0.819278	0.819503	1.19042	Higher meth.
KICH	CXCL13	DFI	0.93959	0.939611	1.09767	Higher meth.
KICH	HAVCR2	OS	0.584593	0.586661	0.694166	Lower meth.
KICH	HAVCR2	PFS	0.4377	0.441536	0.636711	Lower meth.
KICH	HAVCR2	DSS	0.184566	0.205153	0.345999	Lower meth.
KICH	HAVCR2	DFI	0.569486	0.576867	0.504339	Lower meth.
KICH	LAG3	OS	0.980376	0.980376	0.983615	Lower meth.
KICH	LAG3	PFS	0.702795	0.70336	0.80225	Lower meth.
KICH	LAG3	DSS	0.969694	0.969695	1.02948	Higher meth.
KICH	LAG3	DFI	0.320913	0.34675	0.314025	Lower meth.
KICH	LAYN	OS	0.33887	0.347689	1.9431	Higher meth.
KICH	LAYN	PFS	0.22082	0.231087	2.08502	Higher meth.
KICH	LAYN	DSS	0.277906	0.293295	2.41004	Higher meth.
KICH	LAYN	DFI	0.429199	0.445682	2.54657	Higher meth.
KICH	PDCD1	OS	0.440028	0.445539	0.582988	Lower meth.
KICH	PDCD1	PFS	0.644355	0.645354	0.763713	Lower meth.
KICH	PDCD1	DSS	0.346784	0.35855	0.463767	Lower meth.
KICH	PDCD1	DFI	0.765968	0.767206	1.43724	Higher meth.
KICH	TIGIT	OS	0.944977	0.944982	1.04742	Higher meth.
KICH	TIGIT	PFS	0.67738	0.678126	1.27532	Higher meth.
KICH	TIGIT	DSS	0.906273	0.906304	1.09414	Higher meth.
KICH	TIGIT	DFI	0.537699	0.546803	2.09239	Higher meth.
KIRC	HAVCR2	OS	0.00154365	0.00184966	1.89817	Higher meth.
KIRC	CXCL13	PFS	0.00241363	0.00269266	0.594831	Lower meth.
CESC	TIGIT	OS	0.00961474	0.0107681	1.86518	Higher meth.
KIRC	CXCL13	DFI	0.21792	0.2279	2.06778	Higher meth.
SKCM	PDCD1	DSS	4.6188e-05	5.8983e-05	1.81861	Higher meth.
KIRC	HAVCR2	PFS	0.00187012	0.00212272	1.71523	Higher meth.
MESO	LAG3	OS	0.0160519	0.0175158	1.77176	Higher meth.
KIRC	HAVCR2	DFI	0.993413	0.993413	1.00468	Higher meth.
KIRC	LAG3	OS	0.620057	0.620476	0.907676	Lower meth.
KIRC	LAG3	PFS	0.675255	0.676387	0.93127	Lower meth.
KIRC	LAG3	DSS	0.975307	0.97571	0.992639	Lower meth.
KIRC	LAG3	DFI	0.560045	0.561788	0.71529	Lower meth.
KIRC	LAYN	OS	0.594986	0.595165	0.901274	Lower meth.
KIRC	LAYN	PFS	0.193646	0.194503	1.24911	Higher meth.
KIRC	LAYN	DSS	0.470033	0.470643	1.19373	Higher meth.
KIRC	LAYN	DFI	0.224587	0.234382	2.04587	Higher meth.
KIRC	PDCD1	OS	0.417371	0.417466	1.17194	Higher meth.
KIRC	PDCD1	PFS	0.672544	0.672118	1.07496	Higher meth.
KIRC	PDCD1	DSS	0.277589	0.278771	1.30243	Higher meth.
KIRC	PDCD1	DFI	0.218306	0.226733	1.97741	Higher meth.
KIRC	TIGIT	OS	0.367926	0.36876	0.838587	Lower meth.
KIRC	TIGIT	PFS	0.915045	0.91601	0.98222	Lower meth.
KIRC	TIGIT	DSS	0.146756	0.149053	0.700749	Lower meth.
KIRC	TIGIT	DFI	0.849645	0.849711	0.89811	Lower meth.
KIRP	CXCL13	OS	0.0680714	0.0721901	0.550674	Lower meth.
KIRP	CXCL13	PFS	0.0103671	0.0117558	0.522203	Lower meth.
SKCM	LAG3	DSS	0.000145706	0.000176755	1.75397	Higher meth.
KIRP	CXCL13	DFI	0.107129	0.112836	0.528523	Lower meth.
SKCM	PDCD1	OS	0.000310367	0.000353351	1.6271	Higher meth.
KIRP	HAVCR2	PFS	0.0307995	0.0327284	1.69791	Higher meth.
SKCM	LAG3	OS	0.000362423	0.000411906	1.62436	Higher meth.
KIRP	HAVCR2	DFI	0.117464	0.123154	1.84854	Higher meth.
KIRP	LAG3	OS	0.760707	0.760796	0.908019	Lower meth.
KIRP	LAG3	PFS	0.550627	0.550981	0.863537	Lower meth.
KIRP	LAG3	DSS	0.974512	0.974512	1.01239	Higher meth.
KIRP	LAG3	DFI	0.0916109	0.0972932	0.517155	Lower meth.
HNSC	HAVCR2	DSS	0.0133272	0.0140992	1.55845	Higher meth.
KIRP	LAYN	PFS	0.0367183	0.0388008	1.67577	Higher meth.
LUAD	HAVCR2	OS	0.0108221	0.0113706	1.49716	Higher meth.
KIRP	LAYN	DFI	0.0439196	0.048924	2.11306	Higher meth.
KIRP	PDCD1	OS	0.494719	0.495571	0.80408	Lower meth.
KIRP	PDCD1	PFS	0.983098	0.983098	1.00519	Higher meth.
KIRP	PDCD1	DSS	0.079375	0.0860263	0.484787	Lower meth.
KIRP	PDCD1	DFI	0.494409	0.495591	1.2959	Higher meth.
LUAD	TIGIT	OS	0.0331073	0.0339145	1.40507	Higher meth.
KIRP	TIGIT	PFS	0.00324355	0.004018	0.472271	Lower meth.
LGG	CXCL13	OS	0.0346612	0.0356273	0.682402	Lower meth.
KIRP	TIGIT	DFI	0.0131075	0.0167125	0.387189	Lower meth.
LAML	CXCL13	OS	0.151321	0.156094	1.30609	Higher meth.
LAML	HAVCR2	OS	0.689993	0.680348	1.07893	Higher meth.
LAML	LAG3	OS	0.764379	0.776344	0.948903	Lower meth.
LAML	LAYN	OS	0.446922	0.445875	1.15087	Higher meth.
LAML	PDCD1	OS	0.981784	0.986002	1.00326	Higher meth.
LAML	TIGIT	OS	0.840898	0.842053	1.03744	Higher meth.
LIHC	PDCD1	OS	0.0274029	0.0282771	0.680183	Lower meth.
LGG	CXCL13	PFS	0.0311287	0.0317678	0.735847	Lower meth.
LGG	CXCL13	DSS	0.0372013	0.0382868	0.672391	Lower meth.
LGG	CXCL13	DFI	0.0166385	0.0227846	0.32827	Lower meth.
LGG	LAG3	DSS	0.0116071	0.0123669	0.621945	Lower meth.
LGG	HAVCR2	PFS	6.59771e-06	9.33614e-06	0.52573	Lower meth.
GBM	PDCD1	DSS	0.0236567	0.0250291	0.606175	Lower meth.
LGG	HAVCR2	DFI	0.701798	0.702144	1.18805	Higher meth.
LGG	LAG3	OS	0.00456931	0.00499835	0.602019	Lower meth.
LGG	LAG3	PFS	0.00653812	0.00686203	0.681331	Lower meth.
GBM	LAYN	OS	0.0117296	0.0127094	0.583797	Lower meth.
LGG	LAG3	DFI	0.408887	0.411509	0.692467	Lower meth.
GBM	LAG3	OS	0.0115115	0.0124217	0.5831	Lower meth.
LGG	LAYN	PFS	0.00074464	0.000832674	0.619567	Lower meth.
LGG	PDCD1	OS	0.0026066	0.00292685	0.581604	Lower meth.
LGG	LAYN	DFI	0.597566	0.59849	1.28043	Higher meth.
GBM	LAYN	DSS	0.0173167	0.0186717	0.580156	Lower meth.
LGG	PDCD1	PFS	0.0210458	0.021555	0.72095	Lower meth.
LGG	PDCD1	DSS	0.00394038	0.00439027	0.579096	Lower meth.
LGG	PDCD1	DFI	0.638495	0.639105	1.23582	Higher meth.
ESCA	CXCL13	OS	0.0171158	0.0185519	0.570859	Lower meth.
LGG	TIGIT	PFS	2.20531e-06	3.34697e-06	0.510501	Lower meth.
GBM	LAG3	DSS	0.0127724	0.0138391	0.570367	Lower meth.
LGG	TIGIT	DFI	0.864561	0.864593	0.926195	Lower meth.
LIHC	CXCL13	OS	0.260491	0.261742	1.21708	Higher meth.
LIHC	CXCL13	PFS	0.918571	0.919785	1.01338	Higher meth.
LIHC	CXCL13	DSS	0.806546	0.805896	0.946263	Lower meth.
LIHC	CXCL13	DFI	0.47026	0.470758	0.887617	Lower meth.
LIHC	HAVCR2	OS	0.461385	0.461214	0.879027	Lower meth.
LIHC	HAVCR2	PFS	0.307037	0.307403	0.873583	Lower meth.
LIHC	HAVCR2	DSS	0.576463	0.575901	0.882019	Lower meth.
LIHC	HAVCR2	DFI	0.340781	0.341715	0.853936	Lower meth.
LIHC	LAG3	OS	0.122014	0.122986	1.31291	Higher meth.
LIHC	LAG3	PFS	0.00732934	0.00762491	1.4322	Higher meth.
LIHC	LAG3	DSS	0.183935	0.185213	1.35035	Higher meth.
LIHC	LAG3	DFI	0.00168448	0.00190007	1.69087	Higher meth.
LIHC	LAYN	OS	0.642868	0.644038	1.08413	Higher meth.
LIHC	LAYN	PFS	0.203355	0.203942	1.18348	Higher meth.
LIHC	LAYN	DSS	0.406528	0.40755	1.2065	Higher meth.
LIHC	LAYN	DFI	0.0386601	0.0396934	1.41221	Higher meth.
GBM	PDCD1	OS	0.00691364	0.00761149	0.568482	Lower meth.
LIHC	PDCD1	PFS	0.085571	0.0858906	0.796735	Lower meth.
LIHC	PDCD1	DSS	0.00796608	0.00891803	0.547604	Lower meth.
LIHC	PDCD1	DFI	0.165932	0.166519	0.795207	Lower meth.
LIHC	TIGIT	OS	0.711794	0.712393	1.06639	Higher meth.
LIHC	TIGIT	PFS	0.40988	0.409552	1.11524	Higher meth.
LIHC	TIGIT	DSS	0.769117	0.768252	0.935973	Lower meth.
LIHC	TIGIT	DFI	0.550707	0.549904	1.10409	Higher meth.
LUAD	CXCL13	OS	0.527657	0.527296	0.905078	Lower meth.
LUAD	CXCL13	PFS	0.295441	0.295222	0.870877	Lower meth.
LUAD	CXCL13	DSS	0.406945	0.406785	0.846931	Lower meth.
LUAD	CXCL13	DFI	0.914599	0.914485	0.975686	Lower meth.
UCEC	LAYN	DSS	0.0275766	0.0304349	0.518472	Lower meth.
LUAD	HAVCR2	PFS	0.0156035	0.0160358	1.37688	Higher meth.
LUAD	HAVCR2	DSS	0.0729555	0.0746063	1.43111	Higher meth.
LUAD	HAVCR2	DFI	0.372915	0.373875	1.22551	Higher meth.
LUAD	LAG3	OS	0.0955166	0.0965952	1.30422	Higher meth.
LUAD	LAG3	PFS	0.229636	0.23023	1.1724	Higher meth.
LUAD	LAG3	DSS	0.658436	0.658308	1.09257	Higher meth.
LUAD	LAG3	DFI	0.705611	0.705419	1.09072	Higher meth.
LUAD	LAYN	OS	0.240781	0.241846	1.20449	Higher meth.
LUAD	LAYN	PFS	0.63917	0.640075	1.0639	Higher meth.
LUAD	LAYN	DSS	0.458794	0.459847	1.15974	Higher meth.
LUAD	LAYN	DFI	0.913778	0.913374	1.0252	Higher meth.
LUAD	PDCD1	OS	0.73518	0.735586	0.947841	Lower meth.
LUAD	PDCD1	PFS	0.773305	0.77266	0.962224	Lower meth.
LUAD	PDCD1	DSS	0.758319	0.759531	0.939992	Lower meth.
LUAD	PDCD1	DFI	0.61671	0.617108	1.12181	Higher meth.
ESCA	CXCL13	DSS	0.0221139	0.0245095	0.516687	Lower meth.
LUAD	TIGIT	PFS	0.0627785	0.0633408	1.28009	Higher meth.
LUAD	TIGIT	DSS	0.059329	0.0608521	1.46484	Higher meth.
LUAD	TIGIT	DFI	0.482192	0.483608	1.17614	Higher meth.
LUSC	CXCL13	OS	0.72701	0.726913	1.05812	Higher meth.
LUSC	CXCL13	PFS	0.818112	0.819155	1.03392	Higher meth.
LUSC	CXCL13	DSS	0.517085	0.517904	0.849793	Lower meth.
LUSC	CXCL13	DFI	0.570441	0.570852	1.16901	Higher meth.
LUSC	HAVCR2	OS	0.486369	0.486363	1.11902	Higher meth.
LUSC	HAVCR2	PFS	0.237839	0.238536	1.1881	Higher meth.
LUSC	HAVCR2	DSS	0.213019	0.214887	1.36488	Higher meth.
LUSC	HAVCR2	DFI	0.000317508	0.000573891	2.86828	Higher meth.
LUSC	LAG3	OS	0.120379	0.121184	0.778229	Lower meth.
LUSC	LAG3	PFS	0.0876655	0.0883547	0.779808	Lower meth.
LUSC	LAG3	DSS	0.0792172	0.081674	0.643221	Lower meth.
LUSC	LAG3	DFI	0.423344	0.424468	1.24973	Higher meth.
LUSC	LAYN	OS	0.390264	0.390507	1.14865	Higher meth.
LUSC	LAYN	PFS	0.458627	0.458503	1.11409	Higher meth.
LUSC	LAYN	DSS	0.377384	0.378353	1.24507	Higher meth.
LUSC	LAYN	DFI	0.576212	0.576761	0.856523	Lower meth.
LUSC	PDCD1	OS	0.532149	0.531874	1.10645	Higher meth.
LUSC	PDCD1	PFS	0.827718	0.828199	1.03219	Higher meth.
LUSC	PDCD1	DSS	0.368145	0.369206	1.25398	Higher meth.
LUSC	PDCD1	DFI	0.487085	0.4878	0.82541	Lower meth.
LUSC	TIGIT	OS	0.371303	0.371787	1.15585	Higher meth.
LUSC	TIGIT	PFS	0.906868	0.906001	0.98292	Lower meth.
LUSC	TIGIT	DSS	0.805055	0.805079	1.06382	Higher meth.
LUSC	TIGIT	DFI	0.91101	0.911639	1.03108	Higher meth.
MESO	CXCL13	OS	0.361593	0.360611	0.805363	Lower meth.
MESO	CXCL13	PFS	0.807663	0.807618	0.945601	Lower meth.
MESO	CXCL13	DSS	0.859685	0.857304	0.946313	Lower meth.
MESO	CXCL13	DFI	0.354853	0.367847	0.436638	Lower meth.
MESO	HAVCR2	OS	0.0707203	0.0724347	0.650416	Lower meth.
MESO	HAVCR2	PFS	0.248628	0.248883	0.760975	Lower meth.
MESO	HAVCR2	DSS	0.135641	0.13816	0.62885	Lower meth.
MESO	HAVCR2	DFI	0.0405175	0.999091	6.33214e-10	Lower meth.
UCS	HAVCR2	OS	0.0340744	0.0377774	0.484235	Lower meth.
MESO	LAG3	PFS	0.128099	0.129642	1.41868	Higher meth.
MESO	LAYN	OS	0.00156826	0.00193795	0.467238	Lower meth.
MESO	LAG3	DFI	0.701486	0.702887	1.41973	Higher meth.
LGG	TIGIT	DSS	4.3378e-05	6.5703e-05	0.457395	Lower meth.
MESO	LAYN	PFS	0.00404172	0.0047115	0.507805	Lower meth.
MESO	LAYN	DSS	0.0495964	0.0528407	0.546388	Lower meth.
MESO	LAYN	DFI	0.0100633	0.999344	1.83282e-10	Lower meth.
MESO	PDCD1	OS	0.917517	0.915054	0.97504	Lower meth.
MESO	PDCD1	PFS	0.513683	0.51415	1.1607	Higher meth.
MESO	PDCD1	DSS	0.938693	0.936209	0.975526	Lower meth.
MESO	PDCD1	DFI	0.96819	0.968191	1.03597	Higher meth.
MESO	TIGIT	OS	0.184831	0.18583	0.730316	Lower meth.
MESO	TIGIT	PFS	0.656006	0.656623	0.899551	Lower meth.
MESO	TIGIT	DSS	0.207119	0.208862	0.67868	Lower meth.
MESO	TIGIT	DFI	0.0405175	0.999091	6.33214e-10	Lower meth.
OV	CXCL13	OS	0.979394	0.979395	0.976221	Lower meth.
OV	CXCL13	PFS	0.917196	0.917221	1.08874	Higher meth.
OV	CXCL13	DSS	0.979394	0.979395	0.976221	Lower meth.
OV	CXCL13	DFI	0.619497	0.62465	0.548584	Lower meth.
OV	HAVCR2	OS	0.724682	0.725764	1.38205	Higher meth.
OV	HAVCR2	PFS	0.356163	0.368162	2.18295	Higher meth.
OV	HAVCR2	DSS	0.724682	0.725764	1.38205	Higher meth.
OV	HAVCR2	DFI	0.507917	0.518724	2.20783	Higher meth.
OV	LAG3	OS	0.579942	0.583689	0.602682	Lower meth.
OV	LAG3	PFS	0.880084	0.880156	0.883025	Lower meth.
OV	LAG3	DSS	0.579942	0.583689	0.602682	Lower meth.
OV	LAG3	DFI	0.757111	0.75845	1.46217	Higher meth.
OV	LAYN	OS	0.801368	0.80178	0.793735	Lower meth.
OV	LAYN	PFS	0.53812	0.542725	0.589079	Lower meth.
OV	LAYN	DSS	0.801368	0.80178	0.793735	Lower meth.
OV	LAYN	DFI	0.507917	0.518724	0.452934	Lower meth.
OV	PDCD1	OS	0.801368	0.80178	1.25987	Higher meth.
OV	PDCD1	PFS	0.53812	0.542725	1.69756	Higher meth.
OV	PDCD1	DSS	0.801368	0.80178	1.25987	Higher meth.
OV	PDCD1	DFI	0.507917	0.518724	2.20783	Higher meth.
OV	TIGIT	OS	0.979394	0.979395	0.976221	Lower meth.
OV	TIGIT	PFS	0.917196	0.917221	1.08874	Higher meth.
OV	TIGIT	DSS	0.979394	0.979395	0.976221	Lower meth.
OV	TIGIT	DFI	0.619497	0.62465	0.548584	Lower meth.
PAAD	CXCL13	OS	0.956084	0.95536	1.01135	Higher meth.
PAAD	CXCL13	PFS	0.838957	0.839915	1.03672	Higher meth.
PAAD	CXCL13	DSS	0.893943	0.89303	1.031	Higher meth.
PAAD	CXCL13	DFI	0.672281	0.672676	1.19592	Higher meth.
PAAD	HAVCR2	OS	0.966259	0.967177	1.00832	Higher meth.
PAAD	HAVCR2	PFS	0.895736	0.898405	0.977528	Lower meth.
PAAD	HAVCR2	DSS	0.769997	0.76857	0.935306	Lower meth.
PAAD	HAVCR2	DFI	0.442595	0.444558	1.39016	Higher meth.
PAAD	LAG3	OS	0.447173	0.447824	1.16562	Higher meth.
PAAD	LAG3	PFS	0.812205	0.816196	0.959339	Lower meth.
PAAD	LAG3	DSS	0.942085	0.942763	1.01643	Higher meth.
PAAD	LAG3	DFI	0.97624	0.97624	1.01267	Higher meth.
PAAD	LAYN	OS	0.350129	0.350182	1.20754	Higher meth.
PAAD	LAYN	PFS	0.426116	0.424403	1.15334	Higher meth.
PAAD	LAYN	DSS	0.399516	0.399737	1.2106	Higher meth.
PAAD	LAYN	DFI	0.891561	0.891574	1.0593	Higher meth.
PAAD	PDCD1	OS	0.252401	0.253594	0.793854	Lower meth.
PAAD	PDCD1	PFS	0.28562	0.285276	0.826521	Lower meth.
PAAD	PDCD1	DSS	0.595755	0.596069	0.885989	Lower meth.
PAAD	PDCD1	DFI	0.263184	0.267581	0.621607	Lower meth.
PAAD	TIGIT	OS	0.338375	0.339327	1.21841	Higher meth.
PAAD	TIGIT	PFS	0.950585	0.947358	1.01204	Higher meth.
PAAD	TIGIT	DSS	0.538429	0.538835	1.15064	Higher meth.
PAAD	TIGIT	DFI	0.520875	0.52222	1.34102	Higher meth.
PCPG	CXCL13	OS	0.978532	0.978532	1.02308	Higher meth.
PCPG	CXCL13	PFS	0.940665	0.940667	0.968538	Lower meth.
PCPG	CXCL13	DSS	0.888876	0.888952	1.15883	Higher meth.
PCPG	CXCL13	DFI	0.599185	0.604426	1.82996	Higher meth.
PCPG	HAVCR2	OS	0.410306	0.419606	2.01741	Higher meth.
PCPG	HAVCR2	PFS	0.67087	0.671294	1.19959	Higher meth.
PCPG	HAVCR2	DSS	0.294971	0.320607	3.16558	Higher meth.
PCPG	HAVCR2	DFI	0.320006	0.34376	0.33486	Lower meth.
PCPG	LAG3	OS	0.776073	0.776528	0.787979	Lower meth.
PCPG	LAG3	PFS	0.454411	0.456272	0.724457	Lower meth.
PCPG	LAG3	DSS	0.487755	0.498117	2.22163	Higher meth.
PCPG	LAG3	DFI	0.241086	0.272253	0.280883	Lower meth.
PCPG	LAYN	OS	0.482824	0.488949	1.84577	Higher meth.
PCPG	LAYN	PFS	0.0963475	0.103605	2.06032	Higher meth.
PCPG	LAYN	DSS	0.0639056	0.998736	5.72479e+08	Higher meth.
PCPG	LAYN	DFI	0.896804	0.896875	1.13877	Higher meth.
PCPG	PDCD1	OS	0.118827	0.157052	4.72397	Higher meth.
PCPG	PDCD1	PFS	0.0892328	0.0969797	2.1416	Higher meth.
PCPG	PDCD1	DSS	0.0557804	0.998689	5.52331e+08	Higher meth.
PCPG	PDCD1	DFI	0.969034	0.969036	0.961751	Lower meth.
PCPG	TIGIT	OS	0.768689	0.76919	0.781739	Lower meth.
PCPG	TIGIT	PFS	0.461487	0.463296	0.729444	Lower meth.
PCPG	TIGIT	DSS	0.739527	0.740546	0.708546	Lower meth.
PCPG	TIGIT	DFI	0.889111	0.889199	0.869705	Lower meth.
PRAD	CXCL13	OS	0.52471	0.527498	1.50804	Higher meth.
PRAD	CXCL13	PFS	0.0456915	0.0472187	0.663723	Lower meth.
PRAD	CXCL13	DSS	0.758104	0.758865	1.32391	Higher meth.
PRAD	CXCL13	DFI	0.0473581	0.0526892	0.471914	Lower meth.
PRAD	HAVCR2	OS	0.512206	0.515258	0.656177	Lower meth.
PRAD	HAVCR2	PFS	0.666851	0.666772	0.916108	Lower meth.
PRAD	HAVCR2	DSS	0.629632	0.632314	0.645381	Lower meth.
PRAD	HAVCR2	DFI	0.877219	0.877235	0.94512	Lower meth.
PRAD	LAG3	OS	0.251551	0.263171	2.16926	Higher meth.
PRAD	LAG3	PFS	0.859951	0.859976	1.03653	Higher meth.
PRAD	LAG3	DSS	0.677761	0.679541	1.45921	Higher meth.
PRAD	LAG3	DFI	0.991801	0.991801	0.996241	Lower meth.
PRAD	LAYN	OS	0.627161	0.628745	1.42084	Higher meth.
PRAD	LAYN	PFS	0.443115	0.443602	1.17192	Higher meth.
PRAD	LAYN	DSS	0.987578	0.987578	1.01489	Higher meth.
PRAD	LAYN	DFI	0.165819	0.170567	1.68155	Higher meth.
PRAD	PDCD1	OS	0.797116	0.797328	1.17771	Higher meth.
PRAD	PDCD1	PFS	0.705152	0.705044	1.08002	Higher meth.
PRAD	PDCD1	DSS	0.857861	0.858012	0.847691	Lower meth.
PRAD	PDCD1	DFI	0.846595	0.846627	0.93157	Lower meth.
PRAD	TIGIT	OS	0.667992	0.668953	1.32057	Higher meth.
PRAD	TIGIT	PFS	0.192079	0.193232	0.766166	Lower meth.
PRAD	TIGIT	DSS	0.195596	0.229295	3.84038	Higher meth.
PRAD	TIGIT	DFI	0.658163	0.658511	0.850593	Lower meth.
READ	CXCL13	OS	0.507912	0.509706	0.725349	Lower meth.
READ	CXCL13	PFS	0.771406	0.770044	1.11562	Higher meth.
READ	CXCL13	DSS	0.11333	0.152103	0.208215	Lower meth.
READ	CXCL13	DFI	0.58555	0.591021	0.546395	Lower meth.
READ	HAVCR2	OS	0.569712	0.570891	1.32062	Higher meth.
READ	HAVCR2	PFS	0.915334	0.915453	1.04118	Higher meth.
READ	HAVCR2	DSS	0.347882	0.360278	2.21251	Higher meth.
READ	HAVCR2	DFI	0.353147	0.365925	2.31008	Higher meth.
READ	LAG3	OS	0.179634	0.187664	1.95584	Higher meth.
READ	LAG3	PFS	0.388506	0.390613	1.37968	Higher meth.
READ	LAG3	DSS	0.0521025	0.0908844	6.37842	Higher meth.
READ	LAG3	DFI	0.406297	0.421605	0.405395	Lower meth.
READ	LAYN	OS	0.280527	0.285896	1.69889	Higher meth.
READ	LAYN	PFS	0.710486	0.710734	1.15005	Higher meth.
READ	LAYN	DSS	0.0606979	0.0984033	6.2165	Higher meth.
READ	LAYN	DFI	0.314048	0.335811	0.336037	Lower meth.
READ	PDCD1	OS	0.586643	0.587703	1.30317	Higher meth.
READ	PDCD1	PFS	0.963027	0.96145	0.982119	Lower meth.
READ	PDCD1	DSS	0.370151	0.381464	2.13587	Higher meth.
READ	PDCD1	DFI	0.729946	0.730987	1.37084	Higher meth.
READ	TIGIT	OS	0.759812	0.760024	0.861874	Lower meth.
READ	TIGIT	PFS	0.594911	0.594282	1.22104	Higher meth.
READ	TIGIT	DSS	0.919494	0.919517	0.920789	Lower meth.
READ	TIGIT	DFI	0.483643	0.490485	1.88998	Higher meth.
SARC	CXCL13	OS	0.627683	0.628222	0.907045	Lower meth.
SARC	CXCL13	PFS	0.632779	0.632446	1.07998	Higher meth.
SARC	CXCL13	DSS	0.97628	0.975921	1.00677	Higher meth.
SARC	CXCL13	DFI	0.72135	0.721085	1.09131	Higher meth.
SARC	HAVCR2	OS	0.831644	0.830638	1.04423	Higher meth.
SARC	HAVCR2	PFS	0.547711	0.548511	0.907968	Lower meth.
SARC	HAVCR2	DSS	0.568032	0.567386	1.13752	Higher meth.
SARC	HAVCR2	DFI	0.861975	0.86233	0.958333	Lower meth.
SARC	LAG3	OS	0.273637	0.274032	0.802018	Lower meth.
SARC	LAG3	PFS	0.400157	0.402056	0.873882	Lower meth.
SARC	LAG3	DSS	0.302532	0.30287	0.794822	Lower meth.
SARC	LAG3	DFI	0.766052	0.768192	0.930471	Lower meth.
SARC	LAYN	OS	0.202326	0.203714	1.29204	Higher meth.
SARC	LAYN	PFS	0.028304	0.0291422	1.42232	Higher meth.
SARC	LAYN	DSS	0.246926	0.248435	1.29339	Higher meth.
SARC	LAYN	DFI	0.374093	0.375959	1.24205	Higher meth.
SARC	PDCD1	OS	0.217161	0.218242	0.779378	Lower meth.
SARC	PDCD1	PFS	0.385643	0.386578	0.869986	Lower meth.
SARC	PDCD1	DSS	0.118833	0.120675	0.704451	Lower meth.
SARC	PDCD1	DFI	0.417252	0.417988	0.818086	Lower meth.
SARC	TIGIT	OS	0.129543	0.130973	1.35746	Higher meth.
SARC	TIGIT	PFS	0.440147	0.441686	1.13192	Higher meth.
SARC	TIGIT	DSS	0.064434	0.0663511	1.5149	Higher meth.
SARC	TIGIT	DFI	0.562162	0.563828	1.15222	Higher meth.
SKCM	CXCL13	OS	0.235534	0.235988	1.17435	Higher meth.
SKCM	CXCL13	PFS	0.593287	0.593003	1.06153	Higher meth.
SKCM	CXCL13	DSS	0.186758	0.187483	1.21498	Higher meth.
SKCM	HAVCR2	OS	0.150817	0.151468	1.21553	Higher meth.
SKCM	HAVCR2	PFS	0.978678	0.978822	1.00298	Higher meth.
SKCM	HAVCR2	DSS	0.0567868	0.0576003	1.32514	Higher meth.
LGG	TIGIT	OS	1.3376e-05	2.1525e-05	0.453556	Lower meth.
SKCM	LAG3	PFS	0.0886326	0.0893676	1.21045	Higher meth.
KIRC	CXCL13	OS	7.5872e-05	0.000114232	0.453475	Lower meth.
SKCM	LAYN	OS	0.800225	0.80065	1.03477	Higher meth.
SKCM	LAYN	PFS	0.463024	0.461765	1.08588	Higher meth.
SKCM	LAYN	DSS	0.676306	0.676826	1.06326	Higher meth.
LGG	LAYN	OS	1.3804e-05	2.2472e-05	0.452852	Lower meth.
SKCM	PDCD1	PFS	0.0105282	0.0107915	1.33118	Higher meth.
LGG	LAYN	DSS	8.86156e-06	1.6001e-05	0.424649	Lower meth.
SKCM	TIGIT	OS	0.0700214	0.07069	1.27936	Higher meth.
SKCM	TIGIT	PFS	0.688158	0.687229	1.04641	Higher meth.
SKCM	TIGIT	DSS	0.0677497	0.0686033	1.30971	Higher meth.
STAD	CXCL13	OS	0.738486	0.737881	1.05653	Higher meth.
STAD	CXCL13	PFS	0.903415	0.904395	0.982497	Lower meth.
STAD	CXCL13	DSS	0.321865	0.322077	1.22321	Higher meth.
STAD	CXCL13	DFI	0.599789	0.599642	1.16899	Higher meth.
STAD	HAVCR2	OS	0.497968	0.49865	0.89514	Lower meth.
STAD	HAVCR2	PFS	0.598353	0.597818	0.925678	Lower meth.
STAD	HAVCR2	DSS	0.652183	0.651652	1.09534	Higher meth.
STAD	HAVCR2	DFI	0.84768	0.848356	1.05803	Higher meth.
STAD	LAG3	OS	0.38196	0.383623	0.865994	Lower meth.
STAD	LAG3	PFS	0.897283	0.895945	0.980954	Lower meth.
STAD	LAG3	DSS	0.880218	0.882051	0.970372	Lower meth.
STAD	LAG3	DFI	0.627731	0.62811	1.15413	Higher meth.
STAD	LAYN	OS	0.070983	0.0722208	0.74271	Lower meth.
STAD	LAYN	PFS	0.0782125	0.0790954	0.772064	Lower meth.
STAD	LAYN	DSS	0.0508766	0.0524786	0.671758	Lower meth.
STAD	LAYN	DFI	0.624692	0.626104	0.865806	Lower meth.
STAD	PDCD1	OS	0.597495	0.596972	0.917083	Lower meth.
STAD	PDCD1	PFS	0.586751	0.587925	0.92368	Lower meth.
STAD	PDCD1	DSS	0.286497	0.287	0.806457	Lower meth.
STAD	PDCD1	DFI	0.392572	0.393246	1.29458	Higher meth.
STAD	TIGIT	OS	0.202337	0.203871	0.810323	Lower meth.
STAD	TIGIT	PFS	0.567113	0.566325	0.919067	Lower meth.
STAD	TIGIT	DSS	0.299233	0.301424	0.809283	Lower meth.
STAD	TIGIT	DFI	0.800901	0.801669	1.07726	Higher meth.
TGCT	CXCL13	OS	0.933849	0.933868	0.920309	Lower meth.
TGCT	CXCL13	PFS	0.469086	0.470146	1.28046	Higher meth.
TGCT	CXCL13	DSS	0.64059	0.644976	1.75886	Higher meth.
TGCT	CXCL13	DFI	0.854042	0.854071	1.07526	Higher meth.
TGCT	HAVCR2	OS	0.478428	0.489455	2.24538	Higher meth.
TGCT	HAVCR2	PFS	0.0392692	0.0435537	2.10131	Higher meth.
TGCT	HAVCR2	DSS	0.604457	0.610263	1.86725	Higher meth.
TGCT	HAVCR2	DFI	0.0729857	0.0788675	2.07434	Higher meth.
TGCT	LAG3	OS	0.478428	0.489455	2.24538	Higher meth.
TGCT	LAG3	PFS	0.0795722	0.0840806	1.86024	Higher meth.
TGCT	LAG3	DSS	0.604457	0.610263	1.86725	Higher meth.
TGCT	LAG3	DFI	0.140617	0.145911	1.79967	Higher meth.
TGCT	LAYN	OS	0.0849657	0.998855	5.87857e+08	Higher meth.
TGCT	LAYN	PFS	0.415106	0.416495	1.32433	Higher meth.
TGCT	LAYN	DSS	0.0877406	0.998857	5.7773e+08	Higher meth.
TGCT	LAYN	DFI	0.691492	0.691758	1.17017	Higher meth.
TGCT	PDCD1	OS	0.50067	0.510444	2.15874	Higher meth.
TGCT	PDCD1	PFS	0.266887	0.269684	1.47621	Higher meth.
TGCT	PDCD1	DSS	0.632782	0.637456	1.78144	Higher meth.
TGCT	PDCD1	DFI	0.0787204	0.084642	2.04487	Higher meth.
TGCT	TIGIT	OS	0.478428	0.489455	2.24538	Higher meth.
TGCT	TIGIT	PFS	0.162257	0.166105	1.63063	Higher meth.
TGCT	TIGIT	DSS	0.604457	0.610263	1.86725	Higher meth.
TGCT	TIGIT	DFI	0.246369	0.250125	1.58051	Higher meth.
THCA	CXCL13	OS	0.0441463	0.0556329	0.331162	Lower meth.
THCA	CXCL13	PFS	0.274342	0.276086	0.75422	Lower meth.
THCA	CXCL13	DSS	0.672822	0.674143	0.725314	Lower meth.
THCA	CXCL13	DFI	0.321837	0.325005	0.672467	Lower meth.
THCA	HAVCR2	OS	0.206535	0.214288	0.526233	Lower meth.
THCA	HAVCR2	PFS	0.131331	0.133775	0.677954	Lower meth.
THCA	HAVCR2	DSS	0.835196	0.835365	1.17224	Higher meth.
THCA	HAVCR2	DFI	0.127323	0.133167	0.545795	Lower meth.
THCA	LAG3	OS	0.805826	0.805945	0.884285	Lower meth.
THCA	LAG3	PFS	0.305802	0.307218	0.769062	Lower meth.
THCA	LAG3	DSS	0.343971	0.355837	2.16703	Higher meth.
THCA	LAG3	DFI	0.478097	0.479511	0.757056	Lower meth.
THCA	LAYN	OS	0.0643436	0.0749052	2.61752	Higher meth.
THCA	LAYN	PFS	0.0202244	0.0221816	1.83151	Higher meth.
THCA	LAYN	DSS	0.00490469	0.998246	6.79731e+08	Higher meth.
THCA	LAYN	DFI	0.15832	0.163788	1.75362	Higher meth.
THCA	PDCD1	OS	0.0568426	0.067253	0.371989	Lower meth.
THCA	PDCD1	PFS	0.0113183	0.0128381	0.517397	Lower meth.
THCA	PDCD1	DSS	0.169291	0.190649	0.333954	Lower meth.
THCA	PDCD1	DFI	0.0980134	0.104054	0.518783	Lower meth.
THCA	TIGIT	OS	0.95887	0.958871	0.974512	Lower meth.
THCA	TIGIT	PFS	0.481567	0.482023	0.834624	Lower meth.
THCA	TIGIT	DSS	0.265432	0.281521	2.46292	Higher meth.
THCA	TIGIT	DFI	0.249196	0.253374	0.630974	Lower meth.
THYM	CXCL13	OS	0.908424	0.908446	1.081	Higher meth.
THYM	CXCL13	PFS	0.859721	0.859749	1.07376	Higher meth.
THYM	CXCL13	DSS	0.790347	0.790934	1.30521	Higher meth.
THYM	HAVCR2	OS	0.081823	0.0976897	0.293066	Lower meth.
THYM	HAVCR2	PFS	0.7933	0.793389	0.899223	Lower meth.
THYM	HAVCR2	DSS	0.734043	0.735499	1.50103	Higher meth.
THYM	LAG3	OS	0.00309625	0.998026	1.68502e-09	Lower meth.
THYM	LAG3	PFS	0.196581	0.201838	0.587184	Lower meth.
THYM	LAG3	DSS	0.0403113	0.999161	5.62194e-10	Lower meth.
LGG	HAVCR2	OS	3.2716e-06	6.14823e-06	0.420166	Lower meth.
THYM	LAYN	PFS	0.80628	0.806355	1.10496	Higher meth.
THYM	LAYN	DSS	0.540058	0.545533	0.536988	Lower meth.
[truncated: 472 more rows]
