# Supplementary material for: Characterization of Exhausted T Cell Signatures in Pan-Cancer Settings
Source: Int J Mol Sci. 2025 Mar 5;26(5):2311. doi: 10.3390/ijms26052311 (PMC11899893; doi:10.3390/ijms26052311)
Supplement: Supplementary file 1 [file ijms-26-02311-s001.zip › Table S6.XLSX]

## Sheet: Expression and Immuneinfiltrati
Expression and Immuneinfiltration
cancertype	symbol	cell_type	cor	p_value	fdr
ACC	CXCL13	Bcell	-0.351936	0.00146958	0.0119591
ACC	CXCL13	CD4_naive	-0.338964	0.00224483	0.0240434
ACC	CXCL13	CD8_naive	-0.10391	0.362127	0.623048
ACC	CXCL13	Central_memory	-0.123721	0.277343	0.548357
ACC	CXCL13	Monocyte	-0.256625	0.0224333	0.370548
ACC	CXCL13	Neutrophil	-0.569947	4.19609e-08	1.48708e-06
ACC	CXCL13	Th17	-0.330319	0.00294833	0.0292292
ACC	CXCL13	CD8_T	0.559599	8.2648e-08	3.79814e-06
ACC	CXCL13	Cytotoxic	0.531407	4.68237e-07	1.0848e-05
ACC	CXCL13	Th1	0.505042	2.06847e-06	5.0415e-05
ACC	CXCL13	MAIT	0.450551	3.0925e-05	0.000826458
ACC	CXCL13	Tfh	0.426448	8.8988e-05	0.00131082
ACC	CXCL13	Exhausted	0.412046	0.000161266	0.00380056
ACC	CXCL13	NK	0.377728	0.000599402	0.00625113
ACC	CXCL13	Th2	0.373425	0.000699758	0.00670049
ACC	CXCL13	NKT	0.326223	0.00334581	0.0276856
ACC	CXCL13	Gamma_delta	0.321904	0.00381615	0.0387762
ACC	CXCL13	Effector_memory	0.318702	0.00420207	0.105556
ACC	CXCL13	CD4_T	0.287341	0.0102397	0.17546
ACC	CXCL13	iTreg	0.285297	0.0108168	0.0598804
ACC	CXCL13	InfiltrationScore	0.245928	0.0289122	0.114146
ACC	CXCL13	Macrophage	0.182877	0.106707	0.337927
ACC	CXCL13	nTreg	0.182559	0.107328	0.329953
ACC	CXCL13	Tr1	0.13415	0.238525	0.804225
ACC	CXCL13	DC	0.0824713	0.469944	0.755304
ACC	HAVCR2	Bcell	-0.585816	1.41659e-08	9.01714e-07
ACC	HAVCR2	CD4_T	0.219547	0.0518879	0.349118
ACC	HAVCR2	CD4_naive	-0.432261	6.9466e-05	0.00178804
ACC	HAVCR2	CD8_T	0.481124	7.17895e-06	0.000152817
ACC	HAVCR2	CD8_naive	-0.4164	0.000135118	0.00637322
ACC	HAVCR2	Central_memory	-0.0953191	0.403371	0.666379
ACC	HAVCR2	Cytotoxic	0.549838	1.53425e-07	4.10573e-06
ACC	HAVCR2	DC	0.526302	6.30468e-07	0.000187889
ACC	HAVCR2	Effector_memory	0.346489	0.00175949	0.060397
ACC	HAVCR2	Exhausted	0.429839	7.7061e-05	0.00218089
ACC	HAVCR2	Gamma_delta	0.169161	0.136136	0.340322
ACC	HAVCR2	InfiltrationScore	0.687186	2.68266e-12	3.01516e-10
ACC	HAVCR2	MAIT	0.43647	5.7898e-05	0.00130148
ACC	HAVCR2	Macrophage	0.745719	3.16991e-15	6.05329e-13
ACC	HAVCR2	Monocyte	-0.0129887	0.909547	0.979261
ACC	HAVCR2	NK	0.385224	0.000455413	0.00509239
ACC	HAVCR2	NKT	0.50388	2.20219e-06	0.000254793
ACC	HAVCR2	Neutrophil	-0.507998	1.76189e-06	3.5912e-05
ACC	HAVCR2	Tfh	0.486274	5.53504e-06	0.000137287
ACC	HAVCR2	Th1	0.56296	6.64827e-08	2.65243e-06
ACC	HAVCR2	Th17	-0.359041	0.00115637	0.0158499
ACC	HAVCR2	Th2	0.405919	0.000206022	0.00271053
ACC	HAVCR2	Tr1	0.0442759	0.698423	0.955335
ACC	HAVCR2	iTreg	0.379512	0.000561791	0.00733236
ACC	HAVCR2	nTreg	0.30166	0.00689813	0.0711481
ACC	LAG3	Bcell	-0.262688	0.0193438	0.0807626
ACC	LAG3	CD4_T	0.420798	0.000112725	0.032168
ACC	LAG3	CD4_naive	-0.260468	0.0204299	0.105746
ACC	LAG3	CD8_T	0.355107	0.00132136	0.00929644
ACC	LAG3	CD8_naive	-0.112603	0.323137	0.588335
ACC	LAG3	Central_memory	-0.113039	0.321257	0.593388
ACC	LAG3	Cytotoxic	0.351887	0.00147195	0.00881869
ACC	LAG3	DC	0.139269	0.220917	0.541933
ACC	LAG3	Effector_memory	0.43794	5.4299e-05	0.00589432
ACC	LAG3	Exhausted	0.400646	0.000253408	0.0053365
ACC	LAG3	Gamma_delta	0.436934	5.6738e-05	0.00325707
ACC	LAG3	InfiltrationScore	0.336466	0.00243078	0.0203105
ACC	LAG3	MAIT	0.25547	0.0230671	0.0912525
ACC	LAG3	Macrophage	0.279185	0.0127149	0.0992418
ACC	LAG3	Monocyte	-0.0653938	0.566928	0.863742
ACC	LAG3	NK	0.263226	0.0190879	0.0766987
ACC	LAG3	NKT	0.184474	0.10363	0.276829
ACC	LAG3	Neutrophil	-0.47227	1.1118e-05	0.000165672
ACC	LAG3	Tfh	0.4359	5.9352e-05	0.000939175
ACC	LAG3	Th1	0.364786	0.000948774	0.00732108
ACC	LAG3	Th17	-0.295315	0.00823717	0.0571611
ACC	LAG3	Th2	0.291215	0.00921924	0.0445208
ACC	LAG3	Tr1	0.0685574	0.548276	0.92105
ACC	LAG3	iTreg	0.2313	0.0402693	0.145867
ACC	LAG3	nTreg	0.0892758	0.43397	0.685914
ACC	LAYN	Bcell	-0.152702	0.179109	0.362922
ACC	LAYN	CD4_T	0.0422271	0.711751	0.913622
ACC	LAYN	CD4_naive	-0.39028	0.000376968	0.0067283
ACC	LAYN	CD8_T	0.235152	0.0369688	0.113954
ACC	LAYN	CD8_naive	-0.380915	0.000533753	0.0135874
ACC	LAYN	Central_memory	-0.0150284	0.895416	0.954112
ACC	LAYN	Cytotoxic	0.303236	0.00659673	0.0289946
ACC	LAYN	DC	0.19659	0.0824805	0.349334
ACC	LAYN	Effector_memory	0.144808	0.202914	0.61626
ACC	LAYN	Exhausted	0.179256	0.113948	0.334311
ACC	LAYN	Gamma_delta	0.199354	0.0781747	0.244105
ACC	LAYN	InfiltrationScore	0.239194	0.0337509	0.126833
ACC	LAYN	MAIT	0.241253	0.032204	0.115168
ACC	LAYN	Macrophage	0.209635	0.0637047	0.255455
ACC	LAYN	Monocyte	-0.0211933	0.852924	0.962985
ACC	LAYN	NK	0.228086	0.0432079	0.135091
ACC	LAYN	NKT	0.171635	0.130418	0.318492
ACC	LAYN	Neutrophil	-0.253883	0.0239628	0.0746238
ACC	LAYN	Tfh	0.286286	0.0105341	0.0530997
ACC	LAYN	Th1	0.315562	0.00461369	0.0250681
ACC	LAYN	Th17	-0.199612	0.0777818	0.237671
ACC	LAYN	Th2	0.197024	0.0817929	0.208015
ACC	LAYN	Tr1	0.1073	0.346589	0.860768
ACC	LAYN	iTreg	0.220634	0.0507091	0.170729
ACC	LAYN	nTreg	0.155729	0.170543	0.427151
ACC	PDCD1	Bcell	-0.571244	3.84792e-08	2.15013e-06
ACC	PDCD1	CD4_T	0.404515	0.000217769	0.0380936
ACC	PDCD1	CD4_naive	-0.634677	3.36601e-10	1.3968e-07
ACC	PDCD1	CD8_T	0.636924	2.78913e-10	3.1895e-08
ACC	PDCD1	CD8_naive	-0.385112	0.000457302	0.0125493
ACC	PDCD1	Central_memory	-0.234378	0.0376132	0.17682
ACC	PDCD1	Cytotoxic	0.655432	5.58333e-11	3.9934e-09
ACC	PDCD1	DC	0.360206	0.00111121	0.0342338
ACC	PDCD1	Effector_memory	0.567372	4.97783e-08	8.9008e-05
ACC	PDCD1	Exhausted	0.61735	1.36478e-09	2.06491e-07
ACC	PDCD1	Gamma_delta	0.200652	0.0762149	0.240583
ACC	PDCD1	InfiltrationScore	0.62639	6.64617e-10	4.78841e-08
ACC	PDCD1	MAIT	0.571874	3.68897e-08	4.71158e-06
ACC	PDCD1	Macrophage	0.550877	1.43775e-07	8.70126e-06
ACC	PDCD1	Monocyte	-0.167157	0.140907	0.578564
ACC	PDCD1	NK	0.447001	3.6317e-05	0.000779824
ACC	PDCD1	NKT	0.390654	0.000371687	0.00627299
ACC	PDCD1	Neutrophil	-0.598429	5.72731e-09	2.76782e-07
ACC	PDCD1	Tfh	0.630373	4.8048e-10	5.16424e-08
ACC	PDCD1	Th1	0.643783	1.55633e-10	1.28619e-08
ACC	PDCD1	Th17	-0.505398	2.02908e-06	0.000359549
ACC	PDCD1	Th2	0.547136	1.81443e-07	1.2222e-05
ACC	PDCD1	Tr1	0.111283	0.328876	0.853161
ACC	PDCD1	iTreg	0.510246	1.5579e-06	0.000124563
ACC	PDCD1	nTreg	0.326747	0.00329249	0.0481853
ACC	TIGIT	Bcell	-0.625779	6.9824e-10	6.38776e-08
ACC	TIGIT	CD4_T	0.322426	0.0037564	0.118215
ACC	TIGIT	CD4_naive	-0.568338	4.66978e-08	4.96486e-06
ACC	TIGIT	CD8_T	0.753718	1.09295e-15	5.3743e-13
ACC	TIGIT	CD8_naive	-0.404315	0.000219491	0.00841552
ACC	TIGIT	Central_memory	-0.0302884	0.791026	0.908266
ACC	TIGIT	Cytotoxic	0.74524	3.37437e-15	8.52037e-13
ACC	TIGIT	DC	0.114792	0.31376	0.631684
ACC	TIGIT	Effector_memory	0.489257	4.75182e-06	0.00133519
ACC	TIGIT	Exhausted	0.613904	1.78469e-09	2.56226e-07
ACC	TIGIT	Gamma_delta	0.151699	0.182015	0.404709
ACC	TIGIT	InfiltrationScore	0.463827	1.6685e-05	0.000421284
ACC	TIGIT	MAIT	0.520108	8.98702e-07	5.4223e-05
ACC	TIGIT	Macrophage	0.302226	0.00678849	0.0675723
ACC	TIGIT	Monocyte	-0.272808	0.0149969	0.341176
ACC	TIGIT	NK	0.621445	9.87941e-10	3.03622e-07
ACC	TIGIT	NKT	0.408252	0.00018778	0.0039843
ACC	TIGIT	Neutrophil	-0.725955	3.74425e-14	9.56436e-12
ACC	TIGIT	Tfh	0.716507	1.13176e-13	4.2809e-11
ACC	TIGIT	Th1	0.836956	7.47903e-22	2.14049e-18
ACC	TIGIT	Th17	-0.429468	7.8291e-05	0.00297278
ACC	TIGIT	Th2	0.696486	1.02401e-12	4.57755e-10
ACC	TIGIT	Tr1	-0.0501436	0.660764	0.948677
ACC	TIGIT	iTreg	0.623637	8.29414e-10	7.11739e-07
ACC	TIGIT	nTreg	0.439783	5.008e-05	0.00604819
BLCA	CXCL13	CD4_naive	-0.506375	3.45024e-29	3.83281e-27
BLCA	CXCL13	CD8_naive	-0.457939	1.59517e-23	9.93008e-22
BLCA	CXCL13	Cytotoxic	0.662208	3.15306e-55	2.0651e-53
BLCA	CXCL13	MAIT	-0.0800656	0.0984781	0.340209
BLCA	CXCL13	Th1	0.646549	6.57057e-52	8.41493e-50
BLCA	CXCL13	Monocyte	-0.180923	0.000170801	0.00128326
BLCA	CXCL13	Neutrophil	-0.757811	7.88048e-81	1.11586e-78
BLCA	CXCL13	Th17	-0.393914	2.663e-17	2.95829e-15
BLCA	CXCL13	nTreg	-0.033364	0.491702	0.634859
BLCA	CXCL13	Exhausted	0.630627	9.95193e-49	1.23521e-46
BLCA	CXCL13	Tfh	0.619918	1.08345e-46	1.26656e-44
BLCA	CXCL13	NK	0.604732	6.19123e-44	3.98997e-42
BLCA	CXCL13	InfiltrationScore	0.589492	2.59058e-41	9.45349e-40
BLCA	CXCL13	iTreg	0.554643	8.18962e-36	8.49217e-34
BLCA	CXCL13	Th2	0.520924	4.48574e-31	2.97672e-29
BLCA	CXCL13	CD8_T	0.508423	1.89586e-29	3.28621e-27
BLCA	CXCL13	Macrophage	0.440528	1.06693e-21	1.42166e-20
BLCA	CXCL13	Central_memory	0.358066	2.31337e-14	2.8021e-12
BLCA	CXCL13	Tr1	0.335441	1.09098e-12	2.10723e-11
BLCA	CXCL13	DC	0.175291	0.00027283	0.000822087
BLCA	CXCL13	Gamma_delta	0.169925	0.000420753	0.00172937
BLCA	CXCL13	CD4_T	0.168598	0.000467393	0.00119611
BLCA	CXCL13	NKT	0.166608	0.000546465	0.00153097
BLCA	CXCL13	Bcell	0.122613	0.0112183	0.0354384
BLCA	CXCL13	Effector_memory	0.110032	0.0229698	0.0706497
BLCA	HAVCR2	Bcell	-0.186483	0.000106087	0.000857325
BLCA	HAVCR2	CD4_T	-0.00108021	0.982244	0.987055
BLCA	HAVCR2	CD4_naive	-0.569258	4.85557e-38	3.48682e-35
BLCA	HAVCR2	CD8_T	0.370939	2.24195e-15	1.17088e-13
BLCA	HAVCR2	CD8_naive	-0.551475	2.40788e-35	8.49391e-33
BLCA	HAVCR2	Central_memory	0.176407	0.000248935	0.00120205
BLCA	HAVCR2	Cytotoxic	0.810375	1.01558e-100	4.53785e-98
BLCA	HAVCR2	DC	0.514211	3.41409e-30	3.43235e-27
BLCA	HAVCR2	Effector_memory	0.0913578	0.0592642	0.144984
BLCA	HAVCR2	Exhausted	0.745894	5.10999e-77	8.56222e-74
BLCA	HAVCR2	Gamma_delta	0.075415	0.119703	0.198063
BLCA	HAVCR2	InfiltrationScore	0.893484	7.5789e-150	1.453e-146
BLCA	HAVCR2	MAIT	-0.0983702	0.0421849	0.218866
BLCA	HAVCR2	Macrophage	0.85561	1.28775e-123	1.43848e-120
BLCA	HAVCR2	Monocyte	0.1651	0.000614468	0.00363813
BLCA	HAVCR2	NK	0.68924	1.87442e-61	3.08926e-59
BLCA	HAVCR2	NKT	0.324599	6.204e-12	6.83528e-11
BLCA	HAVCR2	Neutrophil	-0.749112	5.01582e-78	6.50665e-76
BLCA	HAVCR2	Tfh	0.483074	2.37612e-26	1.12416e-24
BLCA	HAVCR2	Th1	0.717825	7.92234e-69	3.00556e-66
BLCA	HAVCR2	Th17	-0.421907	7.3682e-20	1.78536e-17
BLCA	HAVCR2	Th2	0.520578	4.98643e-31	3.28728e-29
BLCA	HAVCR2	Tr1	0.403397	3.85227e-18	1.72644e-16
BLCA	HAVCR2	iTreg	0.638705	2.55749e-50	1.35325e-47
BLCA	HAVCR2	nTreg	-0.0519576	0.284067	0.431928
BLCA	LAG3	Bcell	-0.111304	0.0214256	0.0591362
BLCA	LAG3	CD4_T	-0.015259	0.753212	0.806821
BLCA	LAG3	CD4_naive	-0.573185	1.17153e-38	9.24857e-36
BLCA	LAG3	CD8_T	0.507837	2.25111e-29	3.83586e-27
BLCA	LAG3	CD8_naive	-0.59193	1.00753e-41	1.12547e-38
BLCA	LAG3	Central_memory	0.14204	0.00326702	0.0106346
BLCA	LAG3	Cytotoxic	0.849066	7.54723e-120	8.9266e-117
BLCA	LAG3	DC	0.325893	5.0604e-12	8.43951e-11
BLCA	LAG3	Effector_memory	0.238697	6.0287e-07	1.4161e-05
BLCA	LAG3	Exhausted	0.807133	2.55672e-99	2.57039e-95
BLCA	LAG3	Gamma_delta	0.239222	5.686e-07	6.29215e-06
BLCA	LAG3	InfiltrationScore	0.717906	7.52724e-69	7.80155e-67
BLCA	LAG3	MAIT	-0.122024	0.011618	0.11026
BLCA	LAG3	Macrophage	0.603353	1.08319e-43	6.91419e-42
BLCA	LAG3	Monocyte	-0.0675967	0.163222	0.284567
BLCA	LAG3	NK	0.725718	4.99817e-71	1.5227e-68
BLCA	LAG3	NKT	0.159699	0.00092756	0.00247288
BLCA	LAG3	Neutrophil	-0.722638	3.68495e-70	3.41443e-68
BLCA	LAG3	Tfh	0.538439	1.80786e-33	1.21574e-31
BLCA	LAG3	Th1	0.80642	5.15662e-99	1.29605e-95
BLCA	LAG3	Th17	-0.493698	1.28493e-27	1.2918e-23
BLCA	LAG3	Th2	0.49369	1.28765e-27	5.53221e-26
BLCA	LAG3	Tr1	0.248664	1.93666e-07	1.92014e-06
BLCA	LAG3	iTreg	0.592052	9.60822e-42	1.82257e-39
BLCA	LAG3	nTreg	-0.00902598	0.852469	0.911539
BLCA	LAYN	Bcell	-0.163907	0.000673704	0.00380363
BLCA	LAYN	CD4_T	0.209382	1.2863e-05	4.4492e-05
BLCA	LAYN	CD4_naive	-0.29625	4.25227e-10	6.43829e-09
BLCA	LAYN	CD8_T	0.0442013	0.36222	0.577725
BLCA	LAYN	CD8_naive	-0.153065	0.00151194	0.00404746
BLCA	LAYN	Central_memory	0.0847892	0.0801012	0.150904
BLCA	LAYN	Cytotoxic	0.39442	2.40568e-17	3.3591e-16
BLCA	LAYN	DC	0.203492	2.2649e-05	8.5922e-05
BLCA	LAYN	Effector_memory	-0.169822	0.0004242	0.00302997
BLCA	LAYN	Exhausted	0.3344	1.2931e-12	1.08019e-11
BLCA	LAYN	Gamma_delta	0.00152592	0.974919	0.983042
BLCA	LAYN	InfiltrationScore	0.476483	1.3801e-25	2.32409e-24
BLCA	LAYN	MAIT	0.0167934	0.729324	0.882155
BLCA	LAYN	Macrophage	0.45124	8.27061e-23	1.21829e-21
BLCA	LAYN	Monocyte	0.106264	0.0281196	0.075447
BLCA	LAYN	NK	0.468404	1.13257e-24	2.85372e-23
BLCA	LAYN	NKT	0.499085	2.81339e-28	2.68099e-26
BLCA	LAYN	Neutrophil	-0.471043	5.73056e-25	1.03155e-23
BLCA	LAYN	Tfh	0.254968	9.20601e-08	9.26917e-07
BLCA	LAYN	Th1	0.232273	1.22135e-06	5.72842e-06
BLCA	LAYN	Th17	-0.177705	0.000223606	0.000944693
BLCA	LAYN	Th2	0.494239	1.10439e-27	4.77546e-26
BLCA	LAYN	Tr1	0.302138	1.83381e-10	2.66419e-09
BLCA	LAYN	iTreg	0.265377	2.57963e-08	1.70509e-07
BLCA	LAYN	nTreg	-0.2324	1.20466e-06	1.5587e-05
BLCA	PDCD1	Bcell	-0.0568802	0.240846	0.376248
BLCA	PDCD1	CD4_T	0.12269	0.0111671	0.0214314
BLCA	PDCD1	CD4_naive	-0.601018	2.77728e-43	7.19997e-40
BLCA	PDCD1	CD8_T	0.617529	3.00879e-46	1.95154e-43
BLCA	PDCD1	CD8_naive	-0.565127	2.12357e-37	9.92989e-35
BLCA	PDCD1	Central_memory	0.264915	2.73276e-08	4.95666e-07
BLCA	PDCD1	Cytotoxic	0.863642	1.67002e-128	2.79826e-125
BLCA	PDCD1	DC	0.20399	2.1603e-05	8.2252e-05
BLCA	PDCD1	Effector_memory	0.203471	2.2694e-05	0.000276053
BLCA	PDCD1	Exhausted	0.749531	3.69726e-78	6.75826e-75
BLCA	PDCD1	Gamma_delta	0.307721	8.1158e-11	4.64913e-09
BLCA	PDCD1	InfiltrationScore	0.691267	6.00173e-62	4.90556e-60
BLCA	PDCD1	MAIT	-0.0803121	0.0974423	0.338564
BLCA	PDCD1	Macrophage	0.543055	4.00274e-34	1.45276e-32
BLCA	PDCD1	Monocyte	-0.178804	0.000204053	0.00148226
BLCA	PDCD1	NK	0.759748	1.80292e-81	1.20838e-78
BLCA	PDCD1	NKT	0.166843	0.000536517	0.0015073
BLCA	PDCD1	Neutrophil	-0.825121	1.89061e-107	9.27181e-105
BLCA	PDCD1	Tfh	0.722986	2.94419e-70	1.23331e-67
BLCA	PDCD1	Th1	0.796925	4.46865e-95	8.16829e-92
BLCA	PDCD1	Th17	-0.450796	9.21253e-23	8.82078e-20
BLCA	PDCD1	Th2	0.56635	1.37481e-37	2.38304e-35
BLCA	PDCD1	Tr1	0.310693	5.22103e-11	8.10025e-10
BLCA	PDCD1	iTreg	0.635326	1.19846e-49	5.7375e-47
BLCA	PDCD1	nTreg	-0.00023461	0.996143	0.99793
BLCA	TIGIT	Bcell	-0.0266371	0.583065	0.703788
BLCA	TIGIT	CD4_T	0.141331	0.00342695	0.00736511
BLCA	TIGIT	CD4_naive	-0.546376	1.33342e-34	3.79307e-32
BLCA	TIGIT	CD8_T	0.590495	1.75824e-41	6.79863e-39
BLCA	TIGIT	CD8_naive	-0.492509	1.78974e-27	1.83603e-25
BLCA	TIGIT	Central_memory	0.372083	1.81249e-15	2.91551e-13
BLCA	TIGIT	Cytotoxic	0.793663	9.01321e-94	2.78813e-91
BLCA	TIGIT	DC	0.252805	1.19086e-07	7.4478e-07
BLCA	TIGIT	Effector_memory	0.107195	0.0267623	0.0793905
BLCA	TIGIT	Exhausted	0.679115	4.82103e-59	1.25892e-56
BLCA	TIGIT	Gamma_delta	0.171206	0.00037985	0.00158096
BLCA	TIGIT	InfiltrationScore	0.666166	4.24535e-56	2.83592e-54
BLCA	TIGIT	MAIT	-0.0728664	0.132763	0.392742
BLCA	TIGIT	Macrophage	0.509976	1.20081e-29	3.08362e-28
BLCA	TIGIT	Monocyte	-0.19434	5.2846e-05	0.000497461
BLCA	TIGIT	NK	0.694952	7.39006e-63	1.32671e-60
BLCA	TIGIT	NKT	0.109829	0.0232249	0.0439968
BLCA	TIGIT	Neutrophil	-0.792988	1.66666e-93	4.29635e-91
BLCA	TIGIT	Tfh	0.66506	7.45943e-56	1.51502e-53
BLCA	TIGIT	Th1	0.74596	4.87309e-77	2.38983e-74
BLCA	TIGIT	Th17	-0.428401	1.73308e-20	5.53128e-18
BLCA	TIGIT	Th2	0.502019	1.21631e-28	5.83686e-27
BLCA	TIGIT	Tr1	0.408687	1.2747e-18	6.26659e-17
BLCA	TIGIT	iTreg	0.698476	9.68077e-64	1.76956e-60
BLCA	TIGIT	nTreg	0.0218936	0.651891	0.767019
BRCA	CXCL13	CD4_naive	-0.103442	0.000299071	0.0100609
BRCA	CXCL13	CD8_naive	-0.319767	2.34264e-30	4.27261e-29
BRCA	CXCL13	DC	-0.00953217	0.739635	0.782006
BRCA	CXCL13	MAIT	-0.165569	6.15174e-09	5.54208e-08
BRCA	CXCL13	Macrophage	-0.0973935	0.000664982	0.00134609
BRCA	CXCL13	Monocyte	-0.351621	9.17321e-37	4.45743e-35
BRCA	CXCL13	NKT	-0.153946	6.68656e-08	1.82639e-07
BRCA	CXCL13	Neutrophil	-0.60731	1.16449e-123	6.0221e-122
BRCA	CXCL13	Th17	-0.449257	1.50955e-61	7.63005e-60
BRCA	CXCL13	Th1	0.594273	3.54066e-117	2.93117e-115
BRCA	CXCL13	CD8_T	0.552675	2.35547e-98	2.40533e-96
BRCA	CXCL13	Cytotoxic	0.505808	4.23538e-80	1.34178e-78
BRCA	CXCL13	Tfh	0.497088	5.2425e-77	1.61259e-75
BRCA	CXCL13	iTreg	0.476445	4.93511e-70	3.21294e-68
BRCA	CXCL13	Central_memory	0.473166	5.72547e-69	3.358e-67
BRCA	CXCL13	Exhausted	0.472523	9.22982e-69	5.76635e-67
BRCA	CXCL13	Bcell	0.401133	2.69576e-48	4.17158e-46
BRCA	CXCL13	NK	0.334092	3.81557e-33	3.37397e-32
BRCA	CXCL13	CD4_T	0.295118	6.67591e-26	4.53254e-25
BRCA	CXCL13	Gamma_delta	0.278692	3.64135e-23	6.12484e-22
BRCA	CXCL13	InfiltrationScore	0.267244	2.30261e-21	2.02809e-20
BRCA	CXCL13	nTreg	0.145965	3.11473e-07	1.01374e-06
BRCA	CXCL13	Tr1	0.122663	1.7648e-05	5.2885e-05
BRCA	CXCL13	Th2	0.0451686	0.115127	0.181051
BRCA	CXCL13	Effector_memory	0.00388073	0.892376	0.914888
BRCA	HAVCR2	Bcell	0.111646	9.4361e-05	0.000204995
BRCA	HAVCR2	CD4_T	0.121025	2.2856e-05	4.4275e-05
BRCA	HAVCR2	CD4_naive	-0.115834	5.0764e-05	0.00258534
BRCA	HAVCR2	CD8_T	0.243764	6.18374e-18	6.76078e-17
BRCA	HAVCR2	CD8_naive	-0.285515	2.79643e-24	3.33467e-23
BRCA	HAVCR2	Central_memory	0.285887	2.42607e-24	3.70297e-23
BRCA	HAVCR2	Cytotoxic	0.577664	2.45322e-109	1.13192e-107
BRCA	HAVCR2	DC	0.438175	2.64948e-58	9.87029e-56
BRCA	HAVCR2	Effector_memory	0.0177435	0.53614	0.602813
BRCA	HAVCR2	Exhausted	0.531478	9.64566e-90	1.25188e-87
BRCA	HAVCR2	Gamma_delta	0.115401	5.4177e-05	0.000127012
BRCA	HAVCR2	InfiltrationScore	0.75774	1.13564e-227	1.52304e-224
BRCA	HAVCR2	MAIT	-0.205838	4.04198e-13	8.76066e-12
BRCA	HAVCR2	Macrophage	0.630053	1.01596e-135	2.55475e-132
BRCA	HAVCR2	Monocyte	0.0916678	0.00136168	0.00316754
BRCA	HAVCR2	NK	0.310735	1.12623e-28	8.27177e-28
BRCA	HAVCR2	NKT	-0.105935	0.000212451	0.000411227
BRCA	HAVCR2	Neutrophil	-0.540214	3.2288e-93	1.17884e-91
BRCA	HAVCR2	Tfh	0.33827	5.49553e-34	6.02144e-33
BRCA	HAVCR2	Th1	0.505841	4.12256e-80	1.91976e-78
BRCA	HAVCR2	Th17	-0.444188	4.76195e-60	2.29177e-58
BRCA	HAVCR2	Th2	-0.0567757	0.047588	0.0848169
BRCA	HAVCR2	Tr1	0.32621	1.36221e-31	2.06042e-29
BRCA	HAVCR2	iTreg	0.525306	2.39123e-87	2.68739e-85
BRCA	HAVCR2	nTreg	0.110115	0.000117741	0.000275642
BRCA	LAG3	Bcell	0.372359	2.37184e-41	2.02179e-39
BRCA	LAG3	CD4_T	0.193295	1.02257e-11	3.14638e-11
BRCA	LAG3	CD4_naive	-0.108958	0.00013894	0.00553474
BRCA	LAG3	CD8_T	0.568811	2.44595e-105	2.79575e-103
BRCA	LAG3	CD8_naive	-0.379634	4.83339e-43	2.29324e-41
BRCA	LAG3	Central_memory	0.27856	3.82437e-23	5.46025e-22
BRCA	LAG3	Cytotoxic	0.702881	4.11039e-182	4.89282e-180
BRCA	LAG3	DC	0.159456	2.20493e-08	6.60263e-08
BRCA	LAG3	Effector_memory	0.1752	7.46748e-10	3.50743e-09
BRCA	LAG3	Exhausted	0.665176	1.8731e-156	1.88405e-152
BRCA	LAG3	Gamma_delta	0.264323	6.42862e-21	8.44707e-20
BRCA	LAG3	InfiltrationScore	0.544733	4.68742e-95	3.99562e-93
BRCA	LAG3	MAIT	-0.226569	1.21026e-15	4.45911e-14
BRCA	LAG3	Macrophage	0.160518	1.77234e-08	6.36908e-08
BRCA	LAG3	Monocyte	-0.257376	7.01991e-20	1.1444e-18
BRCA	LAG3	NK	0.45419	4.96253e-63	1.19273e-61
BRCA	LAG3	NKT	-0.216892	1.96333e-14	8.8716e-14
BRCA	LAG3	Neutrophil	-0.623555	3.58471e-132	1.99761e-130
BRCA	LAG3	Tfh	0.472531	9.17775e-69	2.40402e-67
BRCA	LAG3	Th1	0.7507	3.6581e-221	1.63533e-218
BRCA	LAG3	Th17	-0.618923	1.07787e-129	2.40928e-126
BRCA	LAG3	Th2	-0.01849	0.519128	0.618129
BRCA	LAG3	Tr1	0.134702	2.38443e-06	8.24043e-06
BRCA	LAG3	iTreg	0.539944	4.14935e-93	5.52798e-91
BRCA	LAG3	nTreg	0.115943	4.9935e-05	0.000122835
BRCA	LAYN	Bcell	-0.186589	5.2754e-11	2.40048e-10
BRCA	LAYN	CD4_T	0.370806	5.37701e-41	7.58551e-40
BRCA	LAYN	CD4_naive	-0.0319926	0.26456	0.720964
BRCA	LAYN	CD8_T	0.0742417	0.00954359	0.0168751
BRCA	LAYN	CD8_naive	0.0400899	0.162036	0.212676
BRCA	LAYN	Central_memory	0.159757	2.07295e-08	7.18373e-08
BRCA	LAYN	Cytotoxic	0.21299	5.82121e-14	2.92837e-13
BRCA	LAYN	DC	-0.176688	5.33388e-10	1.85965e-09
BRCA	LAYN	Effector_memory	-0.216662	2.09475e-14	1.75584e-13
BRCA	LAYN	Exhausted	-0.00116348	0.967644	0.974133
BRCA	LAYN	Gamma_delta	0.166759	4.77214e-09	1.79677e-08
BRCA	LAYN	InfiltrationScore	0.041722	0.145606	0.188552
BRCA	LAYN	MAIT	0.20306	8.41931e-13	1.71255e-11
BRCA	LAYN	Macrophage	-0.0735621	0.0102242	0.0171059
BRCA	LAYN	Monocyte	-0.206785	3.13964e-13	2.7947e-12
BRCA	LAYN	NK	0.36953	1.04959e-40	1.22404e-39
BRCA	LAYN	NKT	0.282423	9.02633e-24	7.36345e-23
BRCA	LAYN	Neutrophil	-0.346978	8.78589e-36	1.30923e-34
BRCA	LAYN	Tfh	0.316793	8.5097e-30	8.12095e-29
BRCA	LAYN	Th1	0.00487739	0.864974	0.891748
BRCA	LAYN	Th17	0.00743076	0.795581	0.829002
BRCA	LAYN	Th2	0.172564	1.34593e-09	1.22571e-08
BRCA	LAYN	Tr1	-0.023052	0.421517	0.503423
BRCA	LAYN	iTreg	0.0238769	0.405091	0.464343
BRCA	LAYN	nTreg	-0.170432	2.15323e-09	8.98871e-09
BRCA	PDCD1	Bcell	0.349858	2.17364e-36	1.23175e-34
BRCA	PDCD1	CD4_T	0.415665	4.50046e-52	1.01384e-50
BRCA	PDCD1	CD4_naive	-0.154529	5.95749e-08	2.7871e-05
BRCA	PDCD1	CD8_T	0.757046	5.09469e-227	5.12449e-224
BRCA	PDCD1	CD8_naive	-0.418286	8.95705e-53	8.683e-51
BRCA	PDCD1	Central_memory	0.531	1.48355e-89	1.33832e-87
BRCA	PDCD1	Cytotoxic	0.778072	8.58703e-248	2.69915e-245
BRCA	PDCD1	DC	-0.0190265	0.507074	0.564704
BRCA	PDCD1	Effector_memory	0.00707735	0.805103	0.843248
BRCA	PDCD1	Exhausted	0.582397	1.59129e-111	6.53306e-109
BRCA	PDCD1	Gamma_delta	0.375084	5.5837e-42	5.40035e-40
BRCA	PDCD1	InfiltrationScore	0.499039	1.08431e-77	6.28621e-76
BRCA	PDCD1	MAIT	-0.178153	3.81811e-10	4.39662e-09
BRCA	PDCD1	Macrophage	-0.0361027	0.207995	0.26419
BRCA	PDCD1	Monocyte	-0.425621	9.03496e-55	9.51604e-53
BRCA	PDCD1	NK	0.59204	4.26652e-116	3.63684e-114
BRCA	PDCD1	NKT	-0.115433	5.3921e-05	0.000111632
BRCA	PDCD1	Neutrophil	-0.793988	4.25042e-265	1.18758e-262
BRCA	PDCD1	Tfh	0.738268	3.46079e-210	6.44636e-208
BRCA	PDCD1	Th1	0.77488	1.70719e-244	1.18426e-241
BRCA	PDCD1	Th17	-0.606714	2.33915e-123	2.24079e-120
BRCA	PDCD1	Th2	0.0798697	0.00528654	0.0125649
BRCA	PDCD1	Tr1	0.145957	3.11993e-07	1.22897e-06
BRCA	PDCD1	iTreg	0.534506	6.18044e-91	7.67481e-89
BRCA	PDCD1	nTreg	0.0495714	0.0837513	0.119968
BRCA	TIGIT	Bcell	0.404061	4.83628e-49	8.10762e-47
BRCA	TIGIT	CD4_T	0.379671	4.73947e-43	7.29487e-42
BRCA	TIGIT	CD4_naive	-0.160271	1.86477e-08	1.5005e-05
BRCA	TIGIT	CD8_T	0.702732	5.2903e-182	2.31359e-179
BRCA	TIGIT	CD8_naive	-0.376099	3.24468e-42	1.40373e-40
BRCA	TIGIT	Central_memory	0.649567	6.71287e-147	1.92918e-144
BRCA	TIGIT	Cytotoxic	0.760844	1.30037e-230	3.15175e-228
BRCA	TIGIT	DC	0.0869158	0.00239755	0.00405785
BRCA	TIGIT	Effector_memory	0.0309314	0.280744	0.34856
BRCA	TIGIT	Exhausted	0.546168	1.20599e-95	1.9103e-93
BRCA	TIGIT	Gamma_delta	0.267772	1.91001e-21	2.6554e-20
BRCA	TIGIT	InfiltrationScore	0.510075	1.20386e-81	7.61576e-80
BRCA	TIGIT	MAIT	-0.19768	3.3853e-12	6.10781e-11
BRCA	TIGIT	Macrophage	0.0331798	0.247231	0.307161
BRCA	TIGIT	Monocyte	-0.397412	2.33346e-47	1.84087e-45
BRCA	TIGIT	NK	0.506166	3.14889e-80	1.20201e-78
BRCA	TIGIT	NKT	-0.242441	9.42011e-18	5.35777e-17
BRCA	TIGIT	Neutrophil	-0.82243	3.44367e-300	1.64944e-297
BRCA	TIGIT	Tfh	0.685003	1.84713e-169	2.00857e-167
BRCA	TIGIT	Th1	0.812123	8.76683e-287	2.20453e-283
BRCA	TIGIT	Th17	-0.629811	1.38166e-135	6.94872e-132
BRCA	TIGIT	Th2	0.0525708	0.0666394	0.113369
BRCA	TIGIT	Tr1	0.289429	6.20995e-25	3.44148e-23
BRCA	TIGIT	iTreg	0.753677	6.89148e-224	1.98051e-220
BRCA	TIGIT	nTreg	0.222864	3.57188e-15	2.83898e-14
CESC	CXCL13	Cytotoxic	0.665233	5.62505e-41	5.95154e-39
CESC	CXCL13	Th1	0.664516	7.32608e-41	3.40697e-38
CESC	CXCL13	Exhausted	0.662891	1.32961e-40	1.10779e-37
CESC	CXCL13	CD4_naive	-0.301658	6.07835e-08	4.0248e-06
CESC	CXCL13	CD8_naive	-0.374425	9.4065e-12	4.35193e-10
CESC	CXCL13	CD8_T	0.597926	1.94539e-31	1.91635e-29
CESC	CXCL13	Effector_memory	-0.121229	0.0328659	0.135705
CESC	CXCL13	MAIT	-0.0576526	0.311624	0.535112
CESC	CXCL13	Monocyte	-0.272048	1.15873e-06	6.3472e-05
CESC	CXCL13	NKT	-0.160495	0.00461467	0.030736
CESC	CXCL13	Neutrophil	-0.675699	1.09181e-42	1.12541e-40
CESC	CXCL13	Th17	-0.56705	9.01514e-28	4.87232e-25
CESC	CXCL13	nTreg	-0.0974951	0.0865785	0.195956
CESC	CXCL13	Tfh	0.571839	2.5794e-28	1.79098e-26
CESC	CXCL13	InfiltrationScore	0.510866	5.22211e-22	2.52238e-20
CESC	CXCL13	iTreg	0.487857	6.10045e-20	7.65813e-18
CESC	CXCL13	Macrophage	0.415262	2.3629e-14	1.38973e-12
CESC	CXCL13	Gamma_delta	0.394104	5.82331e-13	1.18825e-10
CESC	CXCL13	NK	0.362966	4.36893e-11	1.73689e-09
CESC	CXCL13	DC	0.338611	9.38706e-10	1.81716e-08
CESC	CXCL13	Central_memory	0.317921	1.03952e-08	1.95738e-07
CESC	CXCL13	Tr1	0.313403	1.71623e-08	4.33873e-07
CESC	CXCL13	Th2	0.192147	0.000670986	0.0083288
CESC	CXCL13	CD4_T	0.131935	0.0201399	0.0449836
CESC	CXCL13	Bcell	0.121735	0.0321386	0.0997634
CESC	HAVCR2	Bcell	0.104771	0.0654298	0.167636
CESC	HAVCR2	CD4_T	0.0993129	0.0808389	0.143196
CESC	HAVCR2	CD4_naive	-0.408642	6.59975e-14	5.27901e-11
CESC	HAVCR2	CD8_T	0.647483	3.16457e-38	4.75804e-36
CESC	HAVCR2	CD8_naive	-0.467838	2.89403e-18	1.05222e-15
CESC	HAVCR2	Central_memory	0.327714	3.40621e-09	7.28492e-08
CESC	HAVCR2	Cytotoxic	0.773901	4.62259e-63	1.44434e-60
CESC	HAVCR2	DC	0.5263	1.73992e-23	1.32408e-20
CESC	HAVCR2	Effector_memory	-0.224528	6.6549e-05	0.00104131
CESC	HAVCR2	Exhausted	0.658034	7.72617e-40	5.15001e-37
CESC	HAVCR2	Gamma_delta	0.360606	5.94978e-11	7.25474e-09
CESC	HAVCR2	InfiltrationScore	0.827381	3.73577e-79	4.39437e-76
CESC	HAVCR2	MAIT	-0.0753089	0.186011	0.395498
CESC	HAVCR2	Macrophage	0.735753	4.57158e-54	3.26492e-51
CESC	HAVCR2	Monocyte	-0.102204	0.0723471	0.235853
CESC	HAVCR2	NK	0.452852	4.42899e-17	4.54187e-15
CESC	HAVCR2	NKT	-0.137111	0.0157024	0.0710529
CESC	HAVCR2	Neutrophil	-0.745404	3.44222e-56	7.17021e-54
CESC	HAVCR2	Tfh	0.59031	1.6983e-30	1.36389e-28
CESC	HAVCR2	Th1	0.655397	1.98182e-39	8.26935e-37
CESC	HAVCR2	Th17	-0.595114	4.35858e-31	1.08948e-27
CESC	HAVCR2	Th2	0.162153	0.00420405	0.0284591
CESC	HAVCR2	Tr1	0.36592	2.95792e-11	1.16666e-09
CESC	HAVCR2	iTreg	0.545621	1.91166e-25	6.37126e-23
CESC	HAVCR2	nTreg	-0.124383	0.0285501	0.087901
CESC	LAG3	Bcell	0.159361	0.00491585	0.0247392
CESC	LAG3	CD4_T	0.104327	0.0665854	0.121955
CESC	LAG3	CD4_naive	-0.381483	3.54262e-12	1.08987e-09
CESC	LAG3	CD8_T	0.731422	3.82631e-53	1.31922e-50
CESC	LAG3	CD8_naive	-0.486558	7.89692e-20	6.31659e-17
CESC	LAG3	Central_memory	0.169759	0.00271197	0.00926239
CESC	LAG3	Cytotoxic	0.807194	1.72482e-72	9.85463e-70
CESC	LAG3	DC	0.244965	1.2872e-05	7.7342e-05
CESC	LAG3	Effector_memory	-0.148755	0.00871269	0.0520772
CESC	LAG3	Exhausted	0.764473	1.11166e-60	1.11149e-56
CESC	LAG3	Gamma_delta	0.507739	1.01874e-21	2.54648e-18
CESC	LAG3	InfiltrationScore	0.626328	3.53209e-35	3.31602e-33
CESC	LAG3	MAIT	-0.106182	0.0618662	0.198546
CESC	LAG3	Macrophage	0.465991	4.08087e-18	3.41444e-16
CESC	LAG3	Monocyte	-0.326196	4.06001e-09	4.77577e-07
CESC	LAG3	NK	0.571927	2.52052e-28	9.00051e-26
CESC	LAG3	NKT	-0.146686	0.009703	0.0513989
CESC	LAG3	Neutrophil	-0.700734	4.37701e-47	5.8743e-45
CESC	LAG3	Tfh	0.57215	2.3768e-28	1.66185e-26
CESC	LAG3	Th1	0.768879	8.85861e-62	4.42864e-58
CESC	LAG3	Th17	-0.597764	2.03828e-31	6.79324e-28
CESC	LAG3	Th2	0.269983	1.40552e-06	0.000119854
CESC	LAG3	Tr1	0.192192	0.000668965	0.00555766
CESC	LAG3	iTreg	0.386811	1.66869e-12	6.41709e-11
CESC	LAG3	nTreg	-0.16698	0.00318964	0.0174671
CESC	LAYN	Bcell	-0.0674601	0.236291	0.412817
CESC	LAYN	CD4_T	0.146998	0.00954719	0.0239602
CESC	LAYN	CD4_naive	0.0251104	0.659649	0.842714
CESC	LAYN	CD8_T	0.0428552	0.452146	0.597079
CESC	LAYN	CD8_naive	0.0810984	0.154312	0.239505
CESC	LAYN	Central_memory	0.0841452	0.139363	0.238845
CESC	LAYN	Cytotoxic	0.0579645	0.309009	0.440588
CESC	LAYN	DC	0.175567	0.00191686	0.00599305
CESC	LAYN	Effector_memory	-0.263997	2.43805e-06	6.8667e-05
CESC	LAYN	Exhausted	0.0141013	0.804685	0.874478
CESC	LAYN	Gamma_delta	-0.0409578	0.472434	0.638934
CESC	LAYN	InfiltrationScore	0.128928	0.0231874	0.0515199
CESC	LAYN	MAIT	0.156535	0.0057449	0.0408102
CESC	LAYN	Macrophage	0.0577775	0.310576	0.438817
CESC	LAYN	Monocyte	-0.0911911	0.109059	0.301388
CESC	LAYN	NK	0.165881	0.00339884	0.0143674
CESC	LAYN	NKT	0.17832	0.00162005	0.014847
CESC	LAYN	Neutrophil	-0.225029	6.4036e-05	0.00049062
CESC	LAYN	Tfh	0.0700445	0.218776	0.377999
CESC	LAYN	Th1	-0.0110744	0.846016	0.904953
CESC	LAYN	Th17	-0.120034	0.0346413	0.0876088
CESC	LAYN	Th2	0.340083	7.85683e-10	9.7847e-07
CESC	LAYN	Tr1	0.0750529	0.187516	0.367876
CESC	LAYN	iTreg	0.08564	0.132447	0.224054
CESC	LAYN	nTreg	-0.153492	0.00677624	0.0303074
CESC	PDCD1	Bcell	0.235021	2.9157e-05	0.000464454
CESC	PDCD1	CD4_T	0.207047	0.000242021	0.00100554
CESC	PDCD1	CD4_naive	-0.371198	1.45858e-11	3.42541e-09
CESC	PDCD1	CD8_T	0.760501	1.03763e-59	5.32037e-57
CESC	PDCD1	CD8_naive	-0.447986	1.04384e-16	2.34535e-14
CESC	PDCD1	Central_memory	0.340278	7.6729e-10	1.9521e-08
CESC	PDCD1	Cytotoxic	0.773325	6.50808e-63	2.00026e-60
CESC	PDCD1	DC	0.194313	0.000581162	0.00214446
CESC	PDCD1	Effector_memory	-0.209666	0.000200772	0.00260028
CESC	PDCD1	Exhausted	0.751402	1.47361e-57	5.89356e-54
CESC	PDCD1	Gamma_delta	0.463437	6.53889e-18	4.80038e-15
CESC	PDCD1	InfiltrationScore	0.598467	1.66412e-31	1.34183e-29
CESC	PDCD1	MAIT	-0.136158	0.0164483	0.0838644
CESC	PDCD1	Macrophage	0.427336	3.42072e-15	2.23543e-13
CESC	PDCD1	Monocyte	-0.37514	8.52949e-12	2.27419e-09
CESC	PDCD1	NK	0.51063	5.49256e-22	1.02649e-19
CESC	PDCD1	NKT	-0.143868	0.0112116	0.0569029
CESC	PDCD1	Neutrophil	-0.760467	1.05737e-59	2.54751e-57
CESC	PDCD1	Tfh	0.701467	3.20267e-47	6.53507e-45
CESC	PDCD1	Th1	0.724095	1.2696e-51	1.69255e-48
CESC	PDCD1	Th17	-0.553504	2.78654e-26	9.44447e-24
CESC	PDCD1	Th2	0.179079	0.00154604	0.0146314
CESC	PDCD1	Tr1	0.29514	1.19751e-07	2.6315e-06
CESC	PDCD1	iTreg	0.417725	1.60307e-14	8.64059e-13
CESC	PDCD1	nTreg	-0.151958	0.00735621	0.0321254
CESC	TIGIT	Bcell	0.183152	0.00119891	0.0084484
CESC	TIGIT	CD4_T	0.228604	4.8517e-05	0.00024401
CESC	TIGIT	CD4_naive	-0.387194	1.57989e-12	5.96097e-10
CESC	TIGIT	CD8_T	0.780758	7.23504e-65	4.82263e-62
CESC	TIGIT	CD8_naive	-0.389858	1.07823e-12	6.5937e-11
CESC	TIGIT	Central_memory	0.469261	2.21828e-18	2.24608e-16
CESC	TIGIT	Cytotoxic	0.818706	3.45153e-76	2.76081e-73
CESC	TIGIT	DC	0.256655	4.70498e-06	3.1991e-05
CESC	TIGIT	Effector_memory	-0.227994	5.0888e-05	0.000831371
CESC	TIGIT	Exhausted	0.668881	1.45002e-41	1.318e-38
CESC	TIGIT	Gamma_delta	0.43407	1.12516e-15	4.99997e-13
CESC	TIGIT	InfiltrationScore	0.596191	3.20342e-31	2.55214e-29
CESC	TIGIT	MAIT	-0.125603	0.0270157	0.116706
CESC	TIGIT	Macrophage	0.383369	2.71817e-12	1.15159e-10
CESC	TIGIT	Monocyte	-0.399142	2.77105e-13	1.28973e-10
CESC	TIGIT	NK	0.546072	1.71481e-25	4.76265e-23
CESC	TIGIT	NKT	-0.235977	2.6995e-05	0.000797362
CESC	TIGIT	Neutrophil	-0.821991	2.7161e-77	6.03486e-74
CESC	TIGIT	Tfh	0.7587	2.8155e-59	1.17295e-56
CESC	TIGIT	Th1	0.720078	8.25743e-51	9.71316e-48
CESC	TIGIT	Th17	-0.549426	7.5944e-26	2.33639e-23
CESC	TIGIT	Th2	0.213236	0.000155046	0.00306673
CESC	TIGIT	Tr1	0.349991	2.31358e-10	7.74954e-09
CESC	TIGIT	iTreg	0.596297	3.10751e-31	3.45227e-28
CESC	TIGIT	nTreg	-0.110583	0.0517597	0.135868
CHOL	CXCL13	Tfh	0.672296	4.24794e-07	2.5644e-05
CHOL	CXCL13	Central_memory	0.660536	7.9153e-07	0.000123707
CHOL	CXCL13	CD8_T	0.604158	1.1107e-05	0.00208643
CHOL	CXCL13	CD4_naive	-0.255127	0.0907599	0.590903
CHOL	CXCL13	CD8_naive	-0.0576387	0.706854	0.794083
CHOL	CXCL13	Effector_memory	-0.279148	0.0633128	0.204139
CHOL	CXCL13	Th1	0.559739	6.3967e-05	0.00568576
CHOL	CXCL13	Monocyte	-0.602418	1.1955e-05	0.00137451
CHOL	CXCL13	Neutrophil	-0.712525	4.01838e-08	4.87596e-06
CHOL	CXCL13	Cytotoxic	0.557968	6.8242e-05	0.00340096
CHOL	CXCL13	Th17	-0.414185	0.00467661	0.0242662
CHOL	CXCL13	Th2	-0.0340033	0.824511	0.979593
CHOL	CXCL13	CD4_T	0.51188	0.000325447	0.01264
CHOL	CXCL13	Tr1	0.460261	0.00146641	0.0218186
CHOL	CXCL13	iTreg	0.453336	0.00176382	0.1188
CHOL	CXCL13	Exhausted	0.390683	0.0079684	0.619399
CHOL	CXCL13	NK	0.289616	0.0536425	0.173993
CHOL	CXCL13	Gamma_delta	0.26929	0.0736433	0.478837
CHOL	CXCL13	Bcell	0.224573	0.138047	0.253682
CHOL	CXCL13	NKT	0.159354	0.295747	0.656147
CHOL	CXCL13	InfiltrationScore	0.155818	0.306732	0.480333
CHOL	CXCL13	DC	0.12043	0.430693	0.693964
CHOL	CXCL13	nTreg	0.0341166	0.823936	0.882098
CHOL	CXCL13	Macrophage	0.00569904	0.970362	0.981668
CHOL	CXCL13	MAIT	0.0045477	0.976347	0.9866
CHOL	HAVCR2	Bcell	0.15116	0.321595	0.458991
CHOL	HAVCR2	CD4_T	0.604495	1.0949e-05	0.00128758
CHOL	HAVCR2	CD4_naive	-0.128223	0.401235	0.800007
CHOL	HAVCR2	CD8_T	0.259735	0.084882	0.564224
CHOL	HAVCR2	CD8_naive	0.0627919	0.681973	0.77518
CHOL	HAVCR2	Central_memory	0.373836	0.0114174	0.164007
CHOL	HAVCR2	Cytotoxic	0.569085	4.5189e-05	0.00235416
CHOL	HAVCR2	DC	0.611417	8.1337e-06	0.00425282
CHOL	HAVCR2	Effector_memory	0.111393	0.466312	0.655434
CHOL	HAVCR2	Exhausted	0.1631	0.284391	0.960737
CHOL	HAVCR2	Gamma_delta	0.0467018	0.760644	0.919096
CHOL	HAVCR2	InfiltrationScore	0.35827	0.0156689	0.0705478
CHOL	HAVCR2	MAIT	-0.0171357	0.911043	0.950857
CHOL	HAVCR2	Macrophage	0.239352	0.113296	0.220915
CHOL	HAVCR2	Monocyte	-0.553835	7.9249e-05	0.00374869
CHOL	HAVCR2	NK	0.166694	0.273766	0.466489
CHOL	HAVCR2	NKT	0.373318	0.011541	0.240834
CHOL	HAVCR2	Neutrophil	-0.619613	5.66779e-06	0.000284642
CHOL	HAVCR2	Tfh	0.371624	0.0119535	0.074158
CHOL	HAVCR2	Th1	0.332235	0.0257643	0.219126
CHOL	HAVCR2	Th17	-0.5098	0.000347426	0.0054342
CHOL	HAVCR2	Th2	0.241969	0.109289	0.769064
CHOL	HAVCR2	Tr1	0.609771	8.73503e-06	0.000853238
CHOL	HAVCR2	iTreg	0.378861	0.0102755	0.226316
CHOL	HAVCR2	nTreg	0.329496	0.0270873	0.073928
CHOL	LAG3	Bcell	-0.117818	0.440829	0.573028
CHOL	LAG3	CD4_T	0.11995	0.432544	0.669587
CHOL	LAG3	CD4_naive	-0.435018	0.00282332	0.441251
CHOL	LAG3	CD8_T	0.635172	2.77339e-06	0.000742205
CHOL	LAG3	CD8_naive	-0.463888	0.00132914	0.0144417
CHOL	LAG3	Central_memory	0.373102	0.0115928	0.165554
CHOL	LAG3	Cytotoxic	0.75252	2.50557e-09	9.0646e-07
CHOL	LAG3	DC	-0.144669	0.343048	0.623713
CHOL	LAG3	Effector_memory	-0.324178	0.0298175	0.131523
CHOL	LAG3	Exhausted	0.514036	0.000303999	0.395928
CHOL	LAG3	Gamma_delta	0.608846	9.0905e-06	0.0600475
CHOL	LAG3	InfiltrationScore	0.333893	0.02499	0.0948524
CHOL	LAG3	MAIT	0.174521	0.251547	0.444578
CHOL	LAG3	Macrophage	0.175841	0.247922	0.385283
CHOL	LAG3	Monocyte	-0.182525	0.230111	0.358375
CHOL	LAG3	NK	0.70084	8.29372e-08	9.5309e-05
CHOL	LAG3	NKT	-0.0146009	0.92416	0.97323
CHOL	LAG3	Neutrophil	-0.481811	0.000804827	0.0182614
CHOL	LAG3	Tfh	0.671153	4.51846e-07	2.6912e-05
CHOL	LAG3	Th1	0.71342	3.79595e-08	2.0599e-05
CHOL	LAG3	Th17	-0.142702	0.34972	0.474453
CHOL	LAG3	Th2	-0.309644	0.0384637	0.733093
CHOL	LAG3	Tr1	0.115177	0.45121	0.626662
CHOL	LAG3	iTreg	0.300955	0.0445477	0.361264
CHOL	LAG3	nTreg	-0.171903	0.25884	0.387219
CHOL	LAYN	Bcell	0.209739	0.166721	0.288772
CHOL	LAYN	CD4_T	0.450208	0.00191489	0.0403987
CHOL	LAYN	CD4_naive	0.14404	0.345172	0.772515
CHOL	LAYN	CD8_T	0.00955393	0.950334	0.992681
CHOL	LAYN	CD8_naive	0.52362	0.000223268	0.00620918
CHOL	LAYN	Central_memory	0.154642	0.31044	0.747351
CHOL	LAYN	Cytotoxic	0.129538	0.396384	0.808832
CHOL	LAYN	DC	0.633552	2.99312e-06	0.00292368
CHOL	LAYN	Effector_memory	0.15264	0.316824	0.524341
CHOL	LAYN	Exhausted	0.15988	0.294133	0.960737
CHOL	LAYN	Gamma_delta	-0.168392	0.268841	0.656893
CHOL	LAYN	InfiltrationScore	-0.0632474	0.679789	0.798099
CHOL	LAYN	MAIT	-0.27371	0.0688579	0.220273
CHOL	LAYN	Macrophage	-0.193629	0.202503	0.333904
CHOL	LAYN	Monocyte	-0.409396	0.00522893	0.0315577
CHOL	LAYN	NK	-0.235282	0.119746	0.280667
CHOL	LAYN	NKT	0.545608	0.000106107	0.0637823
CHOL	LAYN	Neutrophil	-0.374786	0.0111935	0.132692
CHOL	LAYN	Tfh	-0.0272419	0.85901	0.923285
CHOL	LAYN	Th1	0.00975031	0.949314	0.976609
CHOL	LAYN	Th17	-0.626742	4.10475e-06	0.000592104
CHOL	LAYN	Th2	0.240585	0.111393	0.770404
CHOL	LAYN	Tr1	0.490704	0.000621059	0.0128681
CHOL	LAYN	iTreg	0.302744	0.0432351	0.358964
CHOL	LAYN	nTreg	0.431114	0.0031108	0.0180014
CHOL	PDCD1	Bcell	0.3153	0.034882	0.100199
CHOL	PDCD1	CD4_T	0.513873	0.000305571	0.0120113
CHOL	PDCD1	CD4_naive	0.0252342	0.869307	0.96179
CHOL	PDCD1	CD8_T	0.275614	0.0668735	0.521438
CHOL	PDCD1	CD8_naive	0.12871	0.399436	0.529761
CHOL	PDCD1	Central_memory	0.356364	0.0162715	0.20255
CHOL	PDCD1	Cytotoxic	0.417869	0.00428703	0.0901523
CHOL	PDCD1	DC	0.291116	0.0523596	0.261477
CHOL	PDCD1	Effector_memory	-0.123326	0.419608	0.616072
CHOL	PDCD1	Exhausted	0.457026	0.0015993	0.619399
CHOL	PDCD1	Gamma_delta	0.184224	0.225728	0.622973
CHOL	PDCD1	InfiltrationScore	0.0402543	0.792904	0.876438
CHOL	PDCD1	MAIT	-0.279839	0.0626337	0.209954
CHOL	PDCD1	Macrophage	-0.0845933	0.580611	0.698062
CHOL	PDCD1	Monocyte	-0.399381	0.00657064	0.0358458
CHOL	PDCD1	NK	0.0200955	0.895756	0.941153
CHOL	PDCD1	NKT	0.203151	0.180754	0.569182
CHOL	PDCD1	Neutrophil	-0.420851	0.00399276	0.0630578
CHOL	PDCD1	Tfh	0.288183	0.0548908	0.180408
CHOL	PDCD1	Th1	0.270703	0.0720856	0.33308
CHOL	PDCD1	Th17	-0.384491	0.00911373	0.036832
CHOL	PDCD1	Th2	-0.190636	0.209703	0.816073
CHOL	PDCD1	Tr1	0.601728	1.2307e-05	0.00105455
CHOL	PDCD1	iTreg	0.244116	0.106082	0.483646
CHOL	PDCD1	nTreg	0.103473	0.498785	0.62101
CHOL	TIGIT	Bcell	0.133962	0.380314	0.517424
CHOL	TIGIT	CD4_T	0.616951	6.38028e-06	0.000919187
CHOL	TIGIT	CD4_naive	-0.424876	0.00362376	0.441361
CHOL	TIGIT	CD8_T	0.670093	4.78336e-07	0.000212381
CHOL	TIGIT	CD8_naive	-0.213718	0.158637	0.270856
CHOL	TIGIT	Central_memory	0.71653	3.10905e-08	1.1248e-05
CHOL	TIGIT	Cytotoxic	0.790868	1.02067e-10	9.04208e-08
CHOL	TIGIT	DC	0.195593	0.197874	0.481463
CHOL	TIGIT	Effector_memory	-0.11229	0.462709	0.652858
CHOL	TIGIT	Exhausted	0.397267	0.00688917	0.619399
CHOL	TIGIT	Gamma_delta	0.318699	0.0328657	0.412013
CHOL	TIGIT	InfiltrationScore	0.361828	0.0145943	0.0673868
CHOL	TIGIT	MAIT	0.0703882	0.645903	0.780151
CHOL	TIGIT	Macrophage	0.139605	0.360382	0.501919
CHOL	TIGIT	Monocyte	-0.624934	4.45807e-06	0.000770733
CHOL	TIGIT	NK	0.561753	5.9405e-05	0.00589105
CHOL	TIGIT	NKT	0.195851	0.197271	0.577285
CHOL	TIGIT	Neutrophil	-0.841571	4.48421e-13	7.86161e-10
CHOL	TIGIT	Tfh	0.803074	3.19556e-11	9.75444e-09
CHOL	TIGIT	Th1	0.734567	9.25509e-09	6.95414e-06
CHOL	TIGIT	Th17	-0.503014	0.000428748	0.0060608
CHOL	TIGIT	Th2	-0.0129156	0.932893	0.993513
CHOL	TIGIT	Tr1	0.541073	0.000124227	0.00465815
CHOL	TIGIT	iTreg	0.623573	4.7424e-06	0.0115809
CHOL	TIGIT	nTreg	0.192637	0.204871	0.325633
COAD	CXCL13	Cytotoxic	0.708562	1.91011e-51	3.3667e-49
COAD	CXCL13	CD8_T	0.680012	5.47196e-46	3.20544e-43
COAD	CXCL13	NK	0.633855	2.28061e-38	2.36578e-36
COAD	CXCL13	InfiltrationScore	0.624333	5.92249e-37	1.50265e-35
COAD	CXCL13	Tfh	0.612826	2.6187e-35	2.50753e-33
COAD	CXCL13	CD4_naive	-0.160604	0.00348912	0.553686
COAD	CXCL13	CD8_naive	-0.378149	1.26392e-12	4.51138e-11
COAD	CXCL13	Monocyte	-0.303601	1.92011e-08	1.64132e-07
COAD	CXCL13	NKT	-0.134886	0.0143455	0.0286695
COAD	CXCL13	Neutrophil	-0.677505	1.54167e-45	2.76626e-43
COAD	CXCL13	Th17	-0.285029	1.44232e-07	1.68583e-06
COAD	CXCL13	nTreg	-0.119641	0.0300351	0.0480566
COAD	CXCL13	Th2	0.487179	5.16808e-21	1.1886e-19
COAD	CXCL13	Th1	0.438189	7.21419e-17	1.20867e-14
COAD	CXCL13	Central_memory	0.386477	3.65664e-13	2.52004e-11
COAD	CXCL13	CD4_T	0.362526	1.17941e-11	6.30613e-11
COAD	CXCL13	Exhausted	0.355129	3.25763e-11	9.68392e-10
COAD	CXCL13	Bcell	0.32875	9.90203e-10	1.5101e-08
COAD	CXCL13	Macrophage	0.308483	1.10329e-08	9.23676e-08
COAD	CXCL13	Tr1	0.307523	1.23132e-08	9.89283e-08
COAD	CXCL13	iTreg	0.260866	1.61078e-06	1.0777e-05
COAD	CXCL13	MAIT	0.21069	0.000117956	0.000309122
COAD	CXCL13	DC	0.187469	0.000631321	0.00261741
COAD	CXCL13	Gamma_delta	0.178883	0.00111958	0.00439556
COAD	CXCL13	Effector_memory	0.146009	0.00798972	0.0255756
COAD	HAVCR2	Bcell	-0.0116148	0.833763	0.873543
COAD	HAVCR2	CD4_T	0.300253	2.79142e-08	1.02729e-07
COAD	HAVCR2	CD4_naive	-0.107823	0.0507033	0.586445
COAD	HAVCR2	CD8_T	0.400782	3.99448e-14	1.49827e-12
COAD	HAVCR2	CD8_naive	-0.187888	0.000613503	0.0019604
COAD	HAVCR2	Central_memory	0.297431	3.81258e-08	1.05173e-06
COAD	HAVCR2	Cytotoxic	0.735005	3.99896e-57	1.17128e-54
COAD	HAVCR2	DC	0.661493	9.0781e-43	7.53369e-40
COAD	HAVCR2	Effector_memory	-0.0756128	0.171239	0.292149
COAD	HAVCR2	Exhausted	0.404845	2.0885e-14	1.50169e-12
COAD	HAVCR2	Gamma_delta	0.129567	0.0187175	0.0470051
COAD	HAVCR2	InfiltrationScore	0.922325	4.42103e-137	8.00487e-134
COAD	HAVCR2	MAIT	0.0426106	0.441126	0.519691
COAD	HAVCR2	Macrophage	0.833015	4.55455e-86	1.13391e-82
COAD	HAVCR2	Monocyte	0.178754	0.00112906	0.00291931
COAD	HAVCR2	NK	0.527687	5.55629e-25	2.00843e-23
COAD	HAVCR2	NKT	-0.122728	0.0260121	0.0482566
COAD	HAVCR2	Neutrophil	-0.705592	7.57483e-51	2.55708e-48
COAD	HAVCR2	Tfh	0.38224	6.90314e-13	1.0192e-11
COAD	HAVCR2	Th1	0.354093	3.74783e-11	2.60089e-09
COAD	HAVCR2	Th17	-0.276998	3.30087e-07	3.4511e-06
COAD	HAVCR2	Th2	0.404757	2.11824e-14	1.79834e-13
COAD	HAVCR2	Tr1	0.498809	4.24143e-22	2.8253e-20
COAD	HAVCR2	iTreg	0.456028	2.66345e-18	2.29644e-16
COAD	HAVCR2	nTreg	-0.118297	0.0319454	0.0508274
COAD	LAG3	Bcell	0.16847	0.0021688	0.00529039
COAD	LAG3	CD4_T	0.307358	1.25475e-08	4.80501e-08
COAD	LAG3	CD4_naive	-0.14199	0.00991589	0.553686
COAD	LAG3	CD8_T	0.713084	2.26843e-52	2.15145e-49
COAD	LAG3	CD8_naive	-0.449013	9.9759e-18	2.09147e-15
COAD	LAG3	Central_memory	0.260488	1.66965e-06	2.9959e-05
COAD	LAG3	Cytotoxic	0.829813	7.66759e-85	1.38832e-81
COAD	LAG3	DC	0.184074	0.000794219	0.0031789
COAD	LAG3	Effector_memory	0.23287	1.9847e-05	0.000166792
COAD	LAG3	Exhausted	0.40308	2.77091e-14	1.8965e-12
COAD	LAG3	Gamma_delta	0.232086	2.1203e-05	0.000150392
COAD	LAG3	InfiltrationScore	0.664878	2.43602e-43	8.80547e-42
COAD	LAG3	MAIT	0.242896	8.35486e-06	2.7396e-05
COAD	LAG3	Macrophage	0.363069	1.09343e-11	1.25016e-10
COAD	LAG3	Monocyte	-0.314699	5.36877e-09	5.35453e-08
COAD	LAG3	NK	0.765981	1.03269e-64	1.28551e-61
COAD	LAG3	NKT	-0.11378	0.0391483	0.0691852
COAD	LAG3	Neutrophil	-0.645395	3.76817e-40	4.24014e-38
COAD	LAG3	Tfh	0.612051	3.36042e-35	3.18712e-33
COAD	LAG3	Th1	0.54861	2.99804e-27	1.4928e-24
COAD	LAG3	Th17	-0.248515	5.06037e-06	3.653e-05
COAD	LAG3	Th2	0.424416	8.09327e-16	8.40864e-15
COAD	LAG3	Tr1	0.250086	4.38906e-06	2.2086e-05
COAD	LAG3	iTreg	0.287132	1.15616e-07	1.00555e-06
COAD	LAG3	nTreg	-0.11819	0.032102	0.0510357
COAD	LAYN	Bcell	-0.0371209	0.502232	0.590807
COAD	LAYN	CD4_T	0.400014	4.5113e-14	3.19075e-13
COAD	LAYN	CD4_naive	-0.043251	0.434283	0.853403
COAD	LAYN	CD8_T	0.113328	0.0399379	0.0828328
COAD	LAYN	CD8_naive	0.076818	0.164497	0.246727
COAD	LAYN	Central_memory	0.156082	0.00454399	0.0211653
COAD	LAYN	Cytotoxic	0.40488	2.07659e-14	3.31405e-13
COAD	LAYN	DC	0.461529	9.25584e-19	6.00484e-17
COAD	LAYN	Effector_memory	-0.279655	2.51712e-07	4.25943e-06
COAD	LAYN	Exhausted	0.157311	0.00423204	0.0115323
COAD	LAYN	Gamma_delta	0.0496043	0.369789	0.500583
COAD	LAYN	InfiltrationScore	0.664188	3.18959e-43	1.14877e-41
COAD	LAYN	MAIT	0.0358448	0.51705	0.592627
COAD	LAYN	Macrophage	0.615981	9.41044e-36	9.86462e-34
COAD	LAYN	Monocyte	0.184444	0.000774727	0.0020928
COAD	LAYN	NK	0.333067	5.78841e-10	2.80437e-09
COAD	LAYN	NKT	0.126234	0.0220137	0.041737
COAD	LAYN	Neutrophil	-0.492195	1.77856e-21	4.50109e-20
COAD	LAYN	Tfh	0.167479	0.00230536	0.00497894
COAD	LAYN	Th1	-0.0167023	0.76279	0.844449
COAD	LAYN	Th17	-0.120397	0.0290028	0.0616686
COAD	LAYN	Th2	0.416405	3.14128e-15	2.98212e-14
COAD	LAYN	Tr1	0.39805	6.14783e-14	1.07977e-12
COAD	LAYN	iTreg	0.282358	1.90493e-07	1.57233e-06
COAD	LAYN	nTreg	-0.280961	2.20093e-07	8.24447e-07
COAD	PDCD1	Bcell	0.100029	0.0699852	0.112994
COAD	PDCD1	CD4_T	0.3128	6.70197e-09	2.64743e-08
COAD	PDCD1	CD4_naive	-0.0720319	0.192486	0.732269
COAD	PDCD1	CD8_T	0.690695	5.89489e-48	3.78737e-45
COAD	PDCD1	CD8_naive	-0.295423	4.74941e-08	4.52819e-07
COAD	PDCD1	Central_memory	0.425258	7.00374e-16	7.54018e-14
COAD	PDCD1	Cytotoxic	0.770384	6.91339e-66	4.48611e-63
COAD	PDCD1	DC	0.241331	9.58734e-06	6.8589e-05
COAD	PDCD1	Effector_memory	0.129033	0.0192154	0.0523761
COAD	PDCD1	Exhausted	0.52516	1.01913e-24	5.94947e-22
COAD	PDCD1	Gamma_delta	0.242241	8.85129e-06	7.1547e-05
COAD	PDCD1	InfiltrationScore	0.597642	3.08016e-33	6.27276e-32
COAD	PDCD1	MAIT	0.0877812	0.112012	0.159216
COAD	PDCD1	Macrophage	0.324963	1.57514e-09	1.44041e-08
COAD	PDCD1	Monocyte	-0.211899	0.000107529	0.000352885
COAD	PDCD1	NK	0.637242	6.9654e-39	7.70721e-37
COAD	PDCD1	NKT	-0.269083	7.27769e-07	4.23582e-06
COAD	PDCD1	Neutrophil	-0.742695	6.61251e-59	9.01405e-56
COAD	PDCD1	Tfh	0.595679	5.60196e-33	4.53554e-31
COAD	PDCD1	Th1	0.586504	8.68501e-32	6.40664e-29
COAD	PDCD1	Th17	-0.393439	1.26146e-13	1.38047e-11
COAD	PDCD1	Th2	0.341143	2.07212e-10	1.0297e-09
COAD	PDCD1	Tr1	0.371301	3.41443e-12	4.69002e-11
COAD	PDCD1	iTreg	0.481514	1.6879e-20	2.36745e-18
COAD	PDCD1	nTreg	0.0540123	0.328729	0.401896
COAD	TIGIT	Bcell	0.187165	0.000644522	0.00180092
COAD	TIGIT	CD4_T	0.421062	1.43419e-15	1.18872e-14
COAD	TIGIT	CD4_naive	-0.155515	0.00469464	0.553686
COAD	TIGIT	CD8_T	0.677338	1.65065e-45	9.13221e-43
COAD	TIGIT	CD8_naive	-0.205638	0.000172676	0.000640924
COAD	TIGIT	Central_memory	0.457242	2.11294e-18	3.82577e-16
COAD	TIGIT	Cytotoxic	0.796593	1.83043e-73	2.27854e-70
COAD	TIGIT	DC	0.29086	7.77662e-08	9.37006e-07
COAD	TIGIT	Effector_memory	0.0328828	0.552292	0.685122
COAD	TIGIT	Exhausted	0.38433	5.05096e-13	2.42042e-11
COAD	TIGIT	Gamma_delta	0.188808	0.000576035	0.002505
COAD	TIGIT	InfiltrationScore	0.685908	4.60051e-47	1.95787e-45
COAD	TIGIT	MAIT	0.163322	0.00296734	0.00602145
COAD	TIGIT	Macrophage	0.393509	1.24792e-13	1.7165e-12
COAD	TIGIT	Monocyte	-0.211739	0.000108856	0.00035677
COAD	TIGIT	NK	0.64299	8.99118e-40	1.09863e-37
COAD	TIGIT	NKT	-0.195679	0.000356495	0.00107711
COAD	TIGIT	Neutrophil	-0.790191	1.63392e-71	1.62714e-67
COAD	TIGIT	Tfh	0.652142	3.1491e-41	4.32556e-39
COAD	TIGIT	Th1	0.5438	1.02872e-26	4.6566e-24
COAD	TIGIT	Th17	-0.331897	6.70068e-10	1.7747e-08
COAD	TIGIT	Th2	0.418598	2.1748e-15	2.12748e-14
COAD	TIGIT	Tr1	0.499599	3.56722e-22	2.40842e-20
COAD	TIGIT	iTreg	0.534195	1.13818e-25	5.39743e-23
COAD	TIGIT	nTreg	-0.0374253	0.498732	0.571895
DLBC	CXCL13	Bcell	-0.17105	0.245064	0.437939
DLBC	CXCL13	Effector_memory	-0.337037	0.0191547	0.132648
DLBC	CXCL13	Gamma_delta	-0.155061	0.292634	0.544129
DLBC	CXCL13	InfiltrationScore	-0.0149274	0.919789	0.955329
DLBC	CXCL13	Macrophage	-0.0110734	0.940454	0.98297
DLBC	CXCL13	Monocyte	-0.0137366	0.926169	0.983788
DLBC	CXCL13	NKT	-0.268675	0.0648224	0.791574
DLBC	CXCL13	Neutrophil	-0.22557	0.123185	0.518164
DLBC	CXCL13	Th1	-0.408352	0.00395986	0.0360303
DLBC	CXCL13	Th2	-0.28451	0.0500078	0.170844
DLBC	CXCL13	Tr1	-0.322614	0.0253263	0.1451
DLBC	CXCL13	CD8_naive	0.390933	0.00600814	0.405046
DLBC	CXCL13	CD4_T	0.366518	0.0104004	0.0562915
DLBC	CXCL13	CD4_naive	0.334708	0.0200554	0.277579
DLBC	CXCL13	Th17	0.311681	0.0310445	0.089728
DLBC	CXCL13	Central_memory	0.301257	0.0374556	0.0816485
DLBC	CXCL13	MAIT	0.279045	0.0547746	0.310872
DLBC	CXCL13	Tfh	0.275383	0.0581685	0.422279
DLBC	CXCL13	iTreg	0.125372	0.395847	0.531236
DLBC	CXCL13	CD8_T	0.0852	0.56477	0.744134
DLBC	CXCL13	NK	0.0801303	0.588234	0.760549
DLBC	CXCL13	DC	0.0657366	0.657106	0.846932
DLBC	CXCL13	nTreg	0.0415909	0.778959	0.9116
DLBC	CXCL13	Cytotoxic	0.0406248	0.783969	0.940216
DLBC	CXCL13	Exhausted	0.026637	0.857377	0.94647
DLBC	HAVCR2	Bcell	-0.726922	4.9071e-09	1.60663e-06
DLBC	HAVCR2	CD4_T	-0.11356	0.44218	0.613666
DLBC	HAVCR2	CD4_naive	-0.19497	0.184187	0.564721
DLBC	HAVCR2	CD8_T	0.311151	0.0313467	0.135159
DLBC	HAVCR2	CD8_naive	-0.225221	0.123782	0.603909
DLBC	HAVCR2	Central_memory	0.196531	0.180631	0.293202
DLBC	HAVCR2	Cytotoxic	0.724229	5.95331e-09	5.94498e-06
DLBC	HAVCR2	DC	0.234991	0.107889	0.350768
DLBC	HAVCR2	Effector_memory	-0.389213	0.00625325	0.0846855
DLBC	HAVCR2	Exhausted	0.122502	0.406833	0.72379
DLBC	HAVCR2	Gamma_delta	0.363602	0.0110754	0.101606
DLBC	HAVCR2	InfiltrationScore	0.311521	0.0311352	0.102325
DLBC	HAVCR2	MAIT	0.164984	0.262454	0.578876
DLBC	HAVCR2	Macrophage	0.59411	8.51821e-06	0.00170126
DLBC	HAVCR2	Monocyte	0.156966	0.286673	0.739636
DLBC	HAVCR2	NK	0.324647	0.0243668	0.0907767
DLBC	HAVCR2	NKT	0.376645	0.00832389	0.705724
DLBC	HAVCR2	Neutrophil	0.20722	0.157593	0.558156
DLBC	HAVCR2	Tfh	0.121349	0.411299	0.819984
DLBC	HAVCR2	Th1	-0.0893812	0.545751	0.724476
DLBC	HAVCR2	Th17	0.263199	0.0706925	0.16806
DLBC	HAVCR2	Th2	-0.318821	0.0272009	0.117106
DLBC	HAVCR2	Tr1	-0.203976	0.164344	0.404222
DLBC	HAVCR2	iTreg	0.0364351	0.805792	0.872029
DLBC	HAVCR2	nTreg	-0.196335	0.181075	0.496967
DLBC	LAG3	Bcell	-0.52607	0.000122926	0.0027128
DLBC	LAG3	CD4_T	0.080013	0.588782	0.733846
DLBC	LAG3	CD4_naive	0.0125744	0.932401	0.97689
DLBC	LAG3	CD8_T	0.524612	0.00012937	0.00764428
DLBC	LAG3	CD8_naive	-0.074983	0.612493	0.869352
DLBC	LAG3	Central_memory	0.180895	0.218538	0.335252
DLBC	LAG3	Cytotoxic	0.648681	6.16234e-07	0.000133776
DLBC	LAG3	DC	0.00287699	0.984516	1
DLBC	LAG3	Effector_memory	-0.440604	0.00172342	0.0499211
DLBC	LAG3	Exhausted	0.127081	0.389387	0.714785
DLBC	LAG3	Gamma_delta	0.454	0.00119047	0.0414941
DLBC	LAG3	InfiltrationScore	-0.0645949	0.662702	0.802491
DLBC	LAG3	MAIT	0.299837	0.0384076	0.273977
DLBC	LAG3	Macrophage	0.201981	0.1686	0.527058
DLBC	LAG3	Monocyte	-0.132751	0.368403	0.798366
DLBC	LAG3	NK	0.170901	0.245481	0.447535
DLBC	LAG3	NKT	0.294607	0.0420874	0.771868
DLBC	LAG3	Neutrophil	-0.0147666	0.920651	0.973175
DLBC	LAG3	Tfh	0.354599	0.0134016	0.211753
DLBC	LAG3	Th1	-0.0439847	0.766584	0.871136
DLBC	LAG3	Th17	0.0570048	0.700353	0.821053
DLBC	LAG3	Th2	-0.489995	0.000407717	0.0107144
DLBC	LAG3	Tr1	-0.13048	0.376724	0.634182
DLBC	LAG3	iTreg	0.0901892	0.542112	0.664603
DLBC	LAG3	nTreg	-0.0117823	0.93665	0.976447
DLBC	LAYN	Bcell	-0.265776	0.0678793	0.197708
DLBC	LAYN	CD4_T	0.295408	0.0415063	0.13392
DLBC	LAYN	CD4_naive	0.152042	0.30225	0.656787
DLBC	LAYN	CD8_T	0.416117	0.00326485	0.0380652
DLBC	LAYN	CD8_naive	0.262251	0.0717511	0.580562
DLBC	LAYN	Central_memory	0.0870273	0.55642	0.675592
DLBC	LAYN	Cytotoxic	0.298573	0.0392717	0.300396
DLBC	LAYN	DC	-0.107046	0.468961	0.722048
DLBC	LAYN	Effector_memory	-0.464015	0.000893919	0.0375839
DLBC	LAYN	Exhausted	-0.127913	0.386263	0.714785
DLBC	LAYN	Gamma_delta	0.12064	0.414058	0.659929
DLBC	LAYN	InfiltrationScore	0.0135704	0.92706	0.959389
DLBC	LAYN	MAIT	0.285179	0.049448	0.297205
DLBC	LAYN	Macrophage	0.0667119	0.652341	0.87528
DLBC	LAYN	Monocyte	-0.0502226	0.734614	0.931419
DLBC	LAYN	NK	0.200923	0.170889	0.354266
DLBC	LAYN	NKT	-0.0204958	0.890026	0.980718
DLBC	LAYN	Neutrophil	-0.258958	0.0755233	0.45083
DLBC	LAYN	Tfh	0.224454	0.125099	0.567578
DLBC	LAYN	Th1	-0.207325	0.157378	0.34389
DLBC	LAYN	Th17	0.110318	0.455401	0.629518
DLBC	LAYN	Th2	-0.351498	0.0142938	0.079809
DLBC	LAYN	Tr1	-0.176707	0.229567	0.486929
DLBC	LAYN	iTreg	0.0694936	0.638825	0.744072
DLBC	LAYN	nTreg	0.0569567	0.700594	0.888061
DLBC	PDCD1	Bcell	-0.138859	0.346573	0.545922
DLBC	PDCD1	CD4_T	0.216806	0.138833	0.295889
DLBC	PDCD1	CD4_naive	0.0943753	0.523446	0.801154
DLBC	PDCD1	CD8_T	0.480085	0.000554116	0.0147557
DLBC	PDCD1	CD8_naive	-0.112122	0.448019	0.795693
DLBC	PDCD1	Central_memory	0.18665	0.203992	0.317646
DLBC	PDCD1	Cytotoxic	0.13717	0.352527	0.75853
DLBC	PDCD1	DC	-0.285474	0.049203	0.241921
DLBC	PDCD1	Effector_memory	-0.262021	0.0720092	0.250814
DLBC	PDCD1	Exhausted	0.381242	0.00750654	0.351667
DLBC	PDCD1	Gamma_delta	0.275864	0.0577131	0.230069
DLBC	PDCD1	InfiltrationScore	-0.333994	0.0203385	0.0770196
DLBC	PDCD1	MAIT	0.404777	0.00432124	0.11446
DLBC	PDCD1	Macrophage	-0.16621	0.258874	0.624953
DLBC	PDCD1	Monocyte	-0.313715	0.0299062	0.314361
DLBC	PDCD1	NK	-0.058089	0.694929	0.835839
DLBC	PDCD1	NKT	0.181418	0.217188	0.824369
DLBC	PDCD1	Neutrophil	-0.295765	0.0412486	0.379115
DLBC	PDCD1	Tfh	0.343468	0.0168435	0.238411
DLBC	PDCD1	Th1	-0.140642	0.340355	0.544371
DLBC	PDCD1	Th17	-0.13274	0.368442	0.548975
DLBC	PDCD1	Th2	-0.337338	0.0190408	0.0944802
DLBC	PDCD1	Tr1	0.0985388	0.505203	0.734506
DLBC	PDCD1	iTreg	0.137517	0.351301	0.487506
DLBC	PDCD1	nTreg	0.112013	0.448461	0.734153
DLBC	TIGIT	Bcell	-0.217192	0.138114	0.304629
DLBC	TIGIT	CD4_T	0.477093	0.000606798	0.00961822
DLBC	TIGIT	CD4_naive	0.0204164	0.89045	0.959693
DLBC	TIGIT	CD8_T	0.433168	0.0021029	0.0299565
DLBC	TIGIT	CD8_naive	0.176191	0.230952	0.673284
DLBC	TIGIT	Central_memory	0.220147	0.132701	0.230282
DLBC	TIGIT	Cytotoxic	0.0655699	0.657922	0.903218
DLBC	TIGIT	DC	-0.21458	0.143033	0.402799
DLBC	TIGIT	Effector_memory	-0.284433	0.0500725	0.207225
DLBC	TIGIT	Exhausted	0.0696446	0.638095	0.847004
DLBC	TIGIT	Gamma_delta	0.131118	0.374373	0.62407
DLBC	TIGIT	InfiltrationScore	-0.200896	0.170949	0.33476
DLBC	TIGIT	MAIT	0.274539	0.0589744	0.32087
DLBC	TIGIT	Macrophage	-0.180106	0.220588	0.588014
DLBC	TIGIT	Monocyte	-0.346129	0.0159591	0.234526
DLBC	TIGIT	NK	-0.0185125	0.900612	0.954962
DLBC	TIGIT	NKT	-0.122486	0.406897	0.883304
DLBC	TIGIT	Neutrophil	-0.247774	0.0895134	0.474711
DLBC	TIGIT	Tfh	0.486372	0.000456605	0.0314459
DLBC	TIGIT	Th1	-0.361217	0.0116549	0.067139
DLBC	TIGIT	Th17	-0.139635	0.343861	0.523285
DLBC	TIGIT	Th2	-0.252214	0.0837357	0.233261
DLBC	TIGIT	Tr1	0.2181	0.136434	0.365753
DLBC	TIGIT	iTreg	0.412278	0.00359371	0.0127191
DLBC	TIGIT	nTreg	0.113099	0.444046	0.730504
ESCA	CXCL13	Cytotoxic	0.635133	1.55976e-23	2.32716e-21
ESCA	CXCL13	Th1	0.629542	4.93338e-23	2.31089e-20
ESCA	CXCL13	Tfh	0.557087	2.25929e-17	2.02251e-15
ESCA	CXCL13	iTreg	0.535179	6.42335e-16	1.12504e-13
ESCA	CXCL13	NK	0.524849	2.86739e-15	2.62523e-13
ESCA	CXCL13	CD8_T	0.508166	2.89245e-14	7.46919e-12
ESCA	CXCL13	CD4_naive	-0.0715108	0.319239	0.848993
ESCA	CXCL13	CD8_naive	-0.0917618	0.200845	0.426282
ESCA	CXCL13	Exhausted	0.50742	3.19828e-14	1.34208e-11
ESCA	CXCL13	DC	-0.0109665	0.878751	0.914349
ESCA	CXCL13	MAIT	-0.065785	0.359619	0.508062
ESCA	CXCL13	Monocyte	-0.293728	2.9353e-05	0.00133764
ESCA	CXCL13	NKT	-0.139614	0.0509784	0.219873
ESCA	CXCL13	Neutrophil	-0.719698	1.43526e-32	5.35352e-30
ESCA	CXCL13	Th17	-0.433895	2.10956e-10	2.146e-08
ESCA	CXCL13	nTreg	-0.00573716	0.936391	0.956963
ESCA	CXCL13	Central_memory	0.436019	1.68344e-10	1.50702e-08
ESCA	CXCL13	InfiltrationScore	0.394979	1.01029e-08	2.27367e-07
ESCA	CXCL13	CD4_T	0.378403	4.53957e-08	3.43615e-07
ESCA	CXCL13	Tr1	0.377858	4.76251e-08	1.40243e-06
ESCA	CXCL13	Th2	0.367799	1.13714e-07	2.23022e-06
ESCA	CXCL13	Gamma_delta	0.346798	6.37426e-07	2.2525e-05
ESCA	CXCL13	Bcell	0.243442	0.000585452	0.00324943
ESCA	CXCL13	Macrophage	0.091674	0.201278	0.352809
ESCA	CXCL13	Effector_memory	0.00230334	0.97444	0.99141
ESCA	HAVCR2	Bcell	-0.146573	0.0403666	0.0966553
ESCA	HAVCR2	CD4_T	0.232109	0.00106198	0.00272697
ESCA	HAVCR2	CD4_naive	-0.0132896	0.853329	0.951703
ESCA	HAVCR2	CD8_T	0.231339	0.00110475	0.0190839
ESCA	HAVCR2	CD8_naive	-0.0662958	0.355892	0.590525
ESCA	HAVCR2	Central_memory	0.182089	0.0106394	0.0351714
ESCA	HAVCR2	Cytotoxic	0.692663	2.42427e-29	6.60405e-27
ESCA	HAVCR2	DC	0.475189	1.95806e-12	1.21726e-10
ESCA	HAVCR2	Effector_memory	-0.036976	0.606882	0.832572
ESCA	HAVCR2	Exhausted	0.528373	1.73106e-15	1.01662e-12
ESCA	HAVCR2	Gamma_delta	0.342464	8.95965e-07	2.9663e-05
ESCA	HAVCR2	InfiltrationScore	0.823062	1.50444e-49	1.51512e-46
ESCA	HAVCR2	MAIT	-0.141592	0.0477487	0.115568
ESCA	HAVCR2	Macrophage	0.708807	3.17352e-31	2.9055e-28
ESCA	HAVCR2	Monocyte	0.159175	0.0258521	0.118425
ESCA	HAVCR2	NK	0.49277	2.18967e-13	1.47506e-11
ESCA	HAVCR2	NKT	0.0423989	0.555155	0.765571
ESCA	HAVCR2	Neutrophil	-0.673117	3.19768e-27	4.60054e-25
ESCA	HAVCR2	Tfh	0.288996	3.9899e-05	0.000234231
ESCA	HAVCR2	Th1	0.565599	5.75217e-18	1.41293e-15
ESCA	HAVCR2	Th17	-0.543457	1.86581e-16	5.36874e-13
ESCA	HAVCR2	Th2	0.352661	3.98858e-07	6.54751e-06
ESCA	HAVCR2	Tr1	0.450064	3.63686e-11	2.8197e-09
ESCA	HAVCR2	iTreg	0.620662	2.93036e-22	3.13319e-19
ESCA	HAVCR2	nTreg	-0.0108838	0.879658	0.917654
ESCA	LAG3	Bcell	-0.0202153	0.778532	0.857921
ESCA	LAG3	CD4_T	0.250966	0.000388152	0.00110975
ESCA	LAG3	CD4_naive	-0.0525256	0.464682	0.867113
ESCA	LAG3	CD8_T	0.493107	2.09697e-13	4.43086e-11
ESCA	LAG3	CD8_naive	-0.123353	0.0849836	0.257506
ESCA	LAG3	Central_memory	0.235094	0.000910306	0.00512878
ESCA	LAG3	Cytotoxic	0.821894	2.68019e-49	4.90768e-46
ESCA	LAG3	DC	0.157039	0.0279389	0.058534
ESCA	LAG3	Effector_memory	0.102036	0.154711	0.46574
ESCA	LAG3	Exhausted	0.618016	4.92857e-22	1.65452e-18
ESCA	LAG3	Gamma_delta	0.478228	1.35278e-12	1.18468e-09
ESCA	LAG3	InfiltrationScore	0.555456	2.92355e-17	2.17292e-15
ESCA	LAG3	MAIT	-0.0239664	0.738809	0.824483
ESCA	LAG3	Macrophage	0.296861	2.3882e-05	0.000273469
ESCA	LAG3	Monocyte	-0.214779	0.0025025	0.0269691
ESCA	LAG3	NK	0.631241	3.48539e-23	1.08004e-20
ESCA	LAG3	NKT	-0.155297	0.0297456	0.163116
ESCA	LAG3	Neutrophil	-0.708091	3.87041e-31	1.12982e-28
ESCA	LAG3	Tfh	0.444117	7.01769e-11	2.16463e-09
ESCA	LAG3	Th1	0.741609	1.77294e-35	7.14212e-32
ESCA	LAG3	Th17	-0.562264	9.87743e-18	9.94756e-14
ESCA	LAG3	Th2	0.416716	1.23728e-09	4.73788e-08
ESCA	LAG3	Tr1	0.292791	3.1206e-05	0.000367148
ESCA	LAG3	iTreg	0.619504	3.68127e-22	3.37037e-19
ESCA	LAG3	nTreg	0.00735016	0.918562	0.944279
ESCA	LAYN	Bcell	-0.310562	9.41922e-06	0.000122008
ESCA	LAYN	CD4_T	0.0603056	0.401109	0.49012
ESCA	LAYN	CD4_naive	0.118341	0.0985378	0.848993
ESCA	LAYN	CD8_T	0.0224158	0.755153	0.891471
ESCA	LAYN	CD8_naive	0.157175	0.0278025	0.130536
ESCA	LAYN	Central_memory	-0.0504574	0.482471	0.61815
ESCA	LAYN	Cytotoxic	0.242699	0.000609289	0.00801064
ESCA	LAYN	DC	0.41547	1.40126e-09	2.95233e-08
ESCA	LAYN	Effector_memory	-0.316769	6.08421e-06	0.00720872
ESCA	LAYN	Exhausted	0.192879	0.00675843	0.0532792
ESCA	LAYN	Gamma_delta	0.13641	0.0565918	0.143046
ESCA	LAYN	InfiltrationScore	0.409862	2.43845e-09	6.15478e-08
ESCA	LAYN	MAIT	-0.169751	0.0173787	0.053515
ESCA	LAYN	Macrophage	0.393889	1.11808e-08	3.7534e-07
ESCA	LAYN	Monocyte	0.126843	0.0764603	0.23272
ESCA	LAYN	NK	0.302716	1.614e-05	0.000174873
ESCA	LAYN	NKT	-0.0125957	0.860908	0.938598
ESCA	LAYN	Neutrophil	-0.397763	7.7853e-09	1.02962e-07
ESCA	LAYN	Tfh	0.0577898	0.421077	0.531878
ESCA	LAYN	Th1	0.083728	0.243314	0.514866
ESCA	LAYN	Th17	-0.297599	2.2743e-05	0.0002863
ESCA	LAYN	Th2	0.362039	1.84722e-07	3.3886e-06
ESCA	LAYN	Tr1	0.186338	0.00892311	0.0348245
ESCA	LAYN	iTreg	0.28779	4.3107e-05	0.000764319
ESCA	LAYN	nTreg	-0.365668	1.36224e-07	1.3795e-06
ESCA	PDCD1	Bcell	0.137288	0.0550048	0.12276
ESCA	PDCD1	CD4_T	0.454746	2.14807e-11	3.62669e-10
ESCA	PDCD1	CD4_naive	-0.0930273	0.194678	0.848993
ESCA	PDCD1	CD8_T	0.527543	1.95063e-15	6.23643e-13
ESCA	PDCD1	CD8_naive	-0.199039	0.00516177	0.0472419
ESCA	PDCD1	Central_memory	0.420898	8.11725e-10	6.03313e-08
ESCA	PDCD1	Cytotoxic	0.790493	3.57145e-43	4.49601e-40
ESCA	PDCD1	DC	-0.00794691	0.911976	0.939262
ESCA	PDCD1	Effector_memory	0.0568189	0.428935	0.727598
ESCA	PDCD1	Exhausted	0.606595	4.39799e-21	9.09119e-18
ESCA	PDCD1	Gamma_delta	0.417612	1.13091e-09	1.94691e-07
ESCA	PDCD1	InfiltrationScore	0.503625	5.31073e-14	2.80023e-12
ESCA	PDCD1	MAIT	0.0815437	0.255872	0.398641
ESCA	PDCD1	Macrophage	0.158299	0.0266913	0.0782804
ESCA	PDCD1	Monocyte	-0.312279	8.35508e-06	0.000541119
ESCA	PDCD1	NK	0.664025	2.73413e-26	1.31121e-23
ESCA	PDCD1	NKT	-0.0818677	0.253981	0.510649
ESCA	PDCD1	Neutrophil	-0.715316	5.07534e-32	1.82549e-29
ESCA	PDCD1	Tfh	0.634163	1.90817e-23	3.49404e-21
ESCA	PDCD1	Th1	0.717661	2.58946e-32	4.74154e-29
ESCA	PDCD1	Th17	-0.497078	1.25552e-13	5.49756e-11
ESCA	PDCD1	Th2	0.363348	1.65569e-07	3.07931e-06
ESCA	PDCD1	Tr1	0.387871	1.94393e-08	6.53049e-07
ESCA	PDCD1	iTreg	0.617643	5.30098e-22	4.44885e-19
ESCA	PDCD1	nTreg	0.166747	0.019496	0.0444772
ESCA	TIGIT	Bcell	0.133606	0.0619149	0.134544
ESCA	TIGIT	CD4_T	0.455974	1.86848e-11	3.20843e-10
ESCA	TIGIT	CD4_naive	-0.0917616	0.200846	0.848993
ESCA	TIGIT	CD8_T	0.548999	8.00001e-17	3.357e-14
ESCA	TIGIT	CD8_naive	-0.014121	0.844266	0.923393
ESCA	TIGIT	Central_memory	0.401403	5.5168e-09	3.14786e-07
ESCA	TIGIT	Cytotoxic	0.759881	3.87575e-38	3.25272e-35
ESCA	TIGIT	DC	0.0587452	0.413427	0.528378
ESCA	TIGIT	Effector_memory	0.0462664	0.51962	0.7838
ESCA	TIGIT	Exhausted	0.521882	4.3653e-15	2.31384e-12
ESCA	TIGIT	Gamma_delta	0.421011	8.0247e-10	1.49661e-07
ESCA	TIGIT	InfiltrationScore	0.551119	5.76191e-17	4.13012e-15
ESCA	TIGIT	MAIT	0.00157236	0.98255	0.989322
ESCA	TIGIT	Macrophage	0.213964	0.00260139	0.0127518
ESCA	TIGIT	Monocyte	-0.27529	9.4175e-05	0.00306938
ESCA	TIGIT	NK	0.646693	1.33647e-24	4.89441e-22
ESCA	TIGIT	NKT	-0.105441	0.141336	0.37633
ESCA	TIGIT	Neutrophil	-0.802043	2.68358e-45	5.40526e-41
ESCA	TIGIT	Tfh	0.616229	6.982e-22	1.05738e-19
ESCA	TIGIT	Th1	0.670851	5.49778e-27	4.81462e-24
ESCA	TIGIT	Th17	-0.543881	1.74973e-16	5.36874e-13
ESCA	TIGIT	Th2	0.44668	5.29486e-11	3.6399e-09
ESCA	TIGIT	Tr1	0.474978	2.00878e-12	2.28592e-10
ESCA	TIGIT	iTreg	0.684084	2.16556e-28	4.36188e-25
ESCA	TIGIT	nTreg	0.0686801	0.338819	0.455574
GBM	CXCL13	Bcell	-0.292284	9.0964e-05	0.000591002
GBM	CXCL13	CD4_T	-0.0971743	0.202097	0.303389
GBM	CXCL13	CD4_naive	-0.239794	0.00143789	0.00843067
GBM	CXCL13	CD8_naive	-0.468857	6.79964e-11	2.16089e-09
GBM	CXCL13	Central_memory	-0.133678	0.0786591	0.223837
GBM	CXCL13	Gamma_delta	-0.16973	0.0251546	0.0866389
GBM	CXCL13	NKT	-0.0040286	0.957925	0.984272
GBM	CXCL13	Neutrophil	-0.529464	5.84637e-14	5.03496e-12
GBM	CXCL13	InfiltrationScore	0.474078	3.90343e-11	8.59964e-10
GBM	CXCL13	NK	0.448734	5.29987e-10	3.96508e-08
GBM	CXCL13	Th2	0.434839	2.02762e-09	5.57147e-08
GBM	CXCL13	Macrophage	0.432176	2.60435e-09	2.8343e-08
GBM	CXCL13	Cytotoxic	0.431962	2.65699e-09	8.27201e-08
GBM	CXCL13	Tfh	0.406635	2.58128e-08	1.56561e-06
GBM	CXCL13	Effector_memory	0.393536	7.78493e-08	2.71708e-06
GBM	CXCL13	Th1	0.357689	1.2628e-06	4.4573e-05
GBM	CXCL13	DC	0.33279	7.23273e-06	0.000105104
GBM	CXCL13	CD8_T	0.33273	7.2622e-06	0.00028043
GBM	CXCL13	iTreg	0.329787	8.83858e-06	0.000279991
GBM	CXCL13	nTreg	0.317569	1.9557e-05	0.000523632
GBM	CXCL13	MAIT	0.252252	0.00078531	0.00445988
GBM	CXCL13	Exhausted	0.202371	0.00740657	0.028002
GBM	CXCL13	Monocyte	0.0946194	0.214271	0.368164
GBM	CXCL13	Th17	0.0833757	0.274052	0.455741
GBM	CXCL13	Tr1	0.0550691	0.470464	0.725158
GBM	HAVCR2	Bcell	-0.372376	4.19838e-07	6.10099e-06
GBM	HAVCR2	CD4_T	0.107064	0.159682	0.251881
GBM	HAVCR2	CD4_naive	-0.170912	0.0241428	0.0599921
GBM	HAVCR2	CD8_T	0.243576	0.00120055	0.00946644
GBM	HAVCR2	CD8_naive	-0.563211	5.97782e-16	5.17055e-14
GBM	HAVCR2	Central_memory	-0.28302	0.0001543	0.00667314
GBM	HAVCR2	Cytotoxic	0.551286	3.20258e-15	3.10791e-13
GBM	HAVCR2	DC	0.635226	4.77219e-21	2.84514e-18
GBM	HAVCR2	Effector_memory	0.438212	1.47201e-09	1.13498e-07
GBM	HAVCR2	Exhausted	0.442023	1.02089e-09	2.49388e-07
GBM	HAVCR2	Gamma_delta	-0.311728	2.8248e-05	0.000569367
GBM	HAVCR2	InfiltrationScore	0.832246	6.32051e-46	4.49072e-43
GBM	HAVCR2	MAIT	0.424692	5.20252e-09	5.9826e-07
GBM	HAVCR2	Macrophage	0.826759	7.82616e-45	2.73147e-42
GBM	HAVCR2	Monocyte	0.166069	0.0285216	0.0827487
GBM	HAVCR2	NK	0.488146	8.34481e-12	1.13707e-09
GBM	HAVCR2	NKT	0.25709	0.000615804	0.0193419
GBM	HAVCR2	Neutrophil	-0.505415	1.13772e-12	7.59523e-11
GBM	HAVCR2	Tfh	0.370108	4.99445e-07	1.84e-05
GBM	HAVCR2	Th1	0.456927	2.33439e-10	2.40623e-08
GBM	HAVCR2	Th17	-0.0774202	0.309912	0.495132
GBM	HAVCR2	Th2	0.529381	5.90889e-14	7.43997e-12
GBM	HAVCR2	Tr1	0.140011	0.0653814	0.270526
GBM	HAVCR2	iTreg	0.270016	0.000314272	0.0051928
GBM	HAVCR2	nTreg	0.13171	0.0832011	0.215774
GBM	LAG3	Bcell	0.0276292	0.717429	0.817021
GBM	LAG3	CD4_T	0.0949078	0.212871	0.316411
GBM	LAG3	CD4_naive	-0.211382	0.00511124	0.0193424
GBM	LAG3	CD8_T	0.334945	6.25565e-06	0.000253462
GBM	LAG3	CD8_naive	-0.299527	5.9412e-05	0.000427775
GBM	LAG3	Central_memory	-0.193286	0.0106072	0.0673735
GBM	LAG3	Cytotoxic	0.376616	3.0237e-07	6.27252e-06
GBM	LAG3	DC	0.2207	0.00342883	0.0147615
GBM	LAG3	Effector_memory	0.416871	1.0533e-08	5.25169e-07
GBM	LAG3	Exhausted	0.0632973	0.406673	0.557994
GBM	LAG3	Gamma_delta	0.198329	0.00870596	0.0393896
GBM	LAG3	InfiltrationScore	0.291799	9.3558e-05	0.000626343
GBM	LAG3	MAIT	0.118844	0.11831	0.225475
GBM	LAG3	Macrophage	0.127844	0.0927379	0.149278
GBM	LAG3	Monocyte	-0.163413	0.031198	0.0886436
GBM	LAG3	NK	0.331794	7.73225e-06	0.000124757
GBM	LAG3	NKT	-0.199399	0.00834361	0.0862471
GBM	LAG3	Neutrophil	-0.411273	1.72606e-08	3.61075e-07
GBM	LAG3	Tfh	0.439247	1.33338e-09	1.28768e-07
GBM	LAG3	Th1	0.476706	2.9418e-11	3.95434e-09
GBM	LAG3	Th17	-0.225776	0.00274	0.0176979
GBM	LAG3	Th2	0.323698	1.3187e-05	8.9966e-05
GBM	LAG3	Tr1	0.0859906	0.259231	0.548803
GBM	LAG3	iTreg	0.339585	4.55931e-06	0.000163429
GBM	LAG3	nTreg	0.153528	0.0431155	0.137107
GBM	LAYN	Bcell	-0.357718	1.26013e-06	1.5389e-05
GBM	LAYN	CD4_T	-0.171461	0.0236846	0.0533579
GBM	LAYN	CD4_naive	-0.0591313	0.438309	0.561765
GBM	LAYN	CD8_T	0.277643	0.000207948	0.00279145
GBM	LAYN	CD8_naive	-0.308062	3.5442e-05	0.000273604
GBM	LAYN	Central_memory	-0.276134	0.00022587	0.00801946
GBM	LAYN	Cytotoxic	0.434001	2.19419e-09	7.00663e-08
GBM	LAYN	DC	0.333766	6.77361e-06	9.9818e-05
GBM	LAYN	Effector_memory	0.373462	3.86161e-07	9.10224e-06
GBM	LAYN	Exhausted	0.269094	0.000330084	0.00246128
GBM	LAYN	Gamma_delta	-0.350303	2.15278e-06	9.7557e-05
GBM	LAYN	InfiltrationScore	0.419856	8.06379e-09	1.34921e-07
GBM	LAYN	MAIT	0.283822	0.000147505	0.00119093
GBM	LAYN	Macrophage	0.485566	1.11332e-11	1.80656e-10
GBM	LAYN	Monocyte	0.143084	0.0596318	0.145165
GBM	LAYN	NK	0.340965	4.14569e-06	7.4909e-05
GBM	LAYN	NKT	0.091574	0.229455	0.51527
GBM	LAYN	Neutrophil	-0.514523	3.79929e-13	2.85219e-11
GBM	LAYN	Tfh	0.185374	0.0143295	0.0715816
GBM	LAYN	Th1	0.143638	0.0586412	0.219328
GBM	LAYN	Th17	0.121215	0.111095	0.247241
GBM	LAYN	Th2	0.376386	3.07856e-07	3.70284e-06
GBM	LAYN	Tr1	0.155585	0.0403626	0.208456
GBM	LAYN	iTreg	0.283265	0.00015219	0.00294807
GBM	LAYN	nTreg	0.192129	0.0110919	0.0518594
GBM	PDCD1	Bcell	-0.225075	0.00282695	0.0105872
GBM	PDCD1	CD4_T	0.162486	0.032182	0.0686279
GBM	PDCD1	CD4_naive	-0.125842	0.098008	0.174534
GBM	PDCD1	CD8_T	0.461029	1.53567e-10	4.7001e-08
GBM	PDCD1	CD8_naive	-0.470638	5.63269e-11	1.8191e-09
GBM	PDCD1	Central_memory	-0.226532	0.00264879	0.0296746
GBM	PDCD1	Cytotoxic	0.528246	6.8335e-14	4.94348e-12
GBM	PDCD1	DC	0.389525	1.08136e-07	2.80843e-06
GBM	PDCD1	Effector_memory	0.505121	1.17818e-12	3.21079e-10
GBM	PDCD1	Exhausted	0.131148	0.0845358	0.181576
GBM	PDCD1	Gamma_delta	-0.0489076	0.521608	0.69264
GBM	PDCD1	InfiltrationScore	0.497321	2.93572e-12	7.41157e-11
GBM	PDCD1	MAIT	0.30066	5.5527e-05	0.000558185
GBM	PDCD1	Macrophage	0.365944	6.84635e-07	4.51746e-06
GBM	PDCD1	Monocyte	-0.0527202	0.489631	0.647181
GBM	PDCD1	NK	0.440955	1.13166e-09	7.52524e-08
GBM	PDCD1	NKT	-0.0519008	0.496414	0.750503
GBM	PDCD1	Neutrophil	-0.679259	6.88698e-25	4.28155e-22
GBM	PDCD1	Tfh	0.565568	4.25565e-16	1.92414e-13
GBM	PDCD1	Th1	0.584865	2.3737e-17	1.3889e-14
GBM	PDCD1	Th17	-0.144938	0.0563698	0.15364
GBM	PDCD1	Th2	0.441275	1.09733e-09	3.45417e-08
GBM	PDCD1	Tr1	0.28333	0.000151637	0.00676733
GBM	PDCD1	iTreg	0.456574	2.41936e-10	5.23161e-08
GBM	PDCD1	nTreg	0.341447	4.00983e-06	0.000165501
GBM	TIGIT	Bcell	-0.276425	0.000222301	0.0012596
GBM	TIGIT	CD4_T	0.232706	0.00200153	0.00671135
GBM	TIGIT	CD4_naive	-0.161221	0.0335659	0.0768955
GBM	TIGIT	CD8_T	0.401057	4.15443e-08	6.21415e-06
GBM	TIGIT	CD8_naive	-0.522024	1.5018e-13	7.43206e-12
GBM	TIGIT	Central_memory	-0.0668682	0.380663	0.581413
GBM	TIGIT	Cytotoxic	0.461822	1.41533e-10	5.52091e-09
GBM	TIGIT	DC	0.295854	7.3843e-05	0.000705924
GBM	TIGIT	Effector_memory	0.427289	4.09962e-09	2.39172e-07
GBM	TIGIT	Exhausted	0.220874	0.0034029	0.0153683
GBM	TIGIT	Gamma_delta	-0.0694237	0.362686	0.555234
GBM	TIGIT	InfiltrationScore	0.491848	5.49517e-12	1.35634e-10
GBM	TIGIT	MAIT	0.338734	4.83347e-06	8.5702e-05
GBM	TIGIT	Macrophage	0.363145	8.44184e-07	5.45975e-06
GBM	TIGIT	Monocyte	-0.0110801	0.884626	0.931693
GBM	TIGIT	NK	0.420828	7.38822e-09	3.47473e-07
GBM	TIGIT	NKT	-0.00500507	0.947739	0.97971
GBM	TIGIT	Neutrophil	-0.531339	4.59236e-14	4.06046e-12
GBM	TIGIT	Tfh	0.530298	5.2522e-14	1.71291e-11
GBM	TIGIT	Th1	0.46568	9.48792e-11	1.09106e-08
GBM	TIGIT	Th17	-0.0816382	0.284211	0.466624
GBM	TIGIT	Th2	0.436051	1.8079e-09	5.09439e-08
GBM	TIGIT	Tr1	0.185448	0.01429	0.114752
GBM	TIGIT	iTreg	0.430474	3.05261e-09	3.74868e-07
GBM	TIGIT	nTreg	0.345597	3.00308e-06	0.00013609
HNSC	CXCL13	Exhausted	0.582563	9.67722e-53	2.56294e-50
HNSC	CXCL13	CD8_T	0.571924	1.77738e-50	2.36921e-48
HNSC	CXCL13	Cytotoxic	0.568096	1.10764e-49	6.44354e-48
HNSC	CXCL13	Tfh	0.536574	1.61842e-43	7.55815e-42
HNSC	CXCL13	InfiltrationScore	0.535225	2.87527e-43	1.32433e-41
HNSC	CXCL13	Th1	0.506583	3.15964e-38	2.70626e-36
HNSC	CXCL13	CD4_naive	-0.26638	1.19407e-10	6.2589e-09
HNSC	CXCL13	CD8_naive	-0.171933	3.9218e-05	0.000216508
HNSC	CXCL13	Effector_memory	-0.104003	0.0133025	0.0252668
HNSC	CXCL13	MAIT	-0.152632	0.00026783	0.00100016
HNSC	CXCL13	Monocyte	-0.128886	0.00212391	0.00737832
HNSC	CXCL13	NKT	-0.202926	1.12827e-06	6.84856e-06
HNSC	CXCL13	Neutrophil	-0.616723	1.3201e-60	8.25182e-59
HNSC	CXCL13	Th17	-0.509133	1.17493e-38	1.41611e-36
HNSC	CXCL13	NK	0.436742	9.18419e-28	4.47602e-26
HNSC	CXCL13	Tr1	0.3712	6.23405e-20	1.18154e-18
HNSC	CXCL13	CD4_T	0.370082	8.19869e-20	8.10129e-19
HNSC	CXCL13	iTreg	0.369115	1.03795e-19	1.52942e-18
HNSC	CXCL13	Central_memory	0.342568	4.98549e-17	7.75487e-16
HNSC	CXCL13	Gamma_delta	0.309571	4.90186e-14	4.84838e-13
HNSC	CXCL13	Macrophage	0.292901	1.16525e-12	1.66934e-11
HNSC	CXCL13	Bcell	0.231793	2.42619e-08	1.93878e-07
HNSC	CXCL13	Th2	0.210025	4.6079e-07	7.78085e-06
HNSC	CXCL13	nTreg	0.0846005	0.0442337	0.0822558
HNSC	CXCL13	DC	0.0630424	0.134133	0.198459
HNSC	HAVCR2	Bcell	0.0171769	0.683437	0.757626
HNSC	HAVCR2	CD4_T	0.304857	1.22598e-13	7.14228e-13
HNSC	HAVCR2	CD4_naive	-0.342201	5.40878e-17	1.29605e-14
HNSC	HAVCR2	CD8_T	0.451709	8.30892e-30	4.3215e-28
HNSC	HAVCR2	CD8_naive	-0.333974	3.25493e-16	3.01913e-14
HNSC	HAVCR2	Central_memory	0.231887	2.39408e-08	1.05815e-07
HNSC	HAVCR2	Cytotoxic	0.712841	5.90361e-89	1.36584e-86
HNSC	HAVCR2	DC	0.405424	8.36734e-24	2.10522e-21
HNSC	HAVCR2	Effector_memory	-0.177772	2.1007e-05	6.8944e-05
HNSC	HAVCR2	Exhausted	0.604602	1.04848e-57	3.9081e-55
HNSC	HAVCR2	Gamma_delta	0.304556	1.29902e-13	1.20049e-12
HNSC	HAVCR2	InfiltrationScore	0.846254	2.35023e-156	3.37896e-153
HNSC	HAVCR2	MAIT	-0.156366	0.000187826	0.000731664
HNSC	HAVCR2	Macrophage	0.7537	6.86285e-105	4.76329e-102
HNSC	HAVCR2	Monocyte	0.116282	0.00561059	0.0169158
HNSC	HAVCR2	NK	0.512522	3.11538e-39	3.1993e-37
HNSC	HAVCR2	NKT	-0.0554641	0.187628	0.274117
HNSC	HAVCR2	Neutrophil	-0.710946	2.76844e-88	4.38764e-86
HNSC	HAVCR2	Tfh	0.492804	5.74696e-36	2.13817e-34
HNSC	HAVCR2	Th1	0.561299	2.69044e-48	3.8136e-46
HNSC	HAVCR2	Th17	-0.628091	1.92022e-63	1.28834e-59
HNSC	HAVCR2	Th2	0.183872	1.0707e-05	9.814e-05
HNSC	HAVCR2	Tr1	0.391009	4.06479e-22	9.96543e-21
HNSC	HAVCR2	iTreg	0.537422	1.12674e-43	2.007e-41
HNSC	HAVCR2	nTreg	0.165195	7.8611e-05	0.000346614
HNSC	LAG3	Bcell	0.148198	0.000403934	0.00124356
HNSC	LAG3	CD4_T	0.21552	2.25479e-07	6.89772e-07
HNSC	LAG3	CD4_naive	-0.374487	2.7693e-20	2.78703e-17
HNSC	LAG3	CD8_T	0.644216	1.12487e-67	3.23448e-65
HNSC	LAG3	CD8_naive	-0.407764	4.37446e-24	3.03618e-21
HNSC	LAG3	Central_memory	0.149495	0.000358622	0.000838953
HNSC	LAG3	Cytotoxic	0.827107	3.01136e-143	6.06128e-140
HNSC	LAG3	DC	0.161468	0.000114177	0.000374233
HNSC	LAG3	Effector_memory	0.0944331	0.0246599	0.0438746
HNSC	LAG3	Exhausted	0.769683	5.26754e-112	3.53416e-108
HNSC	LAG3	Gamma_delta	0.443201	1.24035e-28	9.3856e-27
HNSC	LAG3	InfiltrationScore	0.646251	3.15104e-68	3.13981e-66
HNSC	LAG3	MAIT	-0.211842	3.64555e-07	2.87643e-06
HNSC	LAG3	Macrophage	0.399706	3.99457e-23	1.4672e-21
HNSC	LAG3	Monocyte	-0.227482	4.45202e-08	5.60064e-07
HNSC	LAG3	NK	0.652329	6.65671e-70	5.15332e-67
HNSC	LAG3	NKT	-0.222291	9.1029e-08	6.96931e-07
HNSC	LAG3	Neutrophil	-0.643781	1.47442e-67	1.19185e-65
HNSC	LAG3	Tfh	0.569863	4.77439e-50	2.70701e-48
HNSC	LAG3	Th1	0.806529	7.50056e-131	5.03237e-127
HNSC	LAG3	Th17	-0.649434	4.22741e-69	8.50893e-65
HNSC	LAG3	Th2	0.205263	8.43119e-07	1.2599e-05
HNSC	LAG3	Tr1	0.197596	2.1653e-06	7.50398e-06
HNSC	LAG3	iTreg	0.405955	7.22468e-24	1.73323e-22
HNSC	LAG3	nTreg	0.190973	4.75011e-06	2.9564e-05
HNSC	LAYN	Bcell	-0.140597	0.000796003	0.00229442
HNSC	LAYN	CD4_T	0.117824	0.00500517	0.00852174
HNSC	LAYN	CD4_naive	0.0253003	0.548054	0.774882
HNSC	LAYN	CD8_T	-0.0694158	0.098985	0.174573
HNSC	LAYN	CD8_naive	0.168145	5.817e-05	0.00030467
HNSC	LAYN	Central_memory	0.00327231	0.938083	0.953913
HNSC	LAYN	Cytotoxic	-0.0758573	0.0713393	0.128104
HNSC	LAYN	DC	0.161268	0.000116465	0.000381047
HNSC	LAYN	Effector_memory	-0.135505	0.0012312	0.0029066
HNSC	LAYN	Exhausted	0.0226239	0.591186	0.679932
HNSC	LAYN	Gamma_delta	-0.0711616	0.0907622	0.128282
HNSC	LAYN	InfiltrationScore	0.141421	0.000740737	0.00247461
HNSC	LAYN	MAIT	-0.0930445	0.0268626	0.0536376
HNSC	LAYN	Macrophage	0.17544	2.7021e-05	0.00012143
HNSC	LAYN	Monocyte	0.209113	5.17908e-07	4.92649e-06
HNSC	LAYN	NK	-0.0238708	0.570899	0.667809
HNSC	LAYN	NKT	0.114936	0.00619185	0.0147753
HNSC	LAYN	Neutrophil	-0.115175	0.00608476	0.0119916
HNSC	LAYN	Tfh	-0.103874	0.0134179	0.0241657
HNSC	LAYN	Th1	-0.0569698	0.175909	0.253016
HNSC	LAYN	Th17	-0.0720281	0.0868894	0.151081
HNSC	LAYN	Th2	0.0988649	0.0186408	0.0447094
HNSC	LAYN	Tr1	0.209899	4.68311e-07	1.77283e-06
HNSC	LAYN	iTreg	0.144158	0.000581672	0.00126846
HNSC	LAYN	nTreg	0.0831918	0.0479003	0.0880733
HNSC	PDCD1	Bcell	0.242558	5.0539e-09	4.67057e-08
HNSC	PDCD1	CD4_T	0.413942	7.69952e-25	1.09061e-23
HNSC	PDCD1	CD4_naive	-0.381951	4.23749e-21	6.0923e-18
HNSC	PDCD1	CD8_T	0.724821	2.50301e-93	2.65161e-90
HNSC	PDCD1	CD8_naive	-0.433877	2.20127e-27	3.1648e-24
HNSC	PDCD1	Central_memory	0.37114	6.32599e-20	1.49273e-18
HNSC	PDCD1	Cytotoxic	0.841856	3.43192e-153	9.86824e-150
HNSC	PDCD1	DC	0.00837646	0.842384	0.880531
HNSC	PDCD1	Effector_memory	-0.0117154	0.780928	0.831008
HNSC	PDCD1	Exhausted	0.676874	4.43216e-77	8.11005e-74
HNSC	PDCD1	Gamma_delta	0.532686	8.41943e-43	4.8419e-40
HNSC	PDCD1	InfiltrationScore	0.622869	3.99268e-62	3.2275e-60
HNSC	PDCD1	MAIT	-0.11585	0.00579132	0.0144679
HNSC	PDCD1	Macrophage	0.318529	8.20101e-15	1.51858e-13
HNSC	PDCD1	Monocyte	-0.314594	1.812e-14	8.60186e-13
HNSC	PDCD1	NK	0.686625	3.96085e-80	6.13261e-77
HNSC	PDCD1	NKT	-0.287696	3.00619e-12	5.75176e-11
HNSC	PDCD1	Neutrophil	-0.772863	1.72529e-113	1.05232e-110
HNSC	PDCD1	Tfh	0.777168	1.54285e-115	7.76361e-113
HNSC	PDCD1	Th1	0.723631	6.96857e-93	5.84431e-90
HNSC	PDCD1	Th17	-0.568133	1.08839e-49	4.05687e-47
HNSC	PDCD1	Th2	0.290301	1.87543e-12	4.77831e-10
HNSC	PDCD1	Tr1	0.283525	6.3368e-12	4.55851e-11
HNSC	PDCD1	iTreg	0.415445	5.01849e-25	1.35043e-23
HNSC	PDCD1	nTreg	0.0889343	0.0344018	0.0663764
HNSC	TIGIT	Bcell	0.22062	1.14167e-07	7.867e-07
HNSC	TIGIT	CD4_T	0.436474	9.96809e-28	1.75844e-26
HNSC	TIGIT	CD4_naive	-0.37648	1.68569e-20	1.88497e-17
HNSC	TIGIT	CD8_T	0.714878	1.10572e-89	9.27332e-87
HNSC	TIGIT	CD8_naive	-0.319495	6.73769e-15	4.55088e-13
HNSC	TIGIT	Central_memory	0.441446	2.14591e-28	1.72083e-26
HNSC	TIGIT	Cytotoxic	0.793927	5.66e-124	4.74685e-121
HNSC	TIGIT	DC	0.125937	0.00268676	0.00639082
HNSC	TIGIT	Effector_memory	-0.124183	0.00308295	0.00671866
HNSC	TIGIT	Exhausted	0.630512	4.61256e-64	3.03968e-61
HNSC	TIGIT	Gamma_delta	0.400855	2.92496e-23	1.08025e-21
HNSC	TIGIT	InfiltrationScore	0.664534	2.18801e-73	2.54568e-71
HNSC	TIGIT	MAIT	-0.156703	0.000181849	0.000711834
HNSC	TIGIT	Macrophage	0.380305	6.43734e-21	2.03089e-19
HNSC	TIGIT	Monocyte	-0.223581	7.63299e-08	9.06412e-07
HNSC	TIGIT	NK	0.573503	8.29715e-51	1.62141e-48
HNSC	TIGIT	NKT	-0.282158	8.06826e-12	1.41585e-10
HNSC	TIGIT	Neutrophil	-0.788178	5.40349e-121	9.88741e-118
HNSC	TIGIT	Tfh	0.703139	1.41462e-85	2.54227e-83
HNSC	TIGIT	Th1	0.660118	4.16126e-72	1.55107e-69
HNSC	TIGIT	Th17	-0.618136	5.94587e-61	1.99464e-57
HNSC	TIGIT	Th2	0.204512	9.26251e-07	1.3608e-05
HNSC	TIGIT	Tr1	0.458644	8.66237e-31	5.26756e-29
HNSC	TIGIT	iTreg	0.596855	6.45279e-56	3.0205e-53
HNSC	TIGIT	nTreg	0.224637	6.60289e-08	7.15474e-07
KICH	CXCL13	CD4_naive	-0.0479018	0.652064	0.770752
KICH	CXCL13	Gamma_delta	-0.211755	0.0439048	0.0897733
KICH	CXCL13	Neutrophil	-0.435937	1.566e-05	0.000457074
KICH	CXCL13	Th17	-0.491684	7.44799e-07	6.00787e-06
KICH	CXCL13	Th2	-0.0515742	0.627316	0.707643
KICH	CXCL13	Th1	0.40102	8.1726e-05	0.00300143
KICH	CXCL13	Central_memory	0.379552	0.000206846	0.00125099
KICH	CXCL13	nTreg	0.366287	0.000355904	0.00500009
KICH	CXCL13	iTreg	0.34445	0.00082772	0.0127656
KICH	CXCL13	Cytotoxic	0.331163	0.00134402	0.00994574
KICH	CXCL13	InfiltrationScore	0.297143	0.00423259	0.0309053
KICH	CXCL13	Tfh	0.287471	0.00572779	0.0245983
KICH	CXCL13	CD4_T	0.263806	0.0115142	0.161063
KICH	CXCL13	Macrophage	0.254002	0.0151188	0.0524037
KICH	CXCL13	CD8_T	0.241631	0.0210293	0.142658
KICH	CXCL13	DC	0.239386	0.0222915	0.0472695
KICH	CXCL13	MAIT	0.175851	0.0954457	0.287727
KICH	CXCL13	Tr1	0.166814	0.114015	0.367936
KICH	CXCL13	Bcell	0.147734	0.162266	0.227232
KICH	CXCL13	NK	0.112239	0.289489	0.452441
KICH	CXCL13	Monocyte	0.102524	0.333522	0.861713
KICH	CXCL13	CD8_naive	0.0470707	0.65772	0.744954
KICH	CXCL13	NKT	0.04679	0.659633	0.719022
KICH	CXCL13	Exhausted	0.0170698	0.872412	0.903636
KICH	CXCL13	Effector_memory	0.0160656	0.87986	0.941323
KICH	HAVCR2	Bcell	-0.11586	0.27411	0.35344
KICH	HAVCR2	CD4_T	0.353664	0.000583987	0.0264531
KICH	HAVCR2	CD4_naive	-0.174633	0.0977997	0.230634
KICH	HAVCR2	CD8_T	0.347018	0.000751838	0.0205846
KICH	HAVCR2	CD8_naive	-0.36636	0.000354859	0.00248653
KICH	HAVCR2	Central_memory	0.16772	0.112037	0.193286
KICH	HAVCR2	Cytotoxic	0.518828	1.37526e-07	7.37757e-06
KICH	HAVCR2	DC	0.457442	5.15077e-06	7.1251e-05
KICH	HAVCR2	Effector_memory	0.109338	0.302213	0.536981
KICH	HAVCR2	Exhausted	0.326877	0.00156447	0.00481329
KICH	HAVCR2	Gamma_delta	-0.146887	0.164715	0.258588
KICH	HAVCR2	InfiltrationScore	0.698417	1.40474e-14	1.52785e-12
KICH	HAVCR2	MAIT	0.275024	0.00833028	0.0880338
KICH	HAVCR2	Macrophage	0.559378	8.23553e-09	6.79259e-07
KICH	HAVCR2	Monocyte	0.0876307	0.408816	0.887083
KICH	HAVCR2	NK	0.468268	2.85822e-06	0.000160279
KICH	HAVCR2	NKT	0.0203218	0.848371	0.87987
KICH	HAVCR2	Neutrophil	-0.472204	2.29561e-06	8.9276e-05
KICH	HAVCR2	Tfh	0.522429	1.08687e-07	4.0441e-06
KICH	HAVCR2	Th1	0.511385	2.2178e-07	1.4208e-05
KICH	HAVCR2	Th17	-0.389938	0.000133046	0.000473676
KICH	HAVCR2	Th2	0.288224	0.00559654	0.0144834
KICH	HAVCR2	Tr1	0.183038	0.0824518	0.313484
KICH	HAVCR2	iTreg	0.439701	1.296e-05	0.000450869
KICH	HAVCR2	nTreg	0.252385	0.0157988	0.0610131
KICH	LAG3	Bcell	-0.480922	1.39904e-06	1.3169e-05
KICH	LAG3	CD4_T	0.278637	0.00748479	0.126742
KICH	LAG3	CD4_naive	-0.461889	4.05372e-06	0.000729486
KICH	LAG3	CD8_T	0.410307	5.3602e-05	0.00305778
KICH	LAG3	CD8_naive	-0.439056	1.3389e-05	0.000264513
KICH	LAG3	Central_memory	-0.20443	0.051924	0.104796
KICH	LAG3	Cytotoxic	0.338455	0.0010328	0.00828708
KICH	LAG3	DC	0.0497792	0.639363	0.721603
KICH	LAG3	Effector_memory	0.426974	2.4356e-05	0.0240809
KICH	LAG3	Exhausted	0.591024	6.93573e-10	5.58101e-08
KICH	LAG3	Gamma_delta	0.443567	1.0646e-05	0.000132534
KICH	LAG3	InfiltrationScore	0.307392	0.00303753	0.0242159
KICH	LAG3	MAIT	0.274268	0.00851763	0.0888856
KICH	LAG3	Macrophage	0.203697	0.0527888	0.130148
KICH	LAG3	Monocyte	-0.151297	0.152263	0.745127
KICH	LAG3	NK	0.361732	0.000426527	0.00509541
KICH	LAG3	NKT	0.293458	0.00475532	0.00960135
KICH	LAG3	Neutrophil	-0.408088	5.9352e-05	0.00138875
KICH	LAG3	Tfh	0.632172	1.80953e-11	1.80907e-09
KICH	LAG3	Th1	0.352367	0.000613751	0.0164178
KICH	LAG3	Th17	-0.224947	0.032053	0.0564141
KICH	LAG3	Th2	0.339649	0.000988607	0.00357695
KICH	LAG3	Tr1	0.40548	6.6843e-05	0.00623454
KICH	LAG3	iTreg	0.400554	8.3446e-05	0.00212863
KICH	LAG3	nTreg	0.15021	0.155263	0.294334
KICH	LAYN	Bcell	-0.51547	1.70851e-07	2.65943e-06
KICH	LAYN	CD4_T	0.0656614	0.536326	0.840384
KICH	LAYN	CD4_naive	-0.403723	7.2378e-05	0.00314886
KICH	LAYN	CD8_T	0.115405	0.276015	0.53414
KICH	LAYN	CD8_naive	-0.215782	0.0399524	0.0851392
KICH	LAYN	Central_memory	-0.278409	0.00753569	0.0219076
KICH	LAYN	Cytotoxic	-0.0578625	0.585891	0.716572
KICH	LAYN	DC	-0.210536	0.0451625	0.0845063
KICH	LAYN	Effector_memory	0.243625	0.0199604	0.154371
KICH	LAYN	Exhausted	0.412058	4.9436e-05	0.000290984
KICH	LAYN	Gamma_delta	0.465043	3.4135e-06	5.7458e-05
KICH	LAYN	InfiltrationScore	-0.0738139	0.486833	0.674566
KICH	LAYN	MAIT	0.0118904	0.910932	0.956599
KICH	LAYN	Macrophage	-0.136462	0.197116	0.332693
KICH	LAYN	Monocyte	-0.012711	0.904813	0.991424
KICH	LAYN	NK	0.213532	0.0421219	0.120214
KICH	LAYN	NKT	0.646499	4.46067e-12	2.05825e-10
KICH	LAYN	Neutrophil	-0.121336	0.251915	0.456402
KICH	LAYN	Tfh	0.365256	0.000370875	0.00325235
KICH	LAYN	Th1	0.0418986	0.693333	0.921852
KICH	LAYN	Th17	0.111064	0.294601	0.376842
KICH	LAYN	Th2	0.411605	5.0482e-05	0.000364037
KICH	LAYN	Tr1	0.25479	0.0147968	0.124587
KICH	LAYN	iTreg	0.148622	0.159728	0.405102
KICH	LAYN	nTreg	-0.15375	0.145649	0.281692
KICH	PDCD1	Bcell	-0.498124	5.0542e-07	6.0635e-06
KICH	PDCD1	CD4_T	0.435634	1.5899e-05	0.00221799
KICH	PDCD1	CD4_naive	-0.463813	3.65086e-06	0.000729486
KICH	PDCD1	CD8_T	0.617624	6.97822e-11	2.55804e-08
KICH	PDCD1	CD8_naive	-0.542998	2.68583e-08	4.5441e-06
KICH	PDCD1	Central_memory	0.0377054	0.722709	0.799153
KICH	PDCD1	Cytotoxic	0.468402	2.83696e-06	9.8695e-05
KICH	PDCD1	DC	0.153051	0.147511	0.223822
KICH	PDCD1	Effector_memory	0.356865	0.000516055	0.0434694
KICH	PDCD1	Exhausted	0.611632	1.19272e-10	1.51346e-08
KICH	PDCD1	Gamma_delta	0.189896	0.0714046	0.132259
KICH	PDCD1	InfiltrationScore	0.503749	3.57899e-07	1.4668e-05
KICH	PDCD1	MAIT	0.253079	0.0155039	0.118787
KICH	PDCD1	Macrophage	0.330274	0.00138729	0.00926498
KICH	PDCD1	Monocyte	-0.0455642	0.668018	0.949072
KICH	PDCD1	NK	0.557969	9.13979e-09	1.98815e-06
KICH	PDCD1	NKT	0.249197	0.0172171	0.030465
KICH	PDCD1	Neutrophil	-0.537357	3.97767e-08	2.59007e-06
KICH	PDCD1	Tfh	0.776839	1.43043e-19	7.8654e-17
KICH	PDCD1	Th1	0.578936	1.84112e-09	1.86897e-07
KICH	PDCD1	Th17	-0.216309	0.0394578	0.0675956
KICH	PDCD1	Th2	0.46925	2.7068e-06	4.3545e-05
KICH	PDCD1	Tr1	0.402802	7.5444e-05	0.0066929
KICH	PDCD1	iTreg	0.55069	1.55385e-08	1.29245e-06
KICH	PDCD1	nTreg	0.233221	0.026094	0.0852581
KICH	TIGIT	Bcell	-0.123108	0.245006	0.321846
KICH	TIGIT	CD4_T	0.522902	1.05357e-07	7.7243e-05
KICH	TIGIT	CD4_naive	-0.387289	0.0001491	0.00452632
KICH	TIGIT	CD8_T	0.658541	1.29659e-12	7.12945e-10
KICH	TIGIT	CD8_naive	-0.461852	4.06189e-06	0.000121092
KICH	TIGIT	Central_memory	0.406759	6.3066e-05	0.000489564
KICH	TIGIT	Cytotoxic	0.719292	9.66447e-16	2.89303e-13
KICH	TIGIT	DC	0.369828	0.000308598	0.0015426
KICH	TIGIT	Effector_memory	0.30822	0.00295571	0.078636
KICH	TIGIT	Exhausted	0.344407	0.000829064	0.00284326
KICH	TIGIT	Gamma_delta	-0.0403062	0.704439	0.784096
KICH	TIGIT	InfiltrationScore	0.659181	1.21226e-12	1.01681e-10
KICH	TIGIT	MAIT	0.427584	2.3644e-05	0.00334302
KICH	TIGIT	Macrophage	0.483637	1.19574e-06	4.6843e-05
KICH	TIGIT	Monocyte	-0.134309	0.204342	0.791422
KICH	TIGIT	NK	0.536666	4.1716e-08	7.24358e-06
KICH	TIGIT	NKT	-0.054258	0.609484	0.674799
KICH	TIGIT	Neutrophil	-0.775178	1.91233e-19	1.12497e-15
KICH	TIGIT	Tfh	0.784973	3.32493e-20	2.09616e-17
KICH	TIGIT	Th1	0.680986	1.10833e-13	6.09426e-11
KICH	TIGIT	Th17	-0.513131	1.98453e-07	2.0407e-06
KICH	TIGIT	Th2	0.341027	0.000939748	0.00342963
KICH	TIGIT	Tr1	0.357528	0.00050291	0.0199507
KICH	TIGIT	iTreg	0.65181	2.60448e-12	7.92385e-10
KICH	TIGIT	nTreg	0.478244	1.63127e-06	0.000295098
KIRC	CXCL13	CD8_T	0.707933	2.77029e-93	5.99128e-91
KIRC	CXCL13	Th1	0.70404	7.62585e-92	1.35733e-89
KIRC	CXCL13	Exhausted	0.645454	1.04638e-72	2.75031e-70
KIRC	CXCL13	iTreg	0.6112	2.40024e-63	3.86208e-61
KIRC	CXCL13	Tfh	0.57391	2.22977e-54	2.13558e-52
KIRC	CXCL13	nTreg	0.526178	1.87423e-44	7.11253e-42
KIRC	CXCL13	Central_memory	0.490971	4.38405e-38	3.12682e-36
KIRC	CXCL13	CD4_naive	-0.412187	2.95401e-26	4.20184e-25
KIRC	CXCL13	CD8_naive	-0.347483	1.22454e-18	2.37047e-17
KIRC	CXCL13	Tr1	0.409084	7.51122e-26	3.9037e-24
KIRC	CXCL13	Monocyte	-0.0960482	0.0180294	0.0337106
KIRC	CXCL13	Neutrophil	-0.749363	3.14263e-110	5.5936e-108
KIRC	CXCL13	Th17	-0.620912	6.98069e-66	5.73072e-64
KIRC	CXCL13	Th2	-0.338247	1.09831e-17	3.07238e-16
KIRC	CXCL13	Cytotoxic	0.362788	2.74222e-20	2.11563e-19
KIRC	CXCL13	Macrophage	0.345001	2.22411e-18	2.09035e-17
KIRC	CXCL13	InfiltrationScore	0.303733	2.12427e-14	1.1819e-13
KIRC	CXCL13	CD4_T	0.233883	5.65618e-09	2.65615e-08
KIRC	CXCL13	NK	0.207649	2.50299e-07	6.27948e-07
KIRC	CXCL13	DC	0.189386	2.66536e-06	8.79979e-06
KIRC	CXCL13	Gamma_delta	0.158392	9.0088e-05	0.000208389
KIRC	CXCL13	MAIT	0.0487222	0.23106	0.327137
KIRC	CXCL13	Bcell	0.0434994	0.285014	0.515975
KIRC	CXCL13	NKT	0.00692942	0.864828	0.906519
KIRC	CXCL13	Effector_memory	0.00135905	0.973366	0.983587
KIRC	HAVCR2	Bcell	0.0244838	0.547464	0.738703
KIRC	HAVCR2	CD4_T	0.0482421	0.235694	0.294121
KIRC	HAVCR2	CD4_naive	-0.322007	4.36557e-16	1.88949e-15
KIRC	HAVCR2	CD8_T	0.404761	2.71117e-25	2.29213e-24
KIRC	HAVCR2	CD8_naive	-0.391624	1.19708e-23	4.12275e-22
KIRC	HAVCR2	Central_memory	0.399445	1.28142e-24	3.18974e-23
KIRC	HAVCR2	Cytotoxic	0.277834	3.3335e-12	1.18772e-11
KIRC	HAVCR2	DC	0.340065	7.17342e-18	1.29398e-16
KIRC	HAVCR2	Effector_memory	-0.00474244	0.907253	0.94147
KIRC	HAVCR2	Exhausted	0.402433	5.37087e-25	9.57937e-24
KIRC	HAVCR2	Gamma_delta	0.189107	2.75877e-06	7.87274e-06
KIRC	HAVCR2	InfiltrationScore	0.377978	5.12928e-22	6.18867e-21
KIRC	HAVCR2	MAIT	-0.00374428	0.926711	0.948647
KIRC	HAVCR2	Macrophage	0.40047	9.51753e-25	1.59124e-23
KIRC	HAVCR2	Monocyte	0.0682619	0.0931722	0.143234
KIRC	HAVCR2	NK	0.182842	5.89865e-06	1.2942e-05
KIRC	HAVCR2	NKT	0.0692588	0.0884795	0.147154
KIRC	HAVCR2	Neutrophil	-0.415135	1.20607e-26	1.18794e-25
KIRC	HAVCR2	Tfh	0.330276	6.88134e-17	3.88667e-16
KIRC	HAVCR2	Th1	0.387804	3.48914e-23	4.90406e-22
KIRC	HAVCR2	Th17	-0.421902	1.49241e-27	2.58098e-26
KIRC	HAVCR2	Th2	-0.0815008	0.0449091	0.0743973
KIRC	HAVCR2	Tr1	0.204897	3.62576e-07	2.17362e-06
KIRC	HAVCR2	iTreg	0.290588	2.94917e-13	1.63497e-12
KIRC	HAVCR2	nTreg	0.286117	6.99939e-13	5.26276e-12
KIRC	LAG3	Bcell	-0.00629857	0.877031	0.941532
KIRC	LAG3	CD4_T	0.16623	3.9174e-05	0.000103904
KIRC	LAG3	CD4_naive	-0.453462	4.56267e-32	2.11449e-30
KIRC	LAG3	CD8_T	0.790696	7.94477e-131	5.13853e-128
KIRC	LAG3	CD8_naive	-0.416768	7.31694e-27	3.65175e-25
KIRC	LAG3	Central_memory	0.392386	9.65245e-24	2.22382e-22
KIRC	LAG3	Cytotoxic	0.461302	2.90062e-33	9.34938e-32
KIRC	LAG3	DC	0.175434	1.4025e-05	4.137e-05
KIRC	LAG3	Effector_memory	0.0233732	0.565786	0.69741
KIRC	LAG3	Exhausted	0.793211	3.14326e-132	3.16102e-128
KIRC	LAG3	Gamma_delta	0.323947	2.8441e-16	2.84311e-15
KIRC	LAG3	InfiltrationScore	0.368573	6.17738e-21	6.6541e-20
KIRC	LAG3	MAIT	-0.0287043	0.480622	0.585508
KIRC	LAG3	Macrophage	0.393924	6.24288e-24	9.71098e-23
KIRC	LAG3	Monocyte	-0.074966	0.0651497	0.104502
KIRC	LAG3	NK	0.256698	1.41859e-10	4.87195e-10
KIRC	LAG3	NKT	0.034317	0.399068	0.504396
KIRC	LAG3	Neutrophil	-0.772259	4.22013e-121	1.01047e-118
KIRC	LAG3	Tfh	0.595889	1.60292e-59	1.86356e-57
KIRC	LAG3	Th1	0.798567	2.77754e-135	2.94025e-132
KIRC	LAG3	Th17	-0.707166	5.34546e-93	1.6799e-90
KIRC	LAG3	Th2	-0.406976	1.40776e-25	1.99397e-23
KIRC	LAG3	Tr1	0.382066	1.69494e-22	6.72394e-21
KIRC	LAG3	iTreg	0.501687	6.04432e-40	2.16701e-38
KIRC	LAG3	nTreg	0.470783	9.39733e-35	9.13085e-33
KIRC	LAYN	Bcell	-0.16729	3.4898e-05	0.00215308
KIRC	LAYN	CD4_T	0.152356	0.000166673	0.000396814
KIRC	LAYN	CD4_naive	-0.342486	4.04938e-18	2.10344e-17
KIRC	LAYN	CD8_T	0.101959	0.0120288	0.0174481
KIRC	LAYN	CD8_naive	-0.216717	7.12157e-08	3.28749e-07
KIRC	LAYN	Central_memory	0.203647	4.28314e-07	1.53971e-06
KIRC	LAYN	Cytotoxic	0.392571	9.16046e-24	1.00024e-22
KIRC	LAYN	DC	0.118362	0.00352309	0.00688628
KIRC	LAYN	Effector_memory	-0.130699	0.00126143	0.00716091
KIRC	LAYN	Exhausted	-0.0132821	0.744193	0.786297
KIRC	LAYN	Gamma_delta	0.348598	9.34947e-19	1.26545e-17
KIRC	LAYN	InfiltrationScore	0.121011	0.00284729	0.00486844
KIRC	LAYN	MAIT	0.0637671	0.116855	0.187683
KIRC	LAYN	Macrophage	0.0557025	0.170854	0.226123
KIRC	LAYN	Monocyte	0.140754	0.00051066	0.00136527
KIRC	LAYN	NK	0.365862	1.24673e-20	1.09213e-19
KIRC	LAYN	NKT	0.384335	9.10782e-23	3.04801e-21
KIRC	LAYN	Neutrophil	-0.230399	9.61372e-09	2.47518e-08
KIRC	LAYN	Tfh	0.28146	1.69421e-12	6.42938e-12
KIRC	LAYN	Th1	0.120956	0.00285995	0.00489426
KIRC	LAYN	Th17	-0.255241	1.81507e-10	6.67275e-10
KIRC	LAYN	Th2	0.00602334	0.882365	0.910009
KIRC	LAYN	Tr1	0.0789219	0.0521561	0.0919947
KIRC	LAYN	iTreg	0.0979288	0.0158853	0.0248503
KIRC	LAYN	nTreg	0.0270703	0.505963	0.578239
KIRC	PDCD1	Bcell	0.00635209	0.875995	0.940979
KIRC	PDCD1	CD4_T	0.255658	1.6916e-10	9.9164e-10
KIRC	PDCD1	CD4_naive	-0.427814	2.31187e-28	4.65452e-27
KIRC	PDCD1	CD8_T	0.822493	3.8035e-150	4.24999e-147
KIRC	PDCD1	CD8_naive	-0.460704	3.58785e-33	3.32546e-31
KIRC	PDCD1	Central_memory	0.46496	7.82176e-34	4.25187e-32
KIRC	PDCD1	Cytotoxic	0.458164	8.81569e-33	2.71948e-31
KIRC	PDCD1	DC	0.164581	4.6828e-05	0.00012605
KIRC	PDCD1	Effector_memory	-0.00480026	0.906127	0.94069
KIRC	PDCD1	Exhausted	0.747973	1.31571e-109	3.53542e-106
KIRC	PDCD1	Gamma_delta	0.294394	1.39609e-13	9.8976e-13
KIRC	PDCD1	InfiltrationScore	0.379348	3.54547e-22	4.34287e-21
KIRC	PDCD1	MAIT	-0.0313691	0.440819	0.54652
KIRC	PDCD1	Macrophage	0.372034	2.49551e-21	3.09637e-20
KIRC	PDCD1	Monocyte	-0.111489	0.00600651	0.0126
KIRC	PDCD1	NK	0.286773	6.17244e-13	2.61636e-12
KIRC	PDCD1	NKT	0.0700281	0.0849893	0.142402
KIRC	PDCD1	Neutrophil	-0.786571	1.4454e-128	4.15304e-126
KIRC	PDCD1	Tfh	0.66731	2.461e-79	6.42833e-77
KIRC	PDCD1	Th1	0.773282	1.28868e-121	6.32177e-119
KIRC	PDCD1	Th17	-0.700766	1.18825e-90	3.36609e-88
KIRC	PDCD1	Th2	-0.336016	1.8455e-17	4.97567e-16
KIRC	PDCD1	Tr1	0.413501	1.98402e-26	1.08436e-24
KIRC	PDCD1	iTreg	0.553578	5.91841e-50	3.7803e-48
KIRC	PDCD1	nTreg	0.467752	2.84642e-34	2.61415e-32
KIRC	TIGIT	Bcell	0.077786	0.0556444	0.199568
KIRC	TIGIT	CD4_T	0.281931	1.5505e-12	1.18665e-11
KIRC	TIGIT	CD4_naive	-0.454174	3.56272e-32	1.69803e-30
KIRC	TIGIT	CD8_T	0.7678	6.92836e-119	3.09667e-116
KIRC	TIGIT	CD8_naive	-0.435404	1.99698e-29	1.26306e-27
KIRC	TIGIT	Central_memory	0.632793	4.14302e-69	1.85175e-66
KIRC	TIGIT	Cytotoxic	0.458457	7.9504e-33	2.4601e-31
KIRC	TIGIT	DC	0.254575	2.03071e-10	1.25673e-09
KIRC	TIGIT	Effector_memory	-0.0801619	0.0485582	0.117485
KIRC	TIGIT	Exhausted	0.700651	1.30729e-90	1.14319e-87
KIRC	TIGIT	Gamma_delta	0.212086	1.36264e-07	4.60098e-07
KIRC	TIGIT	InfiltrationScore	0.402079	5.95654e-25	9.82805e-24
KIRC	TIGIT	MAIT	3.58614e-06	0.99993	0.99993
KIRC	TIGIT	Macrophage	0.422477	1.2467e-27	2.70203e-26
KIRC	TIGIT	Monocyte	-0.120292	0.00301795	0.00680951
KIRC	TIGIT	NK	0.264373	3.7748e-11	1.36773e-10
KIRC	TIGIT	NKT	0.0545511	0.179883	0.266991
KIRC	TIGIT	Neutrophil	-0.833313	1.26517e-157	1.27232e-154
KIRC	TIGIT	Tfh	0.668779	8.41828e-80	2.25756e-77
KIRC	TIGIT	Th1	0.807551	1.28276e-140	1.98463e-137
KIRC	TIGIT	Th17	-0.714761	7.22936e-96	2.79623e-93
KIRC	TIGIT	Th2	-0.377366	6.04612e-22	3.54535e-20
KIRC	TIGIT	Tr1	0.496657	4.60108e-39	1.40214e-36
KIRC	TIGIT	iTreg	0.688631	2.27554e-86	1.98991e-83
KIRC	TIGIT	nTreg	0.552713	8.98803e-50	9.03881e-47
KIRP	CXCL13	iTreg	0.480826	4.32097e-20	6.2867e-18
KIRP	CXCL13	CD8_T	0.474485	1.54278e-19	9.47278e-18
KIRP	CXCL13	Tfh	0.413679	8.75866e-15	2.14459e-13
KIRP	CXCL13	Th1	0.406682	2.69571e-14	1.11367e-12
KIRP	CXCL13	CD4_naive	-0.161824	0.00354202	0.0078756
KIRP	CXCL13	CD8_naive	-0.153221	0.00579167	0.0166098
KIRP	CXCL13	DC	-0.0213103	0.702794	0.76772
KIRP	CXCL13	Gamma_delta	-0.00276805	0.960477	0.972783
KIRP	CXCL13	Monocyte	-0.224058	4.8453e-05	0.000183587
KIRP	CXCL13	Neutrophil	-0.506402	1.93203e-22	6.68814e-21
KIRP	CXCL13	Th17	-0.353809	5.86871e-11	5.70338e-10
KIRP	CXCL13	NK	0.375778	2.84779e-12	4.98935e-11
KIRP	CXCL13	Tr1	0.363515	1.586e-11	9.73816e-10
KIRP	CXCL13	Cytotoxic	0.356864	3.90621e-11	6.45505e-10
KIRP	CXCL13	nTreg	0.352597	6.88829e-11	1.33865e-08
KIRP	CXCL13	Central_memory	0.340564	3.26082e-10	3.76485e-09
KIRP	CXCL13	MAIT	0.258249	2.55958e-06	2.8113e-05
KIRP	CXCL13	Exhausted	0.196454	0.00038275	0.0012357
KIRP	CXCL13	Bcell	0.180977	0.00108708	0.0149713
KIRP	CXCL13	CD4_T	0.162043	0.00349701	0.00797602
KIRP	CXCL13	InfiltrationScore	0.13934	0.0121836	0.0233775
KIRP	CXCL13	NKT	0.087212	0.117748	0.226061
KIRP	CXCL13	Effector_memory	0.0840855	0.131551	0.215791
KIRP	CXCL13	Th2	0.0670596	0.229406	0.429786
KIRP	CXCL13	Macrophage	0.0388255	0.486844	0.575533
KIRP	HAVCR2	Bcell	-0.184708	0.000851514	0.0129914
KIRP	HAVCR2	CD4_T	-0.146799	0.00823186	0.0171026
KIRP	HAVCR2	CD4_naive	-0.2732	6.1597e-07	3.35343e-06
KIRP	HAVCR2	CD8_T	0.293091	8.07948e-08	5.51768e-07
KIRP	HAVCR2	CD8_naive	-0.368255	8.2372e-12	2.68049e-10
KIRP	HAVCR2	Central_memory	0.13356	0.0163135	0.0320931
KIRP	HAVCR2	Cytotoxic	0.416967	5.1175e-15	1.3173e-13
KIRP	HAVCR2	DC	0.593662	3.83144e-32	3.46521e-30
KIRP	HAVCR2	Effector_memory	0.0682248	0.221397	0.328278
KIRP	HAVCR2	Exhausted	0.414741	7.36805e-15	2.93523e-13
KIRP	HAVCR2	Gamma_delta	0.0507862	0.362934	0.466129
KIRP	HAVCR2	InfiltrationScore	0.526809	1.83676e-24	6.89318e-23
KIRP	HAVCR2	MAIT	0.34117	3.01997e-10	1.37183e-08
KIRP	HAVCR2	Macrophage	0.60967	2.9313e-34	2.57007e-32
KIRP	HAVCR2	Monocyte	0.0828267	0.137448	0.202056
KIRP	HAVCR2	NK	0.239736	1.3272e-05	5.7944e-05
KIRP	HAVCR2	NKT	0.0124739	0.823284	0.890908
KIRP	HAVCR2	Neutrophil	-0.396072	1.41075e-13	2.60102e-12
KIRP	HAVCR2	Tfh	0.296004	5.92068e-08	6.40493e-07
KIRP	HAVCR2	Th1	0.3586	3.09343e-11	8.91103e-10
KIRP	HAVCR2	Th17	-0.41132	1.28317e-14	2.30649e-13
KIRP	HAVCR2	Th2	0.119296	0.0320847	0.123741
KIRP	HAVCR2	Tr1	0.176854	0.00141619	0.0112433
KIRP	HAVCR2	iTreg	0.0589387	0.290936	0.435602
KIRP	HAVCR2	nTreg	-0.0220649	0.692794	0.803485
KIRP	LAG3	Bcell	0.0188912	0.73519	0.844331
KIRP	LAG3	CD4_T	0.299356	4.12216e-08	2.61087e-07
KIRP	LAG3	CD4_naive	-0.332686	8.70783e-10	1.07923e-08
KIRP	LAG3	CD8_T	0.698904	1.19318e-48	4.99098e-46
KIRP	LAG3	CD8_naive	-0.34883	1.1287e-10	3.06243e-09
KIRP	LAG3	Central_memory	0.208899	0.000155808	0.00049702
KIRP	LAG3	Cytotoxic	0.624123	2.81928e-36	2.67007e-34
KIRP	LAG3	DC	0.193828	0.000459543	0.00133392
KIRP	LAG3	Effector_memory	0.258273	2.55385e-06	2.1904e-05
KIRP	LAG3	Exhausted	0.495306	2.13615e-21	2.45083e-19
KIRP	LAG3	Gamma_delta	0.233411	2.2621e-05	0.000105232
KIRP	LAG3	InfiltrationScore	0.444242	4.69632e-17	1.08507e-15
KIRP	LAG3	MAIT	0.372753	4.37953e-12	3.75265e-10
KIRP	LAG3	Macrophage	0.224369	4.7262e-05	0.00017979
KIRP	LAG3	Monocyte	-0.264944	1.36703e-06	7.69694e-06
KIRP	LAG3	NK	0.63892	1.87453e-38	1.07534e-35
KIRP	LAG3	NKT	0.159037	0.00416452	0.0154272
KIRP	LAG3	Neutrophil	-0.725669	4.58391e-54	8.84959e-52
KIRP	LAG3	Tfh	0.622145	5.40068e-36	5.67722e-34
KIRP	LAG3	Th1	0.56062	3.95234e-28	7.85694e-26
KIRP	LAG3	Th17	-0.552877	2.97686e-27	1.87365e-25
KIRP	LAG3	Th2	0.0620752	0.265977	0.471628
KIRP	LAG3	Tr1	0.38399	8.65484e-13	7.42504e-11
KIRP	LAG3	iTreg	0.474433	1.55889e-19	2.1438e-17
KIRP	LAG3	nTreg	0.243291	9.77225e-06	0.00016162
KIRP	LAYN	Bcell	-0.10323	0.0638769	0.183224
KIRP	LAYN	CD4_T	0.361904	1.9769e-11	2.32935e-10
KIRP	LAYN	CD4_naive	-0.00907674	0.870912	0.902885
KIRP	LAYN	CD8_T	0.0838907	0.132451	0.207356
KIRP	LAYN	CD8_naive	-0.0085899	0.87778	0.916536
KIRP	LAYN	Central_memory	0.0453629	0.416488	0.511046
KIRP	LAYN	Cytotoxic	0.101929	0.0673156	0.120643
KIRP	LAYN	DC	-0.0369022	0.508697	0.596346
KIRP	LAYN	Effector_memory	-0.0572436	0.305059	0.420695
KIRP	LAYN	Exhausted	-0.0821716	0.140597	0.21567
KIRP	LAYN	Gamma_delta	0.250395	5.22675e-06	2.8696e-05
KIRP	LAYN	InfiltrationScore	0.0817631	0.142588	0.203518
KIRP	LAYN	MAIT	-0.0468144	0.401718	0.535733
KIRP	LAYN	Macrophage	-0.100503	0.0712583	0.1154
KIRP	LAYN	Monocyte	0.0730617	0.190284	0.265314
KIRP	LAYN	NK	0.18106	0.00108127	0.00306246
KIRP	LAYN	NKT	0.0818578	0.142124	0.261292
KIRP	LAYN	Neutrophil	-0.131183	0.0183384	0.0388806
KIRP	LAYN	Tfh	0.230011	2.9947e-05	0.000173728
KIRP	LAYN	Th1	0.00755666	0.892386	0.931351
KIRP	LAYN	Th17	-0.110398	0.0474279	0.0782463
KIRP	LAYN	Th2	0.0441221	0.429363	0.629223
KIRP	LAYN	Tr1	-0.037326	0.503838	0.701862
KIRP	LAYN	iTreg	0.0488036	0.381994	0.529491
KIRP	LAYN	nTreg	-0.0669879	0.229906	0.383393
KIRP	PDCD1	Bcell	0.0678174	0.224174	0.408288
KIRP	PDCD1	CD4_T	0.312174	9.89082e-09	7.00734e-08
KIRP	PDCD1	CD4_naive	-0.191104	0.000554136	0.00148208
KIRP	PDCD1	CD8_T	0.642949	4.56241e-39	1.14505e-36
KIRP	PDCD1	CD8_naive	-0.365544	1.19975e-11	3.79945e-10
KIRP	PDCD1	Central_memory	0.276477	4.45555e-07	2.45159e-06
KIRP	PDCD1	Cytotoxic	0.52473	2.99492e-24	1.34223e-22
KIRP	PDCD1	DC	0.158634	0.00426224	0.00981278
KIRP	PDCD1	Effector_memory	0.0615454	0.270086	0.382781
KIRP	PDCD1	Exhausted	0.382818	1.02794e-12	2.64865e-11
KIRP	PDCD1	Gamma_delta	0.112485	0.0433653	0.080919
KIRP	PDCD1	InfiltrationScore	0.393359	2.13392e-13	3.13882e-12
KIRP	PDCD1	MAIT	0.172496	0.00186157	0.00692694
KIRP	PDCD1	Macrophage	0.181232	0.00106922	0.00288198
KIRP	PDCD1	Monocyte	-0.138453	0.0127506	0.0258331
KIRP	PDCD1	NK	0.549525	7.01934e-27	1.23627e-24
KIRP	PDCD1	NKT	0.0435053	0.435848	0.588774
KIRP	PDCD1	Neutrophil	-0.628193	7.29406e-37	5.30616e-35
KIRP	PDCD1	Tfh	0.629957	4.03387e-37	4.60182e-35
KIRP	PDCD1	Th1	0.500382	7.19286e-22	6.94318e-20
KIRP	PDCD1	Th17	-0.512151	5.37149e-23	2.44002e-21
KIRP	PDCD1	Th2	0.140975	0.011197	0.0617958
KIRP	PDCD1	Tr1	0.362184	1.90277e-11	1.12696e-09
KIRP	PDCD1	iTreg	0.493491	3.13859e-21	5.25594e-19
KIRP	PDCD1	nTreg	0.24926	5.78368e-06	0.00010707
KIRP	TIGIT	Bcell	0.0638021	0.252879	0.441774
KIRP	TIGIT	CD4_T	0.30491	2.23962e-08	1.48996e-07
KIRP	TIGIT	CD4_naive	-0.330479	1.14104e-09	1.3653e-08
KIRP	TIGIT	CD8_T	0.723687	1.21333e-53	6.58412e-51
KIRP	TIGIT	CD8_naive	-0.444624	4.38504e-17	2.51551e-15
KIRP	TIGIT	Central_memory	0.527482	1.56704e-24	5.61838e-22
KIRP	TIGIT	Cytotoxic	0.689792	6.10589e-47	1.42551e-44
KIRP	TIGIT	DC	0.320839	3.62321e-09	3.22602e-08
KIRP	TIGIT	Effector_memory	0.146817	0.00822401	0.0215002
KIRP	TIGIT	Exhausted	0.40026	7.39257e-14	2.394e-12
KIRP	TIGIT	Gamma_delta	0.0974048	0.0804726	0.13728
KIRP	TIGIT	InfiltrationScore	0.46506	9.74708e-19	2.63595e-17
KIRP	TIGIT	MAIT	0.404509	3.80122e-14	6.93827e-12
KIRP	TIGIT	Macrophage	0.28298	2.31405e-07	1.47357e-06
KIRP	TIGIT	Monocyte	-0.287291	1.48488e-07	1.07204e-06
KIRP	TIGIT	NK	0.581118	1.44872e-30	3.68196e-28
KIRP	TIGIT	NKT	0.130671	0.0188029	0.0531726
KIRP	TIGIT	Neutrophil	-0.800692	2.06941e-73	1.06538e-70
KIRP	TIGIT	Tfh	0.744767	2.44005e-58	7.6549e-56
KIRP	TIGIT	Th1	0.666309	8.15648e-43	5.6471e-40
KIRP	TIGIT	Th17	-0.580003	1.98549e-30	1.56332e-28
KIRP	TIGIT	Th2	0.0790678	0.156269	0.337517
KIRP	TIGIT	Tr1	0.450381	1.53972e-17	7.02603e-15
KIRP	TIGIT	iTreg	0.641701	7.08448e-39	2.03203e-35
KIRP	TIGIT	nTreg	0.389754	3.67652e-13	2.46057e-10
LAML	CXCL13	Bcell	-0.0833109	0.27583	0.429298
LAML	CXCL13	CD4_T	-0.0212482	0.781411	0.848565
LAML	CXCL13	CD8_T	-0.0377212	0.622208	0.732878
LAML	CXCL13	CD8_naive	-0.0318476	0.67744	0.853795
LAML	CXCL13	Central_memory	-0.0615923	0.420813	0.537017
LAML	CXCL13	Cytotoxic	-0.0147675	0.847085	0.9132
LAML	CXCL13	Gamma_delta	-0.0340666	0.656351	0.787274
LAML	CXCL13	NKT	-0.0417598	0.585395	0.682295
LAML	CXCL13	Neutrophil	-0.0984942	0.197317	0.295074
LAML	CXCL13	Th17	-0.0507237	0.507487	0.715481
LAML	CXCL13	Tr1	-0.0659233	0.388832	0.542429
LAML	CXCL13	Th1	0.214876	0.00452551	0.048166
LAML	CXCL13	Exhausted	0.174174	0.0219146	0.0716039
LAML	CXCL13	Effector_memory	0.159046	0.036611	0.135746
LAML	CXCL13	DC	0.122257	0.109067	0.224912
LAML	CXCL13	CD4_naive	0.118295	0.121119	0.873494
LAML	CXCL13	InfiltrationScore	0.0953836	0.211911	0.311993
LAML	CXCL13	Macrophage	0.0939749	0.218768	0.301793
LAML	CXCL13	NK	0.08642	0.258243	0.395043
LAML	CXCL13	nTreg	0.0562082	0.462629	0.642941
LAML	CXCL13	iTreg	0.0529291	0.489181	0.654279
LAML	CXCL13	Monocyte	0.0413816	0.5888	0.670984
LAML	CXCL13	MAIT	0.0292115	0.702822	0.849969
LAML	CXCL13	Th2	0.0161837	0.832626	0.921105
LAML	CXCL13	Tfh	0.00980847	0.898087	0.948614
LAML	HAVCR2	Bcell	-0.0332665	0.663924	0.777989
LAML	HAVCR2	CD4_T	-0.201446	0.00786738	0.0233135
LAML	HAVCR2	CD4_naive	-0.10889	0.153844	0.899228
LAML	HAVCR2	CD8_T	-0.162031	0.0331856	0.0761743
LAML	HAVCR2	CD8_naive	-0.202003	0.00769407	0.0682538
LAML	HAVCR2	Central_memory	-0.118964	0.119015	0.196357
LAML	HAVCR2	Cytotoxic	0.00681228	0.929119	0.960945
LAML	HAVCR2	DC	0.392476	9.26117e-08	3.01704e-06
LAML	HAVCR2	Effector_memory	-0.272859	0.000281173	0.00407403
LAML	HAVCR2	Exhausted	-0.0902259	0.237785	0.394885
LAML	HAVCR2	Gamma_delta	-0.212575	0.0049869	0.0271585
LAML	HAVCR2	InfiltrationScore	0.510317	7.3816e-13	1.52141e-11
LAML	HAVCR2	MAIT	-0.0238385	0.755559	0.88113
LAML	HAVCR2	Macrophage	0.535599	3.13368e-14	5.6632e-13
LAML	HAVCR2	Monocyte	0.402233	4.1187e-08	2.76352e-07
LAML	HAVCR2	NK	-0.254253	0.000736593	0.00435254
LAML	HAVCR2	NKT	0.459942	1.93885e-10	1.33343e-08
LAML	HAVCR2	Neutrophil	0.17391	0.022119	0.0510024
LAML	HAVCR2	Tfh	-0.047369	0.536	0.717771
LAML	HAVCR2	Th1	0.0361571	0.636728	0.823538
LAML	HAVCR2	Th17	-0.276361	0.000232723	0.00690051
LAML	HAVCR2	Th2	-0.0591964	0.439143	0.653872
LAML	HAVCR2	Tr1	-0.152948	0.0445404	0.110139
[truncated: 15,085 more rows]
