# Supplementary material for: Characterization of Exhausted T Cell Signatures in Pan-Cancer Settings
Source: Int J Mol Sci. 2025 Mar 5;26(5):2311. doi: 10.3390/ijms26052311 (PMC11899893; doi:10.3390/ijms26052311)
Supplement: Supplementary file 1 [file ijms-26-02311-s001.zip › Table S7.XLSX]

## Sheet: GDSC
GDSC
symbol	drug	cor	fdr
CXCL13	Docetaxel	0.117853	0.00143967
CXCL13	PD-0325901	0.108258	0.00507014
CXCL13	Bleomycin (50 uM)	0.107676	0.00259933
CXCL13	Trametinib	0.107357	0.00320901
CXCL13	Epothilone B	0.104548	0.0212544
CXCL13	selumetinib	0.104266	0.0037681
CXCL13	MLN4924	0.102493	0.0445954
CXCL13	YK 4-279	0.102378	0.0281659
CXCL13	17-AAG	0.0998799	0.00699248
CXCL13	Pyrimethamine	0.0974372	0.353239
CXCL13	BI-2536	0.0971433	0.295866
CXCL13	RDEA119	0.0969154	0.00708762
CXCL13	AZ628	0.0962143	0.175054
CXCL13	CI-1040	0.0864686	0.036736
CXCL13	QL-VIII-58	0.085865	0.216711
CXCL13	JNJ-26854165	0.0856514	0.0586579
CXCL13	681640	0.0832677	0.137395
CXCL13	Gemcitabine	0.0829329	0.0670814
CXCL13	RO-3306	0.082746	0.0447012
CXCL13	AG-014699	0.0826616	0.044541
CXCL13	(5Z)-7-Oxozeaenol	0.082489	0.035367
CXCL13	Olaparib	0.0816068	0.0504466
CXCL13	Gefitinib	0.0760651	0.0622661
CXCL13	Vinorelbine	0.0753868	0.128253
CXCL13	Afatinib	0.0748764	0.0425758
CXCL13	GW843682X	0.0746689	0.38422
CXCL13	Paclitaxel	0.0744393	0.472261
CXCL13	Bleomycin	0.0743235	0.137261
CXCL13	Embelin	0.0735605	0.154424
CXCL13	BMS-509744	0.0727827	0.420809
CXCL13	KIN001-135	0.0698154	0.485765
CXCL13	Doxorubicin	0.0695842	0.215864
CXCL13	Thapsigargin	0.068126	0.222743
CXCL13	Etoposide	0.0679343	0.129317
CXCL13	Erlotinib	0.0678044	0.358278
CXCL13	Tipifarnib	0.0676967	0.24346
CXCL13	CHIR-99021	0.0667831	0.0799772
CXCL13	VX-680	0.0664106	0.476094
CXCL13	Talazoparib	0.0639074	0.143788
CXCL13	JNK Inhibitor VIII	0.0635714	0.133591
CXCL13	Cisplatin	0.0630638	0.184736
CXCL13	TAE684	0.0626541	0.571548
CXCL13	Bosutinib	0.0623889	0.207152
CXCL13	CMK	0.062387	0.588545
CXCL13	GSK1904529A	0.0619665	0.166143
CXCL13	WZ-1-84	0.0615415	0.440122
CXCL13	SB 216763	0.0611531	0.212
CXCL13	PF-562271	0.0610259	0.252248
CXCL13	FH535	0.060026	0.196096
CXCL13	Lapatinib	0.059892	0.358563
CXCL13	Mitomycin C	0.0589179	0.230691
CXCL13	PLX4720	0.0587343	0.15365
CXCL13	Cetuximab	0.0582538	0.155673
CXCL13	CCT007093	0.0580892	0.178145
CXCL13	Parthenolide	0.0564393	0.591945
CXCL13	rTRAIL	0.0553955	0.42407
CXCL13	Cytarabine	0.0549554	0.266338
CXCL13	JW-7-52-1	0.0549127	0.597378
CXCL13	PHA-665752	0.0544273	0.713801
CXCL13	Dasatinib	0.0543566	0.435944
CXCL13	MG-132	0.0542106	0.558096
CXCL13	GSK-650394	0.0541149	0.423922
CXCL13	SB590885	0.0534743	0.276942
CXCL13	AS601245	0.0528505	0.317892
CXCL13	OSU-03012	0.0524998	0.282512
CXCL13	BMS-708163	0.0518385	0.202133
CXCL13	Midostaurin	0.0518206	0.246353
CXCL13	Dabrafenib	0.0498533	0.254459
CXCL13	Veliparib	0.0493458	0.46138
CXCL13	S-Trityl-L-cysteine	0.0487089	0.578556
CXCL13	XAV939	0.0479896	0.229071
CXCL13	SN-38	0.04796	0.282082
CXCL13	Saracatinib	0.0478771	0.586649
CXCL13	WH-4-023	0.0477095	0.566128
CXCL13	QS11	0.0475178	0.440011
CXCL13	Obatoclax Mesylate	0.0472112	0.323324
CXCL13	Camptothecin	0.0467174	0.301116
CXCL13	CCT018159	0.0461048	0.370537
CXCL13	LFM-A13	0.0460659	0.368144
CXCL13	FTI-277	0.0457453	0.284735
CXCL13	ZM-447439	0.045394	0.33994
CXCL13	Crizotinib	0.0430036	0.786976
CXCL13	SGC0946	0.0425172	0.429958
CXCL13	SL 0101-1	0.0414036	0.593272
CXCL13	BMS-754807	0.0396364	0.480644
CXCL13	A-770041	0.03514	0.704856
CXCL13	JNK-9L	0.0339944	0.575599
CXCL13	LY317615	0.0337421	0.465697
CXCL13	PD-0332991	0.033534	0.575962
CXCL13	PF-4708671	0.0325802	0.767465
CXCL13	XMD11-85h	0.0322248	0.86628
CXCL13	IOX2	0.0319944	0.603359
CXCL13	GSK269962A	0.0317468	0.571912
CXCL13	Imatinib	0.0315273	0.858128
CXCL13	piperlongumine	0.0312645	0.50551
CXCL13	BEZ235	0.0310688	0.556104
CXCL13	ZG-10	0.0306609	0.684978
CXCL13	AUY922	0.029454	0.610312
CXCL13	TGX221	0.0290608	0.68465
CXCL13	Lisitinib	0.0275003	0.705235
CXCL13	KIN001-055	0.0257085	0.725495
CXCL13	VX-702	0.0250142	0.92086
CXCL13	HG-5-113-01	0.0249174	0.768154
CXCL13	FR-180204	0.0243016	0.680874
CXCL13	Temozolomide	0.0239347	0.771076
CXCL13	JQ12	0.0235923	0.699388
CXCL13	Vinblastine	0.0234345	0.637602
CXCL13	PFI-1	0.0230253	0.672531
CXCL13	GNF-2	0.0219441	0.9404
CXCL13	YM155	0.0214745	0.72412
CXCL13	Salubrinal	0.0214099	0.835333
CXCL13	GDC0941	0.0212533	0.748219
CXCL13	Cyclopamine	0.0210772	0.880007
CXCL13	NSC-87877	0.0209743	0.744849
CXCL13	SB 505124	0.0206613	0.822385
CXCL13	MS-275	0.0204974	0.843159
CXCL13	Bryostatin 1	0.0201827	0.738793
CXCL13	VX-11e	0.0200518	0.717112
CXCL13	CP724714	0.0184278	0.776109
CXCL13	HG-5-88-01	0.0183199	0.927167
CXCL13	Bortezomib	0.0173467	0.866015
CXCL13	TW 37	0.0172602	0.751108
CXCL13	A-443654	0.0168025	0.944149
CXCL13	Elesclomol	0.0167761	0.744187
CXCL13	EHT 1864	0.0165042	0.846463
CXCL13	AKT inhibitor VIII	0.0153423	0.772427
CXCL13	HG-6-64-1	0.0146503	0.803598
CXCL13	PAC-1	0.0140266	0.779113
CXCL13	GSK1070916	0.0128934	0.756988
CXCL13	Temsirolimus	0.0126907	0.832405
CXCL13	Sunitinib	0.0117714	0.905835
CXCL13	YM201636	0.0117504	0.77949
CXCL13	Nilotinib	0.0107877	0.866447
CXCL13	LAQ824	0.0106702	0.81682
CXCL13	BIRB 0796	0.0101172	0.868781
CXCL13	Bicalutamide	0.00997095	0.856694
CXCL13	PD-173074	0.00952159	0.967396
CXCL13	FMK	0.00899098	0.919659
CXCL13	EKB-569	0.00849271	0.859471
CXCL13	Foretinib	0.00794804	0.874063
CXCL13	Ispinesib Mesylate	0.00729755	0.860784
CXCL13	BMS-536924	0.00678999	0.944388
CXCL13	Shikonin	0.00441162	0.950196
CXCL13	SB52334	0.00369272	0.955911
CXCL13	Lenalidomide	0.00253598	0.982145
CXCL13	KIN001-266	0.00170465	0.977986
CXCL13	Axitinib	0.00147648	0.985024
CXCL13	XL-184	0.00064915	0.991838
CXCL13	Bexarotene	0.000608548	0.995152
CXCL13	NSC-207895	0.000585371	0.991592
CXCL13	Roscovitine	0.000436552	0.999294
CXCL13	CGP-082996	-9.91608e-06	0.999965
CXCL13	XMD15-27	-2.7039e-05	0.999571
CXCL13	Tamoxifen	-0.000768059	0.996487
CXCL13	BX-795	-0.00100678	0.987291
CXCL13	UNC1215	-0.00133571	0.983057
CXCL13	Zibotentan	-0.00299531	0.995968
CXCL13	CH5424802	-0.00316322	0.969873
CXCL13	GDC0449	-0.00323259	0.985026
CXCL13	KU-55933	-0.0033758	0.97169
CXCL13	Methotrexate	-0.00349353	0.935828
CXCL13	BX-912	-0.00373691	0.927454
CXCL13	GSK429286A	-0.00392386	0.940582
CXCL13	GW-2580	-0.00398472	0.994893
CXCL13	CEP-701	-0.00406657	0.934745
CXCL13	ATRA	-0.0044331	0.946405
CXCL13	Z-LLNle-CHO	-0.00596747	0.950648
CXCL13	Tivozanib	-0.00606287	0.938513
CXCL13	AT-7519	-0.00612283	0.88144
CXCL13	BAY 61-3606	-0.0063262	0.90059
CXCL13	XMD8-92	-0.00634495	0.96897
CXCL13	MPS-1-IN-1	-0.00643857	0.886383
CXCL13	QL-XII-47	-0.00689127	0.886809
CXCL13	AMG-706	-0.00694279	0.93516
CXCL13	Belinostat	-0.00775972	0.856358
CXCL13	NU-7441	-0.00849341	0.938679
CXCL13	Rapamycin	-0.00909688	0.960324
CXCL13	Masitinib	-0.0100728	0.818293
CXCL13	Linifanib	-0.0108548	0.870227
CXCL13	AZD6482	-0.011073	0.856013
CXCL13	BHG712	-0.0119298	0.768222
CXCL13	Genentech Cpd 10	-0.0132055	0.753827
CXCL13	TL-2-105	-0.0133128	0.751721
CXCL13	CUDC-101	-0.0136043	0.74344
CXCL13	JQ1	-0.0143923	0.776623
CXCL13	Sorafenib	-0.0150615	0.913823
CXCL13	AZD7762	-0.0158985	0.732747
CXCL13	Nutlin-3a (-)	-0.0159572	0.781652
CXCL13	CGP-60474	-0.0167794	0.877429
CXCL13	VNLG/124	-0.0169329	0.725099
CXCL13	KIN001-244	-0.0176355	0.667554
CXCL13	IPA-3	-0.0177935	0.690228
CXCL13	XMD13-2	-0.0179597	0.654321
CXCL13	TAK-715	-0.018401	0.64656
CXCL13	XMD8-85	-0.0191442	0.852155
CXCL13	GSK690693	-0.0197328	0.628472
CXCL13	STF-62247	-0.0198099	0.666084
CXCL13	OSI-930	-0.0203565	0.638531
CXCL13	CX-5461	-0.0204306	0.613664
CXCL13	Tubastatin A	-0.0211236	0.589298
CXCL13	AP-24534	-0.0211637	0.647546
CXCL13	TL-1-85	-0.022784	0.565435
CXCL13	AS605240	-0.0230359	0.633751
CXCL13	T0901317	-0.023843	0.596994
CXCL13	FK866	-0.0253012	0.52097
CXCL13	KIN001-236	-0.0261134	0.515041
CXCL13	XMD14-99	-0.0270623	0.51237
CXCL13	BIX02189	-0.0274928	0.483657
CXCL13	AR-42	-0.0282303	0.460888
CXCL13	BMS345541	-0.0286651	0.45777
CXCL13	CAY10603	-0.0300322	0.431889
CXCL13	Y-39983	-0.030103	0.457001
CXCL13	NG-25	-0.0311621	0.418757
CXCL13	5-Fluorouracil	-0.0317509	0.412721
CXCL13	KIN001-102	-0.0323543	0.393037
CXCL13	ZSTK474	-0.0328138	0.395973
CXCL13	AC220	-0.0333374	0.514682
CXCL13	QL-XI-92	-0.0355388	0.355519
CXCL13	NPK76-II-72-1	-0.0374464	0.311662
CXCL13	EX-527	-0.0375124	0.732934
CXCL13	SNX-2112	-0.0380327	0.32269
CXCL13	PIK-93	-0.0393894	0.288304
CXCL13	QL-XII-61	-0.0398298	0.587551
CXCL13	GSK2126458	-0.0412645	0.293006
CXCL13	DMOG	-0.0417699	0.37301
CXCL13	THZ-2-102-1	-0.0453466	0.229038
CXCL13	CP466722	-0.0469158	0.207311
CXCL13	Navitoclax	-0.048411	0.211071
CXCL13	WZ3105	-0.0493957	0.180428
CXCL13	UNC0638	-0.0520087	0.151146
CXCL13	QL-X-138	-0.0528213	0.161747
CXCL13	Pazopanib	-0.053425	0.320215
CXCL13	MK-2206	-0.0546743	0.279366
CXCL13	THZ-2-49	-0.05491	0.1454
CXCL13	PHA-793887	-0.0586472	0.103536
CXCL13	CAL-101	-0.0602429	0.114677
CXCL13	Vorinostat	-0.0606191	0.105698
CXCL13	JW-7-24-1	-0.0632148	0.0829601
CXCL13	AZD8055	-0.0697024	0.0784113
CXCL13	I-BET-762	-0.0722014	0.0418994
CXCL13	TG101348	-0.0797885	0.0266089
CXCL13	AICAR	-0.0799568	0.0425561
CXCL13	OSI-027	-0.0802927	0.0266921
CXCL13	PI-103	-0.0859313	0.0174441
CXCL13	MP470	-0.096294	0.0209083
CXCL13	Phenformin	-0.0979527	0.00746634
CXCL13	KIN001-260	-0.0995885	0.00553827
CXCL13	TPCA-1	-0.103445	0.00332271
CXCL13	GW 441756	-0.112329	0.269452
CXCL13	KIN001-270	-0.133341	0.000321702
CXCL13	Ruxolitinib	-0.152765	0.000117286
HAVCR2	Docetaxel	0.190848	1.48054e-07
HAVCR2	17-AAG	0.176702	9.35648e-07
HAVCR2	Lapatinib	0.147899	0.0140931
HAVCR2	Trametinib	0.142954	6.3176e-05
HAVCR2	BMS-708163	0.134941	0.00040253
HAVCR2	TGX221	0.130864	0.0335492
HAVCR2	WZ-1-84	0.124857	0.0758811
HAVCR2	KIN001-135	0.123699	0.160315
HAVCR2	RO-3306	0.123485	0.00209349
HAVCR2	JNK Inhibitor VIII	0.122605	0.00213582
HAVCR2	Afatinib	0.119912	0.000786223
HAVCR2	AG-014699	0.119807	0.00272498
HAVCR2	PD-0325901	0.119576	0.00179654
HAVCR2	Erlotinib	0.116769	0.0940905
HAVCR2	GSK1904529A	0.116317	0.00548728
HAVCR2	NSC-87877	0.116296	0.0201496
HAVCR2	selumetinib	0.113566	0.00148167
HAVCR2	SL 0101-1	0.113063	0.137622
HAVCR2	Bryostatin 1	0.113011	0.0128362
HAVCR2	UNC1215	0.108317	0.0151143
HAVCR2	BIRB 0796	0.104744	0.0238094
HAVCR2	RDEA119	0.103678	0.00378642
HAVCR2	681640	0.103347	0.058755
HAVCR2	CCT007093	0.101187	0.0125283
HAVCR2	Gefitinib	0.0974864	0.0145418
HAVCR2	Bleomycin (50 uM)	0.0973977	0.00667626
HAVCR2	Dasatinib	0.0972984	0.136157
HAVCR2	Cetuximab	0.0921064	0.0193813
HAVCR2	FTI-277	0.0904132	0.0243704
HAVCR2	XAV939	0.0882886	0.0210386
HAVCR2	AKT inhibitor VIII	0.0881732	0.0381697
HAVCR2	BMS-754807	0.0843242	0.0856698
HAVCR2	Olaparib	0.0832161	0.0459
HAVCR2	PF-562271	0.0787397	0.1238
HAVCR2	LFM-A13	0.0781919	0.0971032
HAVCR2	BMS-509744	0.0756456	0.400018
HAVCR2	SB590885	0.0723344	0.125265
HAVCR2	AMG-706	0.0706888	0.187645
HAVCR2	WH-4-023	0.0693667	0.372372
HAVCR2	PHA-665752	0.068837	0.625243
HAVCR2	FH535	0.0670282	0.141977
HAVCR2	Bicalutamide	0.0662128	0.124703
HAVCR2	SGC0946	0.0653036	0.180414
HAVCR2	Veliparib	0.062807	0.328734
HAVCR2	Lisitinib	0.0616891	0.287782
HAVCR2	IOX2	0.0612751	0.264141
HAVCR2	MG-132	0.0606418	0.502238
HAVCR2	Thapsigargin	0.0592031	0.309146
HAVCR2	Cytarabine	0.0576679	0.23887
HAVCR2	MLN4924	0.0563184	0.311007
HAVCR2	Elesclomol	0.0551165	0.214987
HAVCR2	PLX4720	0.0538108	0.195321
HAVCR2	CHIR-99021	0.053735	0.166621
HAVCR2	Saracatinib	0.0510465	0.558637
HAVCR2	AS601245	0.0499875	0.348654
HAVCR2	Midostaurin	0.0485573	0.283069
HAVCR2	Epothilone B	0.0467163	0.363195
HAVCR2	SB 216763	0.0464623	0.35623
HAVCR2	CI-1040	0.0394689	0.391216
HAVCR2	QL-VIII-58	0.0385511	0.646876
HAVCR2	Zibotentan	0.0370796	0.883294
HAVCR2	Dabrafenib	0.0349964	0.44508
HAVCR2	EX-527	0.0349601	0.750451
HAVCR2	piperlongumine	0.031459	0.502449
HAVCR2	Cisplatin	0.0306798	0.562971
HAVCR2	CP724714	0.0304449	0.604326
HAVCR2	rTRAIL	0.0300023	0.708979
HAVCR2	AZ628	0.0295425	0.735828
HAVCR2	SB 505124	0.0280865	0.73691
HAVCR2	CCT018159	0.0268929	0.63425
HAVCR2	GSK-650394	0.0268735	0.748189
HAVCR2	SB52334	0.0254217	0.635608
HAVCR2	A-770041	0.0249698	0.796456
HAVCR2	KIN001-055	0.0201945	0.79549
HAVCR2	Pazopanib	0.0194158	0.760813
HAVCR2	Bleomycin	0.0192317	0.7696
HAVCR2	Embelin	0.0180595	0.804111
HAVCR2	GW 441756	0.0157924	0.961302
HAVCR2	GNF-2	0.0143056	0.967419
HAVCR2	Bexarotene	0.0142212	0.887042
HAVCR2	EHT 1864	0.0136589	0.878515
HAVCR2	(5Z)-7-Oxozeaenol	0.0123961	0.805989
HAVCR2	AUY922	0.0118201	0.861339
HAVCR2	Bortezomib	0.0113019	0.916177
HAVCR2	JNJ-26854165	0.00962702	0.88537
HAVCR2	BEZ235	0.005953	0.924896
HAVCR2	HG-6-64-1	0.00484897	0.938634
HAVCR2	Doxorubicin	0.00229698	0.979121
HAVCR2	TW 37	0.000466548	0.993298
HAVCR2	PD-173074	-0.000779079	0.996072
HAVCR2	PD-0332991	-0.00416582	0.956057
HAVCR2	VX-702	-0.00567612	0.986082
HAVCR2	PF-4708671	-0.00774118	0.960892
HAVCR2	VX-11e	-0.00790523	0.901015
HAVCR2	FR-180204	-0.0104811	0.878999
HAVCR2	GW-2580	-0.0114171	0.991979
HAVCR2	QS11	-0.0121993	0.88286
HAVCR2	Vinorelbine	-0.0138999	0.837257
HAVCR2	Pyrimethamine	-0.0148376	0.91918
HAVCR2	Tamoxifen	-0.0188373	0.898487
HAVCR2	Lenalidomide	-0.0193332	0.838183
HAVCR2	AZD6482	-0.0193859	0.730487
HAVCR2	Imatinib	-0.0204279	0.914407
HAVCR2	XMD8-85	-0.0215653	0.831434
HAVCR2	JQ12	-0.0242888	0.689311
HAVCR2	NU-7441	-0.0256619	0.759116
HAVCR2	Talazoparib	-0.0265293	0.59167
HAVCR2	JW-7-52-1	-0.0271433	0.821123
HAVCR2	A-443654	-0.0272585	0.903407
HAVCR2	Tipifarnib	-0.0302037	0.67666
HAVCR2	Bosutinib	-0.0309409	0.596328
HAVCR2	CGP-082996	-0.0322792	0.775276
HAVCR2	GDC0449	-0.0328808	0.757616
HAVCR2	GSK269962A	-0.0349861	0.524707
HAVCR2	BMS-536924	-0.0353941	0.626232
HAVCR2	Axitinib	-0.0363536	0.512525
HAVCR2	Shikonin	-0.039349	0.474729
HAVCR2	JQ1	-0.0398166	0.367353
HAVCR2	BI-2536	-0.0404985	0.728569
HAVCR2	CMK	-0.0415548	0.745032
HAVCR2	OSU-03012	-0.0451335	0.367225
HAVCR2	Sorafenib	-0.0481427	0.681356
HAVCR2	SN-38	-0.048645	0.274267
HAVCR2	Parthenolide	-0.049066	0.648066
HAVCR2	Tivozanib	-0.0516114	0.353932
HAVCR2	JNK-9L	-0.0526855	0.330544
HAVCR2	Etoposide	-0.0539443	0.24801
HAVCR2	AC220	-0.0541705	0.240389
HAVCR2	GDC0941	-0.0560431	0.287919
HAVCR2	Nilotinib	-0.0561418	0.258604
HAVCR2	NSC-207895	-0.0563526	0.200325
HAVCR2	Temsirolimus	-0.0603435	0.203655
HAVCR2	MK-2206	-0.0604628	0.224363
HAVCR2	Mitomycin C	-0.0609444	0.212494
HAVCR2	Linifanib	-0.0620395	0.196014
HAVCR2	XL-184	-0.0632295	0.158507
HAVCR2	Gemcitabine	-0.0651702	0.165886
HAVCR2	YK 4-279	-0.0653567	0.194474
HAVCR2	Paclitaxel	-0.0681401	0.522467
HAVCR2	PFI-1	-0.068873	0.128028
HAVCR2	KIN001-266	-0.0689465	0.128352
HAVCR2	Obatoclax Mesylate	-0.0707238	0.115433
HAVCR2	Nutlin-3a (-)	-0.0710478	0.11536
HAVCR2	ZG-10	-0.0732455	0.258908
HAVCR2	YM155	-0.0765856	0.100428
HAVCR2	ZM-447439	-0.0766696	0.0808417
HAVCR2	LY317615	-0.0787081	0.0579196
HAVCR2	Roscovitine	-0.0847762	0.574217
HAVCR2	MP470	-0.0848434	0.0422596
HAVCR2	YM201636	-0.0855162	0.0191688
HAVCR2	Camptothecin	-0.0855174	0.0393759
HAVCR2	PAC-1	-0.0861699	0.0329907
HAVCR2	VX-680	-0.0883302	0.31495
HAVCR2	Salubrinal	-0.0883953	0.273518
HAVCR2	FMK	-0.0891824	0.110915
HAVCR2	VNLG/124	-0.0902889	0.0213973
HAVCR2	ATRA	-0.0909979	0.0387166
HAVCR2	GW843682X	-0.0920394	0.262395
HAVCR2	AP-24534	-0.0937992	0.0172178
HAVCR2	BX-795	-0.0958444	0.0219619
HAVCR2	TL-2-105	-0.0985308	0.00701873
HAVCR2	GSK690693	-0.100245	0.00571503
HAVCR2	AS605240	-0.107083	0.00659989
HAVCR2	KIN001-236	-0.108411	0.00276147
HAVCR2	Rapamycin	-0.110886	0.262039
HAVCR2	XMD11-85h	-0.113273	0.339826
HAVCR2	Vinblastine	-0.113757	0.00487354
HAVCR2	EKB-569	-0.114848	0.00235369
HAVCR2	S-Trityl-L-cysteine	-0.115691	0.116997
HAVCR2	Foretinib	-0.116992	0.00191322
HAVCR2	KU-55933	-0.118737	0.0129803
HAVCR2	LAQ824	-0.1199	0.00152396
HAVCR2	BAY 61-3606	-0.126191	0.00105539
HAVCR2	Cyclopamine	-0.127052	0.139575
HAVCR2	XMD8-92	-0.128314	0.114396
HAVCR2	DMOG	-0.130741	0.000971482
HAVCR2	IPA-3	-0.133735	0.000363244
HAVCR2	FK866	-0.134416	0.000148304
HAVCR2	QL-XII-61	-0.136806	0.0183965
HAVCR2	BIX02189	-0.136824	0.000111198
HAVCR2	OSI-930	-0.139168	0.000143479
HAVCR2	T0901317	-0.141797	0.000158972
HAVCR2	Sunitinib	-0.144483	0.0262385
HAVCR2	CX-5461	-0.14486	4.3118e-05
HAVCR2	TL-1-85	-0.146003	3.1149e-05
HAVCR2	AICAR	-0.146053	0.000113219
HAVCR2	AZD8055	-0.146165	0.000109069
HAVCR2	CGP-60474	-0.146837	0.0364278
HAVCR2	BHG712	-0.147863	2.5005e-05
HAVCR2	NG-25	-0.148491	2.1198e-05
HAVCR2	CEP-701	-0.150316	7.2469e-05
HAVCR2	UNC0638	-0.154667	5.72599e-06
HAVCR2	BMS345541	-0.155668	8.0142e-06
HAVCR2	Ruxolitinib	-0.156036	7.8293e-05
HAVCR2	Z-LLNle-CHO	-0.15783	0.0133211
HAVCR2	MS-275	-0.160588	0.0209344
HAVCR2	Ispinesib Mesylate	-0.161006	4.46925e-06
HAVCR2	KIN001-270	-0.162417	9.16396e-06
HAVCR2	NPK76-II-72-1	-0.165123	1.48101e-06
HAVCR2	HG-5-113-01	-0.166222	0.00544915
HAVCR2	Phenformin	-0.167326	2.67961e-06
HAVCR2	THZ-2-49	-0.168669	1.93354e-06
HAVCR2	GSK1070916	-0.170111	1.35433e-06
HAVCR2	Temozolomide	-0.17335	2.3726e-05
HAVCR2	Genentech Cpd 10	-0.175314	5.16955e-07
HAVCR2	Masitinib	-0.175409	7.41246e-07
HAVCR2	WZ3105	-0.177923	2.45672e-07
HAVCR2	KIN001-244	-0.178117	3.94858e-07
HAVCR2	STF-62247	-0.179659	1.19989e-06
HAVCR2	GSK2126458	-0.180106	3.42267e-07
HAVCR2	QL-XII-47	-0.182575	5.62831e-07
HAVCR2	AZD7762	-0.183665	8.36043e-07
HAVCR2	GSK429286A	-0.185341	3.79706e-07
HAVCR2	Tubastatin A	-0.18605	6.87914e-08
HAVCR2	HG-5-88-01	-0.189772	0.00651998
HAVCR2	CAL-101	-0.190359	6.29253e-08
HAVCR2	CUDC-101	-0.195064	2.63009e-08
HAVCR2	THZ-2-102-1	-0.196334	1.57413e-08
HAVCR2	TAK-715	-0.198366	1.09931e-08
HAVCR2	Navitoclax	-0.198712	2.68872e-08
HAVCR2	KIN001-102	-0.201007	4.4016e-09
HAVCR2	PIK-93	-0.201211	3.7458e-09
HAVCR2	SNX-2112	-0.205753	2.68185e-09
HAVCR2	Belinostat	-0.207435	3.93388e-09
HAVCR2	BX-912	-0.215405	2.51866e-10
HAVCR2	I-BET-762	-0.215613	1.96241e-10
HAVCR2	ZSTK474	-0.218201	2.52583e-10
HAVCR2	CAY10603	-0.218586	1.83374e-10
HAVCR2	Y-39983	-0.220184	2.62647e-10
HAVCR2	KIN001-260	-0.22191	1.13366e-10
HAVCR2	TG101348	-0.223338	5.72701e-11
HAVCR2	AR-42	-0.226417	4.18574e-11
HAVCR2	Vorinostat	-0.230222	7.5467e-11
HAVCR2	PI-103	-0.233451	1.07209e-11
HAVCR2	TPCA-1	-0.236186	2.9374e-12
HAVCR2	QL-X-138	-0.237035	6.2366e-12
HAVCR2	OSI-027	-0.238379	3.74183e-12
HAVCR2	JW-7-24-1	-0.245316	4.91499e-13
HAVCR2	CP466722	-0.250042	1.64893e-13
HAVCR2	AT-7519	-0.253168	8.51026e-14
HAVCR2	QL-XI-92	-0.260162	1.94692e-14
HAVCR2	XMD13-2	-0.267847	2.33963e-15
HAVCR2	PHA-793887	-0.278029	9.02921e-17
HAVCR2	5-Fluorouracil	-0.292684	6.40508e-18
HAVCR2	Methotrexate	-0.29873	8.27914e-18
HAVCR2	XMD15-27	-0.32217	5.79938e-20
HAVCR2	TAE684	-0.335392	5.83145e-09
HAVCR2	MPS-1-IN-1	-0.342806	2.50419e-24
HAVCR2	Crizotinib	-0.362918	8.64719e-11
HAVCR2	XMD14-99	-0.454587	7.48098e-46
HAVCR2	CH5424802	-0.48269	1.16509e-51
LAG3	Trametinib	0.101958	0.00531187
LAG3	17-AAG	0.0991756	0.0074298
LAG3	Dasatinib	0.0923902	0.160237
LAG3	Docetaxel	0.0794184	0.0346881
LAG3	RDEA119	0.0762431	0.0377989
LAG3	PD-0325901	0.0725972	0.0690668
LAG3	selumetinib	0.0696775	0.0613249
LAG3	Erlotinib	0.063771	0.389972
LAG3	Bryostatin 1	0.0604796	0.225353
LAG3	WH-4-023	0.059235	0.458323
LAG3	XAV939	0.0577738	0.142881
LAG3	Saracatinib	0.0548803	0.52465
LAG3	SB 216763	0.054473	0.27295
LAG3	Elesclomol	0.0519696	0.246674
LAG3	Cetuximab	0.051875	0.210732
LAG3	TGX221	0.051355	0.449002
LAG3	Bleomycin (50 uM)	0.0510038	0.170481
LAG3	Afatinib	0.0508001	0.18126
LAG3	Dabrafenib	0.0490083	0.263496
LAG3	Gefitinib	0.0483872	0.251788
LAG3	IOX2	0.0468369	0.414062
LAG3	AZ628	0.0459643	0.575126
LAG3	GSK1904529A	0.0456237	0.326327
LAG3	JNK Inhibitor VIII	0.0453967	0.299045
LAG3	CHIR-99021	0.0452546	0.251163
LAG3	FH535	0.0432081	0.380645
LAG3	JW-7-52-1	0.0415652	0.706533
LAG3	Bortezomib	0.0400576	0.652569
LAG3	NSC-87877	0.0397107	0.490363
LAG3	CI-1040	0.0391466	0.395272
LAG3	Lapatinib	0.0390923	0.562554
LAG3	KIN001-135	0.0383106	0.74259
LAG3	CP724714	0.0380117	0.498442
LAG3	PHA-665752	0.0357689	0.824456
LAG3	Embelin	0.0344706	0.58376
LAG3	Parthenolide	0.0328846	0.78203
LAG3	A-770041	0.0324969	0.728732
LAG3	MLN4924	0.0309202	0.614715
LAG3	Sorafenib	0.0308824	0.811682
LAG3	WZ-1-84	0.0302362	0.731731
LAG3	Cyclopamine	0.0290221	0.820923
LAG3	PF-562271	0.028865	0.640017
LAG3	piperlongumine	0.0283765	0.552007
LAG3	GNF-2	0.0275398	0.922376
LAG3	MG-132	0.027172	0.802881
LAG3	KIN001-055	0.0261944	0.71944
LAG3	RO-3306	0.0256048	0.571811
LAG3	BI-2536	0.0231546	0.860606
LAG3	SB52334	0.0229955	0.673024
LAG3	Pazopanib	0.0216532	0.731492
LAG3	A-443654	0.0214039	0.92839
LAG3	Imatinib	0.0212182	0.909923
LAG3	QS11	0.0194576	0.795712
LAG3	rTRAIL	0.0186111	0.83423
LAG3	PF-4708671	0.018361	0.89077
LAG3	CMK	0.0175582	0.906756
LAG3	Cisplatin	0.0171888	0.770582
LAG3	EHT 1864	0.0153531	0.860061
LAG3	AG-014699	0.0153175	0.754311
LAG3	(5Z)-7-Oxozeaenol	0.01529	0.756131
LAG3	FR-180204	0.0148176	0.819999
LAG3	Olaparib	0.0145899	0.772272
LAG3	GSK269962A	0.0141184	0.827013
LAG3	Pyrimethamine	0.0132857	0.930248
LAG3	BIRB 0796	0.0129803	0.830676
LAG3	GW843682X	0.012534	0.917045
LAG3	Thapsigargin	0.0111581	0.901254
LAG3	Bicalutamide	0.0103072	0.850497
LAG3	CCT018159	0.0100119	0.881709
LAG3	TW 37	0.00665027	0.912631
LAG3	Crizotinib	0.00629609	0.980755
LAG3	SB590885	0.00593418	0.919259
LAG3	Midostaurin	0.00573193	0.91714
LAG3	Epothilone B	0.00549379	0.931579
LAG3	VX-680	0.0050565	0.97227
LAG3	Cytarabine	0.00494675	0.941904
LAG3	MS-275	0.00314513	0.978446
LAG3	GSK-650394	0.00304303	0.976433
LAG3	Talazoparib	0.00234332	0.967777
LAG3	GW-2580	0.00172729	0.99822
LAG3	VX-11e	0.000601771	0.992362
LAG3	SB 505124	0.000106654	0.999523
LAG3	AMG-706	-0.00148534	0.987594
LAG3	EX-527	-0.0026495	0.985057
LAG3	CGP-60474	-0.00307107	0.979574
LAG3	TAE684	-0.00309837	0.986149
LAG3	Zibotentan	-0.00387156	0.995072
LAG3	AS601245	-0.00434687	0.953313
LAG3	CCT007093	-0.00443751	0.934365
LAG3	Bleomycin	-0.00472738	0.95035
LAG3	PLX4720	-0.0055536	0.911433
LAG3	Doxorubicin	-0.00583811	0.946348
LAG3	Roscovitine	-0.00787015	0.974964
LAG3	SGC0946	-0.00798949	0.910429
LAG3	BMS-708163	-0.00979554	0.833908
LAG3	BMS-754807	-0.0101645	0.881963
LAG3	Foretinib	-0.0105106	0.832662
LAG3	Veliparib	-0.0118451	0.890295
LAG3	Paclitaxel	-0.0122558	0.940277
LAG3	XMD11-85h	-0.0141731	0.950555
LAG3	GW 441756	-0.0148368	0.96377
LAG3	Linifanib	-0.0162329	0.798502
LAG3	681640	-0.0183807	0.791072
LAG3	EKB-569	-0.0183988	0.690838
LAG3	AKT inhibitor VIII	-0.0213242	0.677972
LAG3	XL-184	-0.0221004	0.677242
LAG3	YK 4-279	-0.0223156	0.720332
LAG3	AC220	-0.023099	0.672553
LAG3	THZ-2-49	-0.0234912	0.558025
LAG3	KIN001-266	-0.0239468	0.649862
LAG3	MP470	-0.0247973	0.597364
LAG3	XMD8-92	-0.0250565	0.848964
LAG3	FTI-277	-0.0253672	0.572435
LAG3	Camptothecin	-0.0262109	0.59532
LAG3	SN-38	-0.0270734	0.579178
LAG3	CH5424802	-0.0278693	0.674676
LAG3	HG-6-64-1	-0.029238	0.578497
LAG3	PD-0332991	-0.0295168	0.632615
LAG3	XMD15-27	-0.03145	0.535845
LAG3	AP-24534	-0.0316488	0.476291
LAG3	LY317615	-0.0345162	0.454073
LAG3	UNC1215	-0.0350432	0.512916
LAG3	CGP-082996	-0.0351579	0.750147
LAG3	SL 0101-1	-0.0360561	0.648893
LAG3	OSU-03012	-0.036137	0.490526
LAG3	Tivozanib	-0.0363671	0.549348
LAG3	Gemcitabine	-0.036473	0.482805
LAG3	PFI-1	-0.0370953	0.461125
LAG3	Belinostat	-0.0376206	0.33531
LAG3	Masitinib	-0.0383328	0.333177
LAG3	Sunitinib	-0.0384476	0.644577
LAG3	GSK690693	-0.0387771	0.319255
LAG3	Obatoclax Mesylate	-0.038936	0.428348
LAG3	WZ3105	-0.0394097	0.291577
LAG3	Shikonin	-0.0398902	0.467193
LAG3	TL-2-105	-0.040485	0.29905
LAG3	NSC-207895	-0.0405267	0.384589
LAG3	BMS-509744	-0.040928	0.677971
LAG3	Mitomycin C	-0.0411683	0.433817
LAG3	JNJ-26854165	-0.0419815	0.419383
LAG3	Vinorelbine	-0.0427425	0.443887
LAG3	BHG712	-0.0441644	0.242247
LAG3	Lenalidomide	-0.0442459	0.548026
LAG3	QL-XII-47	-0.0447785	0.276875
LAG3	Rapamycin	-0.0457591	0.720185
LAG3	LFM-A13	-0.0457855	0.371463
LAG3	GSK429286A	-0.0461703	0.277972
LAG3	Z-LLNle-CHO	-0.0466754	0.560854
LAG3	OSI-930	-0.0472424	0.236244
LAG3	AR-42	-0.0474635	0.201127
LAG3	AUY922	-0.0480268	0.354284
LAG3	AS605240	-0.049226	0.256551
LAG3	BMS-536924	-0.0494357	0.444239
LAG3	PHA-793887	-0.0500401	0.169224
LAG3	CUDC-101	-0.050857	0.179541
LAG3	TL-1-85	-0.0514995	0.168838
LAG3	HG-5-88-01	-0.0518725	0.726476
LAG3	T0901317	-0.0521467	0.208406
LAG3	Etoposide	-0.0539635	0.247945
LAG3	JQ12	-0.0540909	0.306566
LAG3	Lisitinib	-0.05431	0.370853
LAG3	Bosutinib	-0.0546113	0.285181
LAG3	CAY10603	-0.0549616	0.134895
LAG3	QL-X-138	-0.0557906	0.137665
LAG3	Nutlin-3a (-)	-0.0566017	0.227084
LAG3	JNK-9L	-0.0570266	0.284642
LAG3	GSK1070916	-0.0570988	0.130249
LAG3	JW-7-24-1	-0.0575715	0.116314
LAG3	QL-VIII-58	-0.0588687	0.442146
LAG3	GDC0449	-0.0589614	0.496829
LAG3	THZ-2-102-1	-0.0592089	0.109343
LAG3	BEZ235	-0.0593362	0.207347
LAG3	S-Trityl-L-cysteine	-0.0604092	0.470209
LAG3	YM155	-0.0604268	0.215324
LAG3	UNC0638	-0.0605364	0.0917746
LAG3	KIN001-236	-0.0615517	0.101531
LAG3	Y-39983	-0.0616387	0.104185
LAG3	Salubrinal	-0.0624094	0.46699
LAG3	FMK	-0.0626973	0.314941
LAG3	YM201636	-0.0632391	0.0897258
LAG3	Vinblastine	-0.0647451	0.134108
LAG3	SNX-2112	-0.0647459	0.0804304
LAG3	JQ1	-0.0648405	0.11971
LAG3	GSK2126458	-0.0652156	0.0846435
LAG3	Nilotinib	-0.0656882	0.174265
LAG3	DMOG	-0.0658132	0.132257
LAG3	OSI-027	-0.0662966	0.0704051
LAG3	NPK76-II-72-1	-0.0670558	0.0612091
LAG3	MPS-1-IN-1	-0.0670782	0.0764336
LAG3	NG-25	-0.0688114	0.059238
LAG3	Tipifarnib	-0.069141	0.228813
LAG3	PI-103	-0.0693388	0.057907
LAG3	XMD8-85	-0.0699251	0.392885
LAG3	BAY 61-3606	-0.0734188	0.0686933
LAG3	Temsirolimus	-0.0764033	0.0912917
LAG3	XMD14-99	-0.0766187	0.0417012
LAG3	PIK-93	-0.0767784	0.0317397
LAG3	XMD13-2	-0.0799482	0.026726
LAG3	PAC-1	-0.0801212	0.0491662
LAG3	TG101348	-0.0845642	0.0183607
LAG3	AZD7762	-0.0851208	0.0313347
LAG3	PD-173074	-0.0862292	0.36273
LAG3	Phenformin	-0.0866671	0.0186676
LAG3	ZG-10	-0.0875884	0.162927
LAG3	BIX02189	-0.0878945	0.015526
LAG3	Axitinib	-0.0897184	0.0519481
LAG3	CX-5461	-0.0900362	0.0133595
LAG3	QL-XI-92	-0.091303	0.0111522
LAG3	Genentech Cpd 10	-0.0932122	0.0104084
LAG3	Bexarotene	-0.0997812	0.059505
LAG3	GDC0941	-0.101479	0.0261338
LAG3	AT-7519	-0.102394	0.00389975
LAG3	BX-912	-0.105863	0.00269897
LAG3	ZM-447439	-0.106282	0.0111677
LAG3	KIN001-270	-0.106662	0.00454775
LAG3	I-BET-762	-0.107537	0.00204149
LAG3	AZD6482	-0.107705	0.00694103
LAG3	CEP-701	-0.109152	0.00496366
LAG3	QL-XII-61	-0.11032	0.0667942
LAG3	Tubastatin A	-0.110747	0.00173471
LAG3	Ispinesib Mesylate	-0.111657	0.00186502
LAG3	LAQ824	-0.116549	0.00209422
LAG3	KIN001-244	-0.118272	0.000977065
LAG3	Tamoxifen	-0.119716	0.0885412
LAG3	BX-795	-0.121207	0.00281347
LAG3	BMS345541	-0.125214	0.000381517
LAG3	IPA-3	-0.125458	0.000867644
LAG3	Temozolomide	-0.125668	0.00652563
LAG3	TPCA-1	-0.126974	0.000272941
LAG3	Ruxolitinib	-0.127702	0.00199249
LAG3	Methotrexate	-0.131601	0.000294187
LAG3	ZSTK474	-0.13243	0.000184645
LAG3	NU-7441	-0.132476	0.0141267
LAG3	FK866	-0.133455	0.000165986
LAG3	KIN001-260	-0.134199	0.00014847
LAG3	MK-2206	-0.134635	0.00253888
LAG3	VX-702	-0.135062	0.0668451
LAG3	CP466722	-0.139718	6.5233e-05
LAG3	AICAR	-0.141117	0.00019704
LAG3	KIN001-102	-0.14156	4.7505e-05
LAG3	STF-62247	-0.142119	0.000170587
LAG3	TAK-715	-0.14307	4.8965e-05
LAG3	KU-55933	-0.153859	0.000743215
LAG3	HG-5-113-01	-0.161849	0.00697049
LAG3	Vorinostat	-0.163781	5.13356e-06
LAG3	5-Fluorouracil	-0.166535	2.14929e-06
LAG3	VNLG/124	-0.16972	3.88381e-06
LAG3	ATRA	-0.178642	6.61331e-06
LAG3	AZD8055	-0.186072	5.80532e-07
LAG3	Navitoclax	-0.194647	5.30926e-08
LAG3	CAL-101	-0.198254	1.58499e-08
LAYN	KIN001-102	0.256467	3.28698e-14
LAYN	WZ3105	0.2398	1.63472e-12
LAYN	AT-7519	0.230692	1.32438e-11
LAYN	PHA-793887	0.215671	2.09143e-10
LAYN	BMS345541	0.210027	9.69898e-10
LAYN	TAK-715	0.20347	4.40604e-09
LAYN	Methotrexate	0.200656	1.74792e-08
LAYN	BHG712	0.198074	9.75891e-09
LAYN	ZSTK474	0.194299	2.20319e-08
LAYN	Phenformin	0.193734	4.27921e-08
LAYN	EKB-569	0.18446	3.93554e-07
LAYN	I-BET-762	0.17512	3.02558e-07
LAYN	Vorinostat	0.173266	1.33425e-06
LAYN	TPCA-1	0.172163	5.58049e-07
LAYN	NPK76-II-72-1	0.170888	6.04983e-07
LAYN	AS605240	0.170358	5.9402e-06
LAYN	GSK690693	0.170112	1.26384e-06
LAYN	LY317615	0.169069	9.14459e-06
LAYN	PIK-93	0.167691	1.10921e-06
LAYN	PAC-1	0.16338	1.8368e-05
LAYN	5-Fluorouracil	0.162753	3.74124e-06
LAYN	GSK2126458	0.161429	5.63578e-06
LAYN	THZ-2-102-1	0.161004	4.50912e-06
LAYN	LAQ824	0.15444	3.1928e-05
LAYN	VX-11e	0.152125	0.000142205
LAYN	THZ-2-49	0.147758	3.4453e-05
LAYN	MK-2206	0.146413	0.00087441
LAYN	CP466722	0.142881	4.3617e-05
LAYN	Navitoclax	0.1415	0.000100536
LAYN	MPS-1-IN-1	0.140363	9.9156e-05
LAYN	YM201636	0.136585	0.000120089
LAYN	NG-25	0.135999	0.000105841
LAYN	Pyrimethamine	0.135495	0.175969
LAYN	TL-2-105	0.135069	0.000165776
LAYN	KIN001-260	0.132646	0.00017863
LAYN	KIN001-244	0.130848	0.000245333
LAYN	TG101348	0.129985	0.000210923
LAYN	Ispinesib Mesylate	0.129232	0.000278732
LAYN	AZD8055	0.126237	0.000915881
LAYN	TL-1-85	0.125808	0.000369904
LAYN	JW-7-24-1	0.123694	0.000437237
LAYN	FR-180204	0.121927	0.0046064
LAYN	XMD14-99	0.119603	0.00105186
LAYN	Masitinib	0.119271	0.00102132
LAYN	Tubastatin A	0.119178	0.000721317
LAYN	OSI-027	0.117923	0.00091421
LAYN	XMD13-2	0.117916	0.000857386
LAYN	OSI-930	0.117489	0.00151277
LAYN	BIX02189	0.117059	0.00104501
LAYN	Mitomycin C	0.116866	0.00728738
LAYN	KIN001-236	0.116812	0.00119958
LAYN	AZ628	0.115405	0.092185
LAYN	SNX-2112	0.111803	0.00177193
LAYN	GSK1070916	0.110594	0.00220567
LAYN	QL-XII-47	0.110116	0.00364677
LAYN	Salubrinal	0.108748	0.164352
LAYN	AICAR	0.106819	0.00555272
LAYN	MS-275	0.106624	0.151146
LAYN	CAL-101	0.105349	0.00399139
LAYN	Sunitinib	0.104465	0.12935
LAYN	QL-X-138	0.102837	0.00446143
LAYN	PI-103	0.0993868	0.00556883
LAYN	BX-912	0.0990464	0.00513592
LAYN	Genentech Cpd 10	0.0986671	0.00650014
LAYN	QL-XI-92	0.0985157	0.00596821
LAYN	BAY 61-3606	0.0972765	0.0134383
LAYN	AR-42	0.0948651	0.00794603
LAYN	UNC0638	0.0899835	0.0104745
LAYN	CUDC-101	0.0873918	0.0169918
LAYN	AZD7762	0.0838436	0.0342657
LAYN	STF-62247	0.0827304	0.0350458
LAYN	SB590885	0.0796413	0.0864703
LAYN	Rapamycin	0.0754897	0.49846
LAYN	Nilotinib	0.0752778	0.109295
LAYN	S-Trityl-L-cysteine	0.0752002	0.34544
LAYN	AC220	0.074534	0.0879383
LAYN	Vinorelbine	0.071107	0.155849
LAYN	OSU-03012	0.0710733	0.124994
LAYN	T0901317	0.0707801	0.0773575
LAYN	FK866	0.0703776	0.0555108
LAYN	VNLG/124	0.0697371	0.0836902
LAYN	Belinostat	0.069154	0.0651576
LAYN	KIN001-055	0.0679807	0.211165
LAYN	JNK-9L	0.0670291	0.19523
LAYN	FMK	0.0653506	0.28874
LAYN	Ruxolitinib	0.0632175	0.183421
LAYN	Sorafenib	0.0611105	0.571851
LAYN	QS11	0.0608819	0.293655
LAYN	CH5424802	0.0605232	0.255911
LAYN	Imatinib	0.0603351	0.692839
LAYN	CP724714	0.0589765	0.245381
LAYN	Afatinib	0.0586154	0.119013
LAYN	GW 441756	0.0579338	0.708495
LAYN	Linifanib	0.0569181	0.243826
LAYN	PD-0325901	0.0568092	0.163792
LAYN	CI-1040	0.0549634	0.212016
LAYN	Bosutinib	0.0540429	0.2925
LAYN	CX-5461	0.0539182	0.152383
LAYN	JQ1	0.0535324	0.20919
LAYN	Y-39983	0.0529175	0.168547
LAYN	Z-LLNle-CHO	0.0521918	0.508837
LAYN	rTRAIL	0.0512913	0.469793
LAYN	A-443654	0.0506937	0.777464
LAYN	GW843682X	0.0501636	0.595808
LAYN	AP-24534	0.0495311	0.24047
LAYN	VX-702	0.0465987	0.807426
LAYN	AKT inhibitor VIII	0.046534	0.311925
LAYN	Lenalidomide	0.0465054	0.519943
LAYN	FH535	0.0437481	0.373678
LAYN	Obatoclax Mesylate	0.0436689	0.367162
LAYN	ATRA	0.0424788	0.398654
LAYN	VX-680	0.0408207	0.695591
LAYN	Etoposide	0.0405461	0.411816
LAYN	Tipifarnib	0.0397117	0.556921
LAYN	XMD11-85h	0.0384532	0.840413
LAYN	KU-55933	0.0381161	0.551907
LAYN	KIN001-266	0.0381065	0.44145
LAYN	BMS-536924	0.037332	0.597952
LAYN	GNF-2	0.0368138	0.890355
LAYN	GSK-650394	0.0344602	0.655704
LAYN	Gemcitabine	0.0339614	0.520047
LAYN	Gefitinib	0.0332007	0.445109
LAYN	PF-4708671	0.0318585	0.775783
LAYN	Lisitinib	0.0304373	0.667052
LAYN	Tivozanib	0.0296674	0.640448
LAYN	JW-7-52-1	0.0283337	0.812675
LAYN	CAY10603	0.0259206	0.50107
LAYN	GDC0941	0.0256062	0.689652
LAYN	Doxorubicin	0.0239627	0.743343
LAYN	ZM-447439	0.0225511	0.670443
LAYN	XMD15-27	0.0212984	0.691529
LAYN	GDC0449	0.0206568	0.862208
LAYN	IPA-3	0.0206105	0.639271
LAYN	Crizotinib	0.0195535	0.918499
LAYN	EHT 1864	0.0193142	0.814237
LAYN	BMS-754807	0.016544	0.801032
LAYN	Shikonin	0.0145175	0.820931
LAYN	BI-2536	0.0137864	0.921353
LAYN	JQ12	0.0131578	0.843364
LAYN	CEP-701	0.0129507	0.78445
LAYN	PFI-1	0.0127915	0.827716
LAYN	AS601245	0.0118793	0.864888
LAYN	Axitinib	0.0105281	0.880056
LAYN	GW-2580	0.00824714	0.994893
LAYN	ZG-10	0.00796494	0.930055
LAYN	PLX4720	0.00672883	0.891192
LAYN	Parthenolide	0.0066817	0.962081
LAYN	RDEA119	0.00663483	0.875658
LAYN	Veliparib	0.00658912	0.942969
LAYN	SB52334	0.00588781	0.928041
LAYN	Dabrafenib	0.00562476	0.915015
LAYN	selumetinib	0.00451712	0.920237
LAYN	XL-184	0.00418182	0.945526
LAYN	Epothilone B	0.00239707	0.970066
LAYN	KIN001-270	0.0010449	0.982256
LAYN	MP470	-0.00113996	0.982358
LAYN	HG-5-88-01	-0.00114948	0.996882
LAYN	Tamoxifen	-0.00148786	0.993953
LAYN	QL-XII-61	-0.00381701	0.96527
LAYN	NSC-207895	-0.00503603	0.932215
LAYN	Temozolomide	-0.00550253	0.957447
LAYN	CGP-082996	-0.00610746	0.964465
LAYN	Bleomycin	-0.00901851	0.902282
LAYN	YM155	-0.0101357	0.883211
LAYN	Thapsigargin	-0.010221	0.909768
LAYN	Roscovitine	-0.0108493	0.962794
LAYN	Foretinib	-0.0168069	0.727404
LAYN	GSK429286A	-0.016953	0.72446
LAYN	SL 0101-1	-0.0184446	0.837551
LAYN	DMOG	-0.0197423	0.707138
LAYN	NU-7441	-0.0198126	0.826471
LAYN	Cyclopamine	-0.0212043	0.879456
LAYN	Paclitaxel	-0.0218385	0.88255
LAYN	BIRB 0796	-0.0226566	0.694002
LAYN	Lapatinib	-0.0228954	0.744148
LAYN	TAE684	-0.0251818	0.857147
LAYN	Embelin	-0.0254813	0.708468
LAYN	Bexarotene	-0.0294548	0.720266
LAYN	Trametinib	-0.0298665	0.456849
LAYN	Cetuximab	-0.0309319	0.476943
LAYN	HG-5-113-01	-0.0323217	0.68993
LAYN	CMK	-0.0367615	0.781643
LAYN	NSC-87877	-0.0369459	0.525483
LAYN	PD-173074	-0.0387762	0.800277
LAYN	BMS-708163	-0.0394383	0.344177
LAYN	A-770041	-0.0405046	0.654031
LAYN	AMG-706	-0.0450068	0.45438
LAYN	Erlotinib	-0.0472855	0.538435
LAYN	EX-527	-0.0477538	0.637802
LAYN	Nutlin-3a (-)	-0.0483261	0.316619
LAYN	XMD8-92	-0.0485442	0.662331
LAYN	AUY922	-0.0498796	0.332614
LAYN	UNC1215	-0.049969	0.318333
LAYN	SGC0946	-0.0504874	0.329747
LAYN	Bryostatin 1	-0.0510593	0.320802
LAYN	Zibotentan	-0.0529724	0.787224
LAYN	Vinblastine	-0.0536137	0.226221
LAYN	CGP-60474	-0.0560133	0.527907
LAYN	JNK Inhibitor VIII	-0.058493	0.170149
LAYN	XMD8-85	-0.0601784	0.475073
LAYN	Temsirolimus	-0.0608244	0.19915
LAYN	WZ-1-84	-0.0610162	0.444175
LAYN	QL-VIII-58	-0.0613576	0.419615
LAYN	HG-6-64-1	-0.0644498	0.157528
LAYN	SB 505124	-0.0645444	0.334306
LAYN	CCT018159	-0.0664563	0.166257
LAYN	Saracatinib	-0.0688522	0.406424
LAYN	PF-562271	-0.0690268	0.186775
LAYN	CCT007093	-0.0718036	0.087893
LAYN	GSK1904529A	-0.0737773	0.0938674
LAYN	AZD6482	-0.0775966	0.0653779
LAYN	Cytarabine	-0.0805939	0.0806682
LAYN	TW 37	-0.0826334	0.0491952
LAYN	IOX2	-0.0849014	0.101123
LAYN	MLN4924	-0.0855247	0.101003
LAYN	YK 4-279	-0.08588	0.0734466
LAYN	PD-0332991	-0.0876709	0.0680066
LAYN	PHA-665752	-0.0885079	0.511694
LAYN	Bortezomib	-0.0937094	0.202447
LAYN	JNJ-26854165	-0.0956988	0.0314661
LAYN	MG-132	-0.0961107	0.227389
LAYN	Cisplatin	-0.0972498	0.0296351
LAYN	17-AAG	-0.0982251	0.00803582
LAYN	Bicalutamide	-0.100698	0.0143677
LAYN	Camptothecin	-0.101908	0.0119232
LAYN	SN-38	-0.104865	0.00800741
LAYN	WH-4-023	-0.107369	0.133712
LAYN	(5Z)-7-Oxozeaenol	-0.108806	0.00416938
LAYN	681640	-0.111872	0.0389987
LAYN	BMS-509744	-0.112677	0.181907
LAYN	BX-795	-0.113753	0.00537872
LAYN	LFM-A13	-0.114548	0.0108258
LAYN	FTI-277	-0.1173	0.0029289
LAYN	Dasatinib	-0.11955	0.0604909
LAYN	Talazoparib	-0.121486	0.00230954
LAYN	BEZ235	-0.121623	0.00381585
LAYN	XAV939	-0.125482	0.000777837
LAYN	Pazopanib	-0.125715	0.0051422
LAYN	Olaparib	-0.125735	0.0016572
LAYN	KIN001-135	-0.144383	0.0903616
LAYN	RO-3306	-0.147301	0.000202122
LAYN	Midostaurin	-0.15578	7.573e-05
LAYN	Elesclomol	-0.158089	6.8281e-05
LAYN	SB 216763	-0.165819	0.000190186
LAYN	piperlongumine	-0.166699	9.65319e-06
LAYN	GSK269962A	-0.179973	1.85192e-06
LAYN	CHIR-99021	-0.183744	1.62429e-07
LAYN	AG-014699	-0.212236	4.65385e-08
LAYN	Docetaxel	-0.222696	6.42561e-10
LAYN	TGX221	-0.239356	2.9772e-05
LAYN	Bleomycin (50 uM)	-0.25071	2.61811e-13
PDCD1	Docetaxel	0.23083	1.41403e-10
PDCD1	Bleomycin (50 uM)	0.17983	2.61418e-07
PDCD1	17-AAG	0.163735	5.91624e-06
PDCD1	Lapatinib	0.161397	0.00690027
PDCD1	Erlotinib	0.138041	0.0424891
PDCD1	AG-014699	0.137899	0.000493701
PDCD1	MLN4924	0.12786	0.0105234
PDCD1	Elesclomol	0.124662	0.0021741
PDCD1	FTI-277	0.12402	0.00158951
PDCD1	Olaparib	0.111136	0.00610337
PDCD1	NSC-87877	0.110994	0.0270154
PDCD1	Epothilone B	0.109788	0.0146315
PDCD1	TGX221	0.106908	0.0892144
PDCD1	BMS-509744	0.104727	0.222065
PDCD1	RO-3306	0.104131	0.0101444
PDCD1	XAV939	0.102436	0.00680795
PDCD1	BMS-708163	0.101241	0.00908505
PDCD1	GSK1904529A	0.0978995	0.0220225
PDCD1	681640	0.0970327	0.0788284
PDCD1	KIN001-135	0.0965709	0.295706
PDCD1	BMS-754807	0.0952667	0.0457071
PDCD1	Talazoparib	0.0943125	0.0223725
PDCD1	TW 37	0.0936277	0.0225792
PDCD1	Afatinib	0.0916064	0.0118512
PDCD1	YK 4-279	0.0903981	0.0574059
PDCD1	CCT007093	0.0835835	0.0425604
PDCD1	SB 216763	0.0826966	0.0812424
PDCD1	Cisplatin	0.0825397	0.0722517
PDCD1	PF-562271	0.0801993	0.115201
PDCD1	TAE684	0.077764	0.451974
PDCD1	VX-680	0.0760927	0.403171
PDCD1	WZ-1-84	0.076052	0.323339
PDCD1	Bleomycin	0.0718556	0.154488
PDCD1	PD-0325901	0.0705845	0.0778497
PDCD1	Thapsigargin	0.0698378	0.20862
PDCD1	Trametinib	0.0696258	0.0642025
PDCD1	Saracatinib	0.0690498	0.404842
PDCD1	SN-38	0.067714	0.10848
PDCD1	AKT inhibitor VIII	0.0652814	0.138647
PDCD1	Bicalutamide	0.0642691	0.13782
PDCD1	piperlongumine	0.0638398	0.131883
PDCD1	AS601245	0.0637227	0.211395
PDCD1	Gefitinib	0.0629101	0.128476
PDCD1	selumetinib	0.0618118	0.100559
PDCD1	Cytarabine	0.0614473	0.206012
PDCD1	Midostaurin	0.0609565	0.163863
PDCD1	Bryostatin 1	0.0605658	0.224389
PDCD1	GSK-650394	0.0599541	0.361947
PDCD1	Doxorubicin	0.0578613	0.331497
PDCD1	Cetuximab	0.0564665	0.169833
PDCD1	JNK Inhibitor VIII	0.0563143	0.188482
PDCD1	Embelin	0.055944	0.315094
PDCD1	Pyrimethamine	0.0551543	0.639366
PDCD1	Dasatinib	0.0540055	0.439424
PDCD1	SL 0101-1	0.0531605	0.476882
PDCD1	RDEA119	0.0526197	0.165369
PDCD1	Temozolomide	0.052196	0.437189
PDCD1	FH535	0.0519394	0.275637
PDCD1	BEZ235	0.0516774	0.286309
PDCD1	CCT018159	0.0495318	0.329636
PDCD1	QL-VIII-58	0.048826	0.544098
PDCD1	PLX4720	0.0471527	0.262639
PDCD1	Camptothecin	0.0461381	0.307602
PDCD1	Lisitinib	0.0459201	0.468331
PDCD1	GSK269962A	0.0444075	0.393465
PDCD1	BIRB 0796	0.0439304	0.401204
PDCD1	WH-4-023	0.0412131	0.627786
PDCD1	SB590885	0.0396916	0.439985
PDCD1	PHA-665752	0.0389373	0.805364
PDCD1	Gemcitabine	0.0337872	0.521823
PDCD1	CHIR-99021	0.0337476	0.405817
PDCD1	EX-527	0.0336257	0.764863
PDCD1	Pazopanib	0.0331298	0.574915
PDCD1	Vinblastine	0.0319989	0.502142
PDCD1	Dabrafenib	0.0303698	0.515442
PDCD1	IOX2	0.0297513	0.634125
PDCD1	BI-2536	0.0297353	0.81017
PDCD1	AZ628	0.0271088	0.75932
PDCD1	Paclitaxel	0.0265055	0.846142
PDCD1	PD-0332991	0.0247364	0.697025
PDCD1	Etoposide	0.0243637	0.654131
PDCD1	JW-7-52-1	0.0239731	0.846134
PDCD1	GW 441756	0.0219929	0.93146
PDCD1	rTRAIL	0.0219096	0.795965
PDCD1	AMG-706	0.0214898	0.764697
PDCD1	GW-2580	0.0211835	0.967411
PDCD1	BMS-536924	0.0158977	0.857581
PDCD1	Vinorelbine	0.0157972	0.812415
PDCD1	Bortezomib	0.0154948	0.881631
PDCD1	(5Z)-7-Oxozeaenol	0.0151263	0.759038
PDCD1	AUY922	0.0139276	0.83229
PDCD1	PF-4708671	0.0139044	0.920893
PDCD1	Mitomycin C	0.0128172	0.837252
PDCD1	OSU-03012	0.0123894	0.838713
PDCD1	LFM-A13	0.0114695	0.854287
PDCD1	Veliparib	0.0109776	0.897813
PDCD1	Cyclopamine	0.00971115	0.946875
PDCD1	CP724714	0.00826351	0.910482
PDCD1	Bexarotene	0.00773086	0.948031
PDCD1	UNC1215	0.00736138	0.908864
PDCD1	SB 505124	0.00514589	0.965454
PDCD1	GW843682X	0.00462843	0.972304
PDCD1	JNJ-26854165	0.00342599	0.963276
PDCD1	KIN001-055	0.00217352	0.982115
PDCD1	CI-1040	0.00171819	0.975195
PDCD1	A-770041	0.00153143	0.989791
PDCD1	MG-132	-0.00222545	0.987218
PDCD1	BX-795	-0.00259917	0.967579
PDCD1	QS11	-0.00555467	0.949894
PDCD1	GDC0449	-0.00594417	0.968398
PDCD1	Tipifarnib	-0.00748933	0.936982
PDCD1	Crizotinib	-0.00904087	0.969651
PDCD1	SB52334	-0.00953863	0.878469
PDCD1	CGP-082996	-0.0106593	0.934995
PDCD1	Temsirolimus	-0.0127126	0.832126
PDCD1	VX-11e	-0.0127646	0.829412
PDCD1	Obatoclax Mesylate	-0.0133367	0.817843
PDCD1	SGC0946	-0.0146507	0.825647
PDCD1	ZM-447439	-0.0163793	0.765002
PDCD1	Zibotentan	-0.0198621	0.952784
PDCD1	NSC-207895	-0.0213191	0.677914
PDCD1	A-443654	-0.0231396	0.922896
PDCD1	Tamoxifen	-0.0235183	0.864222
PDCD1	JNK-9L	-0.0243742	0.70521
PDCD1	NU-7441	-0.024404	0.774507
PDCD1	EHT 1864	-0.0263439	0.72887
PDCD1	KU-55933	-0.0280548	0.68688
PDCD1	PD-173074	-0.0283688	0.867892
PDCD1	CH5424802	-0.0295026	0.652665
PDCD1	CGP-60474	-0.0303207	0.760108
PDCD1	Nutlin-3a (-)	-0.0326709	0.527068
PDCD1	HG-5-113-01	-0.0330188	0.682619
PDCD1	YM155	-0.0337231	0.543051
PDCD1	Bosutinib	-0.0353471	0.534399
PDCD1	Shikonin	-0.0383981	0.487022
PDCD1	ZG-10	-0.0393257	0.587123
PDCD1	HG-6-64-1	-0.0393823	0.431133
PDCD1	GNF-2	-0.0412904	0.875084
PDCD1	Roscovitine	-0.0416863	0.826388
PDCD1	HG-5-88-01	-0.0425812	0.788876
PDCD1	ATRA	-0.0479416	0.330649
PDCD1	Foretinib	-0.0516275	0.215714
PDCD1	AZD6482	-0.0517039	0.254561
PDCD1	FR-180204	-0.0536214	0.287036
PDCD1	XMD15-27	-0.0538861	0.244092
PDCD1	Axitinib	-0.05445	0.285592
PDCD1	GDC0941	-0.0563684	0.284048
PDCD1	Sunitinib	-0.0572563	0.465202
PDCD1	Imatinib	-0.0576317	0.712093
PDCD1	XMD11-85h	-0.0584561	0.727708
PDCD1	XL-184	-0.0585189	0.197662
PDCD1	Sorafenib	-0.0606569	0.576756
PDCD1	DMOG	-0.063599	0.147709
PDCD1	S-Trityl-L-cysteine	-0.0652755	0.426712
PDCD1	VNLG/124	-0.0663812	0.101833
PDCD1	JQ12	-0.0667568	0.191006
PDCD1	Ruxolitinib	-0.0677077	0.148767
PDCD1	MPS-1-IN-1	-0.0680922	0.0718617
PDCD1	CEP-701	-0.0743196	0.0644425
PDCD1	VX-702	-0.0763844	0.578364
PDCD1	CMK	-0.0771049	0.477526
PDCD1	MS-275	-0.0793113	0.317869
PDCD1	XMD8-85	-0.079827	0.315063
PDCD1	Linifanib	-0.0806154	0.0738413
PDCD1	EKB-569	-0.0806575	0.0387835
PDCD1	KIN001-266	-0.0822271	0.0639719
PDCD1	AZD7762	-0.0829534	0.03639
PDCD1	CX-5461	-0.0830408	0.0231957
PDCD1	Parthenolide	-0.0870053	0.362596
PDCD1	Rapamycin	-0.0876839	0.404406
PDCD1	Salubrinal	-0.0889632	0.269621
PDCD1	BAY 61-3606	-0.091477	0.0207308
PDCD1	Tivozanib	-0.0942171	0.0448767
PDCD1	FMK	-0.0982849	0.0710355
PDCD1	IPA-3	-0.0989223	0.00978866
PDCD1	Z-LLNle-CHO	-0.100117	0.150012
PDCD1	Nilotinib	-0.100224	0.0246716
PDCD1	LY317615	-0.100628	0.0125129
PDCD1	Ispinesib Mesylate	-0.101086	0.00509916
PDCD1	AS605240	-0.102818	0.00942324
PDCD1	JQ1	-0.104098	0.00858714
PDCD1	MP470	-0.105035	0.01158
PDCD1	XMD14-99	-0.105969	0.00398061
PDCD1	Lenalidomide	-0.108638	0.0418705
PDCD1	PAC-1	-0.108638	0.00597063
PDCD1	AC220	-0.108717	0.00844865
PDCD1	GSK429286A	-0.109748	0.00413539
PDCD1	XMD8-92	-0.11043	0.194813
PDCD1	PFI-1	-0.111123	0.00853223
PDCD1	GSK1070916	-0.112436	0.00183574
PDCD1	FK866	-0.113811	0.00143974
PDCD1	Genentech Cpd 10	-0.116842	0.00111355
PDCD1	QL-XII-47	-0.12392	0.000962355
PDCD1	UNC0638	-0.126383	0.000246398
PDCD1	STF-62247	-0.127501	0.000822583
PDCD1	AP-24534	-0.128021	0.000824178
PDCD1	Masitinib	-0.129908	0.000319733
PDCD1	T0901317	-0.13128	0.000521571
PDCD1	LAQ824	-0.133497	0.000371316
PDCD1	5-Fluorouracil	-0.13677	0.000116231
PDCD1	QL-XII-61	-0.137166	0.0180249
PDCD1	Y-39983	-0.137456	0.000124152
PDCD1	SNX-2112	-0.139038	8.3832e-05
PDCD1	Methotrexate	-0.139672	0.000116752
PDCD1	KIN001-236	-0.140649	7.9028e-05
PDCD1	XMD13-2	-0.141056	5.7107e-05
PDCD1	YM201636	-0.142872	5.5113e-05
PDCD1	MK-2206	-0.143865	0.0010981
PDCD1	OSI-930	-0.144974	7.0576e-05
PDCD1	KIN001-270	-0.145317	8.0516e-05
PDCD1	BX-912	-0.154533	8.113e-06
PDCD1	THZ-2-49	-0.155852	1.1815e-05
PDCD1	AICAR	-0.157209	3.0123e-05
PDCD1	GSK2126458	-0.160239	6.67126e-06
PDCD1	NPK76-II-72-1	-0.163242	1.97716e-06
PDCD1	Tubastatin A	-0.163943	2.31838e-06
PDCD1	Navitoclax	-0.164179	5.36985e-06
PDCD1	THZ-2-102-1	-0.165174	2.45533e-06
PDCD1	KIN001-260	-0.165997	2.07632e-06
PDCD1	TG101348	-0.166103	1.6318e-06
PDCD1	QL-X-138	-0.167698	1.84831e-06
PDCD1	BIX02189	-0.168122	1.58573e-06
PDCD1	CUDC-101	-0.168541	1.85589e-06
PDCD1	Belinostat	-0.169017	2.09042e-06
PDCD1	AZD8055	-0.171242	4.67464e-06
PDCD1	TPCA-1	-0.171632	6.07012e-07
PDCD1	TL-2-105	-0.173766	8.67968e-07
PDCD1	Phenformin	-0.173975	9.97957e-07
PDCD1	TL-1-85	-0.176749	3.46981e-07
PDCD1	CAY10603	-0.177856	2.84785e-07
PDCD1	OSI-027	-0.18015	2.33406e-07
PDCD1	WZ3105	-0.18094	1.49553e-07
PDCD1	BMS345541	-0.182234	1.38687e-07
PDCD1	PHA-793887	-0.186432	4.93426e-08
PDCD1	CP466722	-0.186529	6.18005e-08
PDCD1	QL-XI-92	-0.187884	5.98287e-08
PDCD1	PI-103	-0.188497	5.84625e-08
PDCD1	BHG712	-0.189154	4.67275e-08
PDCD1	AT-7519	-0.192727	2.17993e-08
PDCD1	NG-25	-0.193896	1.78737e-08
PDCD1	JW-7-24-1	-0.195071	1.38848e-08
PDCD1	KIN001-244	-0.196378	1.87456e-08
PDCD1	PIK-93	-0.19825	6.48137e-09
PDCD1	Vorinostat	-0.20167	1.47838e-08
PDCD1	AR-42	-0.202224	4.62388e-09
PDCD1	TAK-715	-0.203054	4.74753e-09
PDCD1	ZSTK474	-0.203962	3.8878e-09
PDCD1	GSK690693	-0.204576	3.84956e-09
PDCD1	CAL-101	-0.218698	3.28088e-10
PDCD1	KIN001-102	-0.237635	2.6362e-12
PDCD1	I-BET-762	-0.255038	3.09587e-14
TIGIT	17-AAG	0.112017	0.00235021
TIGIT	BMS-509744	0.106491	0.212975
TIGIT	PD-0325901	0.0918602	0.0190169
TIGIT	QL-VIII-58	0.0852358	0.22095
TIGIT	Trametinib	0.0852324	0.0214297
TIGIT	BMS-754807	0.0816735	0.0976625
TIGIT	Erlotinib	0.0791683	0.278383
TIGIT	Lapatinib	0.0783486	0.219252
TIGIT	Docetaxel	0.0698765	0.0651402
TIGIT	CGP-082996	0.0692171	0.453874
TIGIT	MLN4924	0.0675292	0.211512
TIGIT	JNK Inhibitor VIII	0.0666253	0.113949
TIGIT	GNF-2	0.0648935	0.775109
TIGIT	Embelin	0.0639461	0.232261
TIGIT	KIN001-135	0.0639054	0.533753
TIGIT	Olaparib	0.0637885	0.136982
TIGIT	Lisitinib	0.0637246	0.268501
TIGIT	AG-014699	0.0636705	0.129036
TIGIT	RDEA119	0.062579	0.0940213
TIGIT	SB 216763	0.0625043	0.200769
TIGIT	Bicalutamide	0.0619009	0.15509
TIGIT	Pyrimethamine	0.0615473	0.598494
TIGIT	YK 4-279	0.0610033	0.231763
TIGIT	HG-5-113-01	0.0600174	0.39974
TIGIT	BI-2536	0.0595479	0.572314
TIGIT	TAE684	0.0593849	0.598797
TIGIT	Bleomycin (50 uM)	0.0574143	0.120472
TIGIT	selumetinib	0.0569901	0.132811
TIGIT	AMG-706	0.0565142	0.319381
TIGIT	VX-680	0.0541927	0.577455
TIGIT	Midostaurin	0.0541629	0.222366
TIGIT	UNC1215	0.0540826	0.272815
TIGIT	XMD8-85	0.0528947	0.538675
TIGIT	PHA-665752	0.052507	0.720743
TIGIT	681640	0.0524222	0.377105
TIGIT	CHIR-99021	0.0523781	0.178572
TIGIT	PF-562271	0.0506462	0.356877
TIGIT	GSK269962A	0.0499386	0.323112
TIGIT	GSK1904529A	0.0497613	0.279216
TIGIT	Bryostatin 1	0.0493061	0.33864
TIGIT	rTRAIL	0.0478465	0.508546
TIGIT	Pazopanib	0.0475318	0.387162
TIGIT	AZ628	0.046947	0.565012
TIGIT	CCT007093	0.0460032	0.301459
TIGIT	RO-3306	0.0451075	0.294364
TIGIT	PF-4708671	0.0449872	0.637457
TIGIT	BMS-708163	0.0449126	0.275788
TIGIT	GW843682X	0.0448129	0.646161
TIGIT	SB590885	0.0444267	0.379095
TIGIT	FH535	0.0435048	0.377048
TIGIT	JW-7-52-1	0.0409113	0.713252
TIGIT	NSC-87877	0.040609	0.478068
TIGIT	BMS-536924	0.0404692	0.559471
TIGIT	LFM-A13	0.0404108	0.442325
TIGIT	Gefitinib	0.0403656	0.346304
TIGIT	Cetuximab	0.0397423	0.348975
TIGIT	SB 505124	0.0395647	0.601899
TIGIT	Afatinib	0.0394585	0.309615
TIGIT	SL 0101-1	0.0394428	0.613527
TIGIT	AKT inhibitor VIII	0.0386992	0.413833
TIGIT	Imatinib	0.0381775	0.827248
TIGIT	Talazoparib	0.0359852	0.447634
TIGIT	Epothilone B	0.0352858	0.512616
TIGIT	BIRB 0796	0.0339676	0.534583
TIGIT	A-443654	0.0333892	0.874191
TIGIT	XAV939	0.0333847	0.418313
TIGIT	SGC0946	0.0325052	0.569897
TIGIT	Cyclopamine	0.0302354	0.812724
TIGIT	KIN001-055	0.0302334	0.667061
TIGIT	Axitinib	0.0300292	0.60344
TIGIT	Paclitaxel	0.0293267	0.826368
TIGIT	piperlongumine	0.0286062	0.548117
TIGIT	QS11	0.0278244	0.687673
TIGIT	TGX221	0.0272408	0.703761
TIGIT	MS-275	0.0269668	0.783897
TIGIT	XMD11-85h	0.0262546	0.895037
TIGIT	WH-4-023	0.0250465	0.784237
TIGIT	IOX2	0.0242487	0.71113
TIGIT	Crizotinib	0.0238856	0.893272
TIGIT	Thapsigargin	0.0237925	0.755959
TIGIT	Roscovitine	0.022997	0.914707
TIGIT	Sorafenib	0.0224719	0.866161
TIGIT	GSK-650394	0.0216272	0.806798
TIGIT	Cisplatin	0.0212272	0.707151
TIGIT	PD-173074	0.020586	0.910389
TIGIT	GW 441756	0.0205768	0.939444
TIGIT	GW-2580	0.020228	0.967521
TIGIT	Mitomycin C	0.0200339	0.735098
TIGIT	Veliparib	0.019398	0.809427
TIGIT	Bleomycin	0.0192553	0.769316
TIGIT	AS601245	0.019118	0.766491
TIGIT	FR-180204	0.0187137	0.764665
TIGIT	Saracatinib	0.0174161	0.860267
TIGIT	WZ-1-84	0.0170484	0.856323
TIGIT	HG-5-88-01	0.0159552	0.93692
TIGIT	PLX4720	0.0153457	0.743889
TIGIT	HG-6-64-1	0.0153175	0.793975
TIGIT	SB52334	0.014564	0.805724
TIGIT	ZM-447439	0.0144921	0.793756
TIGIT	Salubrinal	0.0137019	0.900075
TIGIT	FTI-277	0.0109853	0.819493
TIGIT	EX-527	0.0106867	0.939532
TIGIT	ZG-10	0.00958743	0.914032
TIGIT	CI-1040	0.00951104	0.858631
TIGIT	GSK429286A	0.00672355	0.894826
TIGIT	(5Z)-7-Oxozeaenol	0.00568627	0.914772
TIGIT	Sunitinib	0.00563274	0.959147
TIGIT	CP724714	0.00527663	0.94333
TIGIT	Ruxolitinib	0.00504321	0.940878
TIGIT	Dabrafenib	0.00466593	0.9299
TIGIT	Tipifarnib	0.004263	0.96447
TIGIT	SN-38	0.00425206	0.941489
TIGIT	JQ12	0.00195382	0.979486
TIGIT	Nilotinib	1.1393e-05	0.999911
TIGIT	Linifanib	-3.19737e-06	0.999923
TIGIT	Rapamycin	-0.00199957	0.99185
TIGIT	XMD8-92	-0.00346275	0.982976
TIGIT	S-Trityl-L-cysteine	-0.00410817	0.972838
TIGIT	Tivozanib	-0.00421727	0.957759
TIGIT	EHT 1864	-0.00478704	0.959707
TIGIT	OSU-03012	-0.00560819	0.93429
TIGIT	JNJ-26854165	-0.00605212	0.929796
TIGIT	FMK	-0.00614616	0.946839
TIGIT	Gemcitabine	-0.0083938	0.892963
TIGIT	JQ1	-0.0103266	0.843803
TIGIT	GSK1070916	-0.0109189	0.794234
TIGIT	Elesclomol	-0.0115801	0.825817
TIGIT	Cytarabine	-0.0140396	0.818697
TIGIT	Doxorubicin	-0.0143571	0.858057
TIGIT	Vinorelbine	-0.0193763	0.763983
TIGIT	Tamoxifen	-0.019691	0.892954
TIGIT	PAC-1	-0.0198014	0.683566
TIGIT	TL-2-105	-0.019859	0.628818
TIGIT	TW 37	-0.0202218	0.705542
TIGIT	BX-795	-0.0210583	0.69209
TIGIT	XL-184	-0.0213829	0.688732
TIGIT	Foretinib	-0.021431	0.648985
TIGIT	CX-5461	-0.0230474	0.566398
TIGIT	Etoposide	-0.023628	0.665555
TIGIT	Bexarotene	-0.0256747	0.762361
TIGIT	JNK-9L	-0.0258355	0.685131
TIGIT	Dasatinib	-0.0270861	0.719303
TIGIT	VX-11e	-0.0274752	0.604012
TIGIT	MG-132	-0.0277015	0.798314
TIGIT	CGP-60474	-0.0293797	0.768682
TIGIT	AP-24534	-0.0301105	0.499979
TIGIT	LY317615	-0.0304017	0.516662
TIGIT	EKB-569	-0.0308366	0.475907
TIGIT	Temozolomide	-0.0333341	0.658826
TIGIT	LAQ824	-0.0333412	0.428594
TIGIT	Obatoclax Mesylate	-0.0338137	0.500317
TIGIT	CH5424802	-0.0363833	0.558079
TIGIT	Bortezomib	-0.0375676	0.67727
TIGIT	MPS-1-IN-1	-0.0383036	0.333948
TIGIT	CMK	-0.0395463	0.762263
TIGIT	CCT018159	-0.0402301	0.444731
TIGIT	Bosutinib	-0.041492	0.450859
TIGIT	AUY922	-0.042516	0.427506
TIGIT	PD-0332991	-0.0426039	0.450964
TIGIT	XMD15-27	-0.0429362	0.374141
TIGIT	BIX02189	-0.0429757	0.259745
TIGIT	Phenformin	-0.0429933	0.266296
TIGIT	FK866	-0.0432151	0.254293
TIGIT	A-770041	-0.0437712	0.621453
TIGIT	T0901317	-0.0446613	0.288665
TIGIT	VX-702	-0.0458675	0.813357
TIGIT	PFI-1	-0.048105	0.317126
TIGIT	BX-912	-0.0483735	0.188163
TIGIT	DMOG	-0.0491082	0.281962
TIGIT	KIN001-266	-0.0505101	0.287144
TIGIT	Masitinib	-0.0523309	0.174866
TIGIT	AS605240	-0.0540465	0.206014
TIGIT	YM155	-0.0540751	0.279812
TIGIT	BEZ235	-0.0555416	0.243829
TIGIT	UNC0638	-0.0561691	0.119574
TIGIT	Genentech Cpd 10	-0.0582307	0.122111
TIGIT	AC220	-0.0594015	0.190076
TIGIT	Parthenolide	-0.0596491	0.566355
TIGIT	TG101348	-0.059753	0.10283
TIGIT	ATRA	-0.0608195	0.198654
TIGIT	Tubastatin A	-0.0614667	0.0915916
TIGIT	Shikonin	-0.061523	0.221265
TIGIT	NSC-207895	-0.0632065	0.143898
TIGIT	Z-LLNle-CHO	-0.0664709	0.375631
TIGIT	STF-62247	-0.0670771	0.0924578
TIGIT	Camptothecin	-0.0681391	0.111214
TIGIT	MP470	-0.0684635	0.106554
TIGIT	AZD7762	-0.0691727	0.0856143
TIGIT	Zibotentan	-0.070558	0.618097
TIGIT	Lenalidomide	-0.0718577	0.248551
TIGIT	KU-55933	-0.0745977	0.156996
TIGIT	TAK-715	-0.0752271	0.0391971
TIGIT	I-BET-762	-0.0760333	0.0317471
TIGIT	VNLG/124	-0.0762211	0.0559744
TIGIT	Belinostat	-0.0776093	0.0369775
TIGIT	Nutlin-3a (-)	-0.0790285	0.0744696
TIGIT	CP466722	-0.0797446	0.0267907
TIGIT	TL-1-85	-0.0800649	0.0275049
TIGIT	XMD14-99	-0.0840661	0.0243602
TIGIT	Vinblastine	-0.0842291	0.0441986
TIGIT	5-Fluorouracil	-0.0847309	0.0199915
TIGIT	CUDC-101	-0.0864203	0.018335
TIGIT	KIN001-236	-0.0887058	0.0153976
TIGIT	GDC0449	-0.0887157	0.238898
TIGIT	AZD6482	-0.0890859	0.0301424
TIGIT	WZ3105	-0.0896827	0.0118804
TIGIT	BMS345541	-0.089789	0.0122616
TIGIT	BAY 61-3606	-0.0898971	0.0231865
TIGIT	Navitoclax	-0.0926388	0.0126957
TIGIT	NPK76-II-72-1	-0.0940569	0.00756382
TIGIT	AR-42	-0.0955875	0.00746478
TIGIT	Methotrexate	-0.0961339	0.00923778
TIGIT	OSI-930	-0.0965201	0.0102445
TIGIT	THZ-2-102-1	-0.0976935	0.00658505
TIGIT	XMD13-2	-0.0978596	0.00610887
TIGIT	CEP-701	-0.099104	0.0113243
TIGIT	QL-XII-47	-0.10023	0.00873098
TIGIT	CAY10603	-0.100247	0.0048886
TIGIT	KIN001-244	-0.101646	0.00493935
TIGIT	QL-XI-92	-0.103129	0.00393312
TIGIT	GSK2126458	-0.104152	0.00442756
TIGIT	BHG712	-0.105279	0.00321335
TIGIT	QL-X-138	-0.106121	0.00328423
TIGIT	NG-25	-0.110674	0.00181093
TIGIT	Ispinesib Mesylate	-0.111672	0.00186256
TIGIT	AT-7519	-0.11442	0.00118664
TIGIT	GSK690693	-0.115904	0.00125432
TIGIT	JW-7-24-1	-0.117776	0.000835714
TIGIT	KIN001-102	-0.118267	0.000748911
TIGIT	PIK-93	-0.121626	0.000502177
TIGIT	OSI-027	-0.127	0.000337875
TIGIT	AICAR	-0.128563	0.00074077
TIGIT	THZ-2-49	-0.129271	0.000317539
TIGIT	KIN001-270	-0.143382	0.000101776
TIGIT	NU-7441	-0.144466	0.006791
TIGIT	Y-39983	-0.14493	4.9501e-05
TIGIT	TPCA-1	-0.145639	2.6534e-05
TIGIT	SNX-2112	-0.149436	2.1981e-05
TIGIT	IPA-3	-0.151777	4.475e-05
TIGIT	GDC0941	-0.152112	0.000316826
TIGIT	PI-103	-0.155335	9.58896e-06
TIGIT	Temsirolimus	-0.158004	8.6482e-05
TIGIT	Vorinostat	-0.159036	9.7855e-06
TIGIT	QL-XII-61	-0.159517	0.00495881
TIGIT	PHA-793887	-0.162781	2.21367e-06
TIGIT	ZSTK474	-0.16327	3.18788e-06
TIGIT	YM201636	-0.186628	8.98175e-08
TIGIT	AZD8055	-0.187715	4.53226e-07
TIGIT	MK-2206	-0.195577	4.4259e-06
TIGIT	KIN001-260	-0.202655	4.69179e-09
TIGIT	CAL-101	-0.219814	2.61883e-10
CTRP
symbol	drug	cor	fdr
CXCL13	avicin D	0.178105	0.0150129
CXCL13	BRD-K99006945	0.131896	0.057688
CXCL13	cytochalasin B	0.127694	0.00582112
CXCL13	BCL-LZH-4	0.118384	0.514758
CXCL13	bafilomycin A1	0.112837	0.833507
CXCL13	BRD-K48477130	0.107693	0.565092
CXCL13	BRD-K33514849	0.102298	0.999288
CXCL13	BRD-A05715709	0.100969	0.488545
CXCL13	CIL55	0.0751352	0.735368
CXCL13	BRD-K90370028	0.0686278	0.861811
CXCL13	ML334 diastereomer	0.0674895	0.333896
CXCL13	BRD-K09344309	0.0665528	0.904958
CXCL13	BRD-K34099515	0.0660052	0.925597
CXCL13	SMER-3	0.0617964	0.18251
CXCL13	DNMDP	0.0599005	0.386289
CXCL13	MG-132	0.0592641	0.504171
CXCL13	FGIN-1-27	0.0578176	0.677765
CXCL13	JW-55	0.0575041	0.673549
CXCL13	fluvastatin	0.0573233	0.276294
CXCL13	GDC-0879	0.0565316	0.298052
CXCL13	C6-ceramide	0.0545258	0.612581
CXCL13	itraconazole	0.0526761	0.451431
CXCL13	BRD-K42260513	0.0520461	0.994633
CXCL13	AZD1480	0.0455099	0.563906
CXCL13	NVP-TAE684	0.0453633	0.36285
CXCL13	erismodegib	0.0435277	0.593031
CXCL13	SID 26681509	0.0410547	0.398636
CXCL13	JW-480	0.0391461	0.830968
CXCL13	abiraterone	0.0369766	0.822174
CXCL13	KH-CB19	0.0366444	0.750264
CXCL13	pyrazolanthrone	0.0366108	0.49813
CXCL13	QS-11	0.0361433	0.909524
CXCL13	MLN2480	0.034533	0.776911
CXCL13	CI-976	0.0332188	0.834233
CXCL13	BRD-K48334597	0.0328723	0.819386
CXCL13	SR8278	0.0322258	0.939319
CXCL13	pitstop2	0.0321262	0.887574
CXCL13	nelarabine	0.0312102	0.909413
CXCL13	cediranib	0.0295017	0.843174
CXCL13	lovastatin	0.0289289	0.614158
CXCL13	cimetidine	0.026061	0.988505
CXCL13	QW-BI-011	0.0256766	0.81602
CXCL13	BRD-K27986637	0.0254981	0.905668
CXCL13	SZ4TA2	0.0251003	0.865227
CXCL13	daporinad	0.0240048	0.637528
CXCL13	PF-4800567 hydrochloride	0.0239645	0.999586
CXCL13	BMS-195614	0.0233448	0.752591
CXCL13	PD318088	0.0218133	0.700778
CXCL13	Compound 1541A	0.0214736	0.779689
CXCL13	NSC95397	0.0212724	0.635656
CXCL13	AZD4547	0.021106	0.700027
CXCL13	cabozantinib	0.0204303	0.724027
CXCL13	BRD-K63431240	0.0200267	0.683129
CXCL13	SN-38	0.0198711	0.69937
CXCL13	tivozanib	0.0197003	0.730124
CXCL13	GSK2636771	0.0194971	0.874659
CXCL13	veliparib	0.0193449	0.84258
CXCL13	FQI-1	0.0192647	0.760734
CXCL13	foretinib	0.0190243	0.702669
CXCL13	BRD-K34485477	0.0189501	0.998562
CXCL13	BRD-K64610608	0.0187496	0.89388
CXCL13	nilotinib	0.0180228	0.86213
CXCL13	Ki8751	0.0170107	0.746252
CXCL13	CAY10576	0.0168481	0.854371
CXCL13	tamoxifen	0.0166842	0.84368
CXCL13	MI-1	0.0149788	0.894523
CXCL13	fumonisin B1	0.0148413	0.847219
CXCL13	CAY10618	0.0140797	0.76212
CXCL13	importazole	0.0116558	0.883416
CXCL13	neopeltolide	0.0113807	0.926537
CXCL13	austocystin D	0.0113717	0.839216
CXCL13	azacitidine	0.0105791	0.853754
CXCL13	ML239	0.0105031	0.841841
CXCL13	KW-2449	0.00983009	0.821255
CXCL13	PLX-4720	0.00969556	0.92199
CXCL13	BRD-K04800985	0.00960308	0.999785
CXCL13	isonicotinohydroxamic acid	0.00935929	0.992739
CXCL13	CBB-1007	0.00900347	0.973561
CXCL13	tamatinib	0.00783769	0.942459
CXCL13	BRD1378	0.00724016	0.96398
CXCL13	SR1001	0.00719042	0.940556
CXCL13	dabrafenib	0.00698317	0.945257
CXCL13	imatinib	0.00692057	0.893053
CXCL13	etomoxir	0.00660228	0.997124
CXCL13	erastin	0.00630631	0.903352
CXCL13	BRD-K02492147	0.00597448	0.93847
CXCL13	BRD-K26531177	0.00566623	0.90699
CXCL13	teniposide	0.00565597	0.927625
CXCL13	AGK-2	0.00547591	0.992803
CXCL13	VU0155056	0.00498543	0.994156
CXCL13	hyperforin	0.0047614	0.974185
CXCL13	A-804598	0.00470118	0.983854
CXCL13	spautin-1	0.00440094	0.942412
CXCL13	birinapant	0.00424775	0.963203
CXCL13	BRD-K75293299	0.00420785	0.991612
CXCL13	tanespimycin	0.00408189	0.953634
CXCL13	BRD-K71781559	0.00343231	0.99834
CXCL13	axitinib	0.00333521	0.94277
CXCL13	BRD-K50799972	0.00259078	0.981007
CXCL13	STF-31	0.00074005	0.988197
CXCL13	palmostatin B	0.00019217	0.999011
CXCL13	3-Cl-AHPC	-0.00104201	0.981984
CXCL13	BRD-K14844214	-0.00164716	0.987472
CXCL13	O-6-benzylguanine	-0.0021267	0.992062
CXCL13	WAY-362450	-0.00217114	0.998521
CXCL13	bardoxolone methyl	-0.00251562	0.958289
CXCL13	crizotinib	-0.00330099	0.944423
CXCL13	etoposide	-0.0034751	0.936329
CXCL13	BMS-754807	-0.00387963	0.949015
CXCL13	BRD-K97651142	-0.00430973	0.930316
CXCL13	niclosamide	-0.00445079	0.93594
CXCL13	BRD-K41597374	-0.00465318	0.922862
CXCL13	WP1130	-0.00477085	0.919925
CXCL13	BMS-536924	-0.00487088	0.947323
CXCL13	BRD5468	-0.00561205	0.96734
CXCL13	sildenafil	-0.00567076	0.97681
CXCL13	RG-108	-0.00569626	0.918546
CXCL13	pluripotin	-0.00585555	0.930317
CXCL13	vemurafenib	-0.00622642	0.935561
CXCL13	NSC30930	-0.00664715	0.94806
CXCL13	HLI 373	-0.00705154	0.886585
CXCL13	ML312	-0.00711489	0.99764
CXCL13	BRD-K55116708	-0.0073747	0.898053
CXCL13	BRD4132	-0.00738425	0.932069
CXCL13	PF-184	-0.00753529	0.866625
CXCL13	darinaparsin	-0.00756188	0.927823
CXCL13	LE-135	-0.00773976	0.881608
CXCL13	UNC0321	-0.00785221	0.960221
CXCL13	NVP-231	-0.00785276	0.860154
CXCL13	CCT036477	-0.0079628	0.860211
CXCL13	GMX-1778	-0.00827636	0.869378
CXCL13	AT-406	-0.00945896	0.951244
CXCL13	brivanib	-0.00998528	0.828807
CXCL13	BRD-K34222889	-0.0100047	0.817235
CXCL13	SCH-79797	-0.0100308	0.824438
CXCL13	KHS101	-0.0101955	0.836191
CXCL13	SGX-523	-0.0106864	0.895954
CXCL13	selumetinib	-0.0108187	0.865036
CXCL13	simvastatin	-0.0109605	0.884615
CXCL13	SCH-529074	-0.0109929	0.848745
CXCL13	sorafenib	-0.0114154	0.823099
CXCL13	salermide	-0.0115758	0.930667
CXCL13	BRD-K09587429	-0.011584	0.885388
CXCL13	TW-37	-0.0119158	0.799098
CXCL13	triptolide	-0.0119983	0.785773
CXCL13	FQI-2	-0.0120344	0.779465
CXCL13	CHIR-99021	-0.0122511	0.80574
CXCL13	Ch-55	-0.0128436	0.833937
CXCL13	MST-312	-0.0129628	0.763924
CXCL13	AZD7545	-0.0131296	0.794377
CXCL13	fulvestrant	-0.0132781	0.979717
CXCL13	BRD-K19103580	-0.0134529	0.824214
CXCL13	pifithrin-alpha	-0.0137357	0.865846
CXCL13	nakiterpiosin	-0.0137893	0.749418
CXCL13	silmitasertib	-0.0140329	0.894968
CXCL13	methotrexate	-0.014634	0.750547
CXCL13	AM-580	-0.0153332	0.811548
CXCL13	bortezomib	-0.0153508	0.730737
CXCL13	pevonedistat	-0.015355	0.73378
CXCL13	PF-750	-0.0154682	0.777721
CXCL13	MLN2238	-0.0155292	0.724566
CXCL13	BRD-A02303741	-0.0155424	0.813554
CXCL13	GSK-3 inhibitor IX	-0.0159673	0.744826
CXCL13	chlorambucil	-0.0167619	0.703568
CXCL13	topotecan	-0.0168144	0.688949
CXCL13	CID-5951923	-0.0168552	0.879199
CXCL13	ML029	-0.0168704	0.742058
CXCL13	cucurbitacin I	-0.0171948	0.715689
CXCL13	trametinib	-0.0174701	0.856849
CXCL13	purmorphamine	-0.017833	0.738948
CXCL13	dasatinib	-0.0180253	0.755791
CXCL13	FSC231	-0.0184645	0.99945
CXCL13	TG-100-115	-0.0186864	0.764897
CXCL13	linifanib	-0.0189359	0.661431
CXCL13	SJ-172550	-0.0197658	0.886283
CXCL13	ML162	-0.0198005	0.677506
CXCL13	PF-573228	-0.0199138	0.656006
CXCL13	oligomycin A	-0.0200371	0.651343
CXCL13	968	-0.0212445	0.997163
CXCL13	PX-12	-0.0213447	0.604377
CXCL13	GSK4112	-0.0214226	0.704319
CXCL13	masitinib	-0.021654	0.64456
CXCL13	trifluoperazine	-0.0216543	0.720651
CXCL13	BRD-K02251932	-0.0217191	0.71353
CXCL13	AZD7762	-0.0218421	0.610049
CXCL13	olaparib	-0.0220099	0.626132
CXCL13	ML210	-0.0221253	0.629411
CXCL13	AT7867	-0.022139	0.63362
CXCL13	ML311	-0.0222186	0.590724
CXCL13	EX-527	-0.0222566	0.879462
CXCL13	PRL-3 inhibitor I	-0.0223911	0.88738
CXCL13	rigosertib	-0.0225374	0.598881
CXCL13	VER-155008	-0.0228815	0.624944
CXCL13	BRD8958	-0.0231319	0.982399
CXCL13	BRD8899	-0.023137	0.85029
CXCL13	alisertib	-0.0232187	0.588769
CXCL13	pandacostat	-0.023316	0.64804
CXCL13	tacrolimus	-0.0237885	0.624015
CXCL13	leptomycin B	-0.0238008	0.555995
CXCL13	regorafenib	-0.0243009	0.663742
CXCL13	necrosulfonamide	-0.0243431	0.64231
CXCL13	BRD-K96970199	-0.024507	0.998764
CXCL13	zebularine	-0.0245998	0.57276
CXCL13	barasertib	-0.0247346	0.569416
CXCL13	HC-067047	-0.0251147	0.721855
CXCL13	BIBR-1532	-0.025303	0.632346
CXCL13	IPR-456	-0.0253583	0.885835
CXCL13	Mdivi-1	-0.0254608	0.581825
CXCL13	1S,3R-RSL-3	-0.0256351	0.566827
CXCL13	NPC-26	-0.0256406	0.8481
CXCL13	BRD-K37390332	-0.0262425	0.93282
CXCL13	lenvatinib	-0.0265881	0.607836
CXCL13	IC-87114	-0.0270062	0.730427
CXCL13	bleomycin A2	-0.0270479	0.66904
CXCL13	brefeldin A	-0.0270585	0.585271
CXCL13	PL-DI	-0.0270851	0.51488
CXCL13	BI-2536	-0.0272151	0.496546
CXCL13	TGX-221	-0.0272647	0.755511
CXCL13	BRD-K52037352	-0.0273178	0.707479
CXCL13	SU11274	-0.0278346	0.529093
CXCL13	nintedanib	-0.0278604	0.652153
CXCL13	istradefylline	-0.0279878	0.883969
CXCL13	tandutinib	-0.028446	0.561215
CXCL13	ML083	-0.0285278	0.837348
CXCL13	IU1	-0.0288241	0.782346
CXCL13	CD-437	-0.0291446	0.482898
CXCL13	SNX-2112	-0.0295525	0.460116
CXCL13	ML320	-0.0297633	0.564908
CXCL13	BRD-K78574327	-0.0298999	0.982295
CXCL13	ruxolitinib	-0.0303662	0.512003
CXCL13	nutlin-3	-0.0309962	0.481258
CXCL13	parthenolide	-0.0313718	0.615765
CXCL13	CAL-101	-0.0314356	0.645268
CXCL13	PDMP	-0.031773	0.495875
CXCL13	BRD-K86535717	-0.0318817	0.941497
CXCL13	cyclophosphamide	-0.0326892	0.993392
CXCL13	CD-1530	-0.0327495	0.589722
CXCL13	epigallocatechin-3-monogallate	-0.0328077	0.512132
CXCL13	StemRegenin 1	-0.0328847	0.448865
CXCL13	SB-743921	-0.0329664	0.408252
CXCL13	BRD-M00053801	-0.0330076	0.78335
CXCL13	HBX-41108	-0.0333276	0.592855
CXCL13	betulinic acid	-0.033374	0.854039
CXCL13	XL765	-0.0335805	0.605114
CXCL13	BRD-K92856060	-0.0335883	0.45436
CXCL13	BRD1812	-0.0336656	0.436792
CXCL13	necrostatin-7	-0.0338548	0.492886
CXCL13	BRD-K70511574	-0.0345035	0.398044
CXCL13	ouabain	-0.0347611	0.392587
CXCL13	vandetanib	-0.034849	0.531913
CXCL13	gossypol	-0.0348582	0.417204
CXCL13	KU-55933	-0.0353019	0.449022
CXCL13	VAF-347	-0.035608	0.615463
CXCL13	OSI-930	-0.0359512	0.44841
CXCL13	BRD-K33199242	-0.0362263	0.960067
CXCL13	navitoclax	-0.0362272	0.430913
CXCL13	gemcitabine	-0.0364182	0.392094
CXCL13	ifosfamide	-0.0365279	0.873864
CXCL13	AZ-3146	-0.0367379	0.415154
CXCL13	GSK461364	-0.0368125	0.363022
CXCL13	SB-225002	-0.0372914	0.349387
CXCL13	ML258	-0.037344	0.739382
CXCL13	NSC632839	-0.0381828	0.346505
CXCL13	thalidomide	-0.0381949	0.867413
CXCL13	KX2-391	-0.0382213	0.34539
CXCL13	PF-543	-0.0388092	0.433704
CXCL13	ELCPK	-0.0388243	0.562981
CXCL13	methylstat	-0.0388447	0.45597
CXCL13	piperlongumine	-0.0388509	0.330219
CXCL13	TG-101348	-0.0391886	0.36715
CXCL13	BRD-K17060750	-0.0392218	0.464794
CXCL13	clofarabine	-0.0392952	0.321697
CXCL13	cyanoquinoline 11	-0.0396511	0.694588
CXCL13	CIL55A	-0.0403749	0.541241
CXCL13	ABT-737	-0.0404679	0.400592
CXCL13	JW-74	-0.0404954	0.670624
CXCL13	lomeguatrib	-0.0413019	0.477269
CXCL13	procarbazine	-0.0417804	0.816638
CXCL13	I-BET151	-0.0418962	0.288944
CXCL13	BRD9876	-0.0424752	0.508098
CXCL13	quizartinib	-0.0426157	0.494287
CXCL13	DBeQ	-0.0428358	0.345843
CXCL13	BRD-K24690302	-0.0428407	0.342956
CXCL13	MI-2	-0.0434019	0.552115
CXCL13	BYL-719	-0.0437455	0.552453
CXCL13	TPCA-1	-0.043873	0.295435
CXCL13	Ko-143	-0.0440183	0.298944
CXCL13	manumycin A	-0.0443967	0.26617
CXCL13	NSC 74859	-0.0451628	0.403064
CXCL13	BRD-A71883111	-0.0451838	0.324738
CXCL13	OSI-027	-0.045386	0.314212
CXCL13	obatoclax	-0.0454394	0.261686
CXCL13	GDC-0941	-0.0461573	0.329582
CXCL13	BEC	-0.046212	0.999979
CXCL13	cytarabine hydrochloride	-0.0464287	0.23824
CXCL13	myricetin	-0.0465329	0.670483
CXCL13	phloretin	-0.0466648	0.257709
CXCL13	MK-1775	-0.0467052	0.256194
CXCL13	KU 0060648	-0.0467522	0.273966
CXCL13	CAY10594	-0.0467648	0.435091
CXCL13	BRD-K96431673	-0.0468632	0.992902
CXCL13	AC55649	-0.0469947	0.699229
CXCL13	R428	-0.0471768	0.385692
CXCL13	CHM-1	-0.0473302	0.232211
CXCL13	BRD-K13999467	-0.047496	0.293559
CXCL13	pifithrin-mu	-0.0477849	0.25178
CXCL13	COL-3	-0.0479806	0.316803
CXCL13	PI-103	-0.0483488	0.263913
CXCL13	NVP-BSK805	-0.0487512	0.24341
CXCL13	necrostatin-1	-0.0488184	0.317203
CXCL13	MK-0752	-0.0491879	0.499805
CXCL13	CIL70	-0.0493077	0.431412
CXCL13	isoevodiamine	-0.0494672	0.211413
CXCL13	saracatinib	-0.0496058	0.319731
CXCL13	semagacestat	-0.0500159	0.708007
CXCL13	Bax channel blocker	-0.0500957	0.282696
CXCL13	parbendazole	-0.0503808	0.194317
CXCL13	MGCD-265	-0.0504382	0.215729
CXCL13	BRD6340	-0.0506216	0.218556
CXCL13	BRD-K41334119	-0.0507855	0.942608
CXCL13	pazopanib	-0.0507943	0.221089
CXCL13	doxorubicin	-0.0510647	0.19011
CXCL13	YK 4-279	-0.0520033	0.190138
CXCL13	vorapaxar	-0.0522864	0.279839
CXCL13	RITA	-0.0524892	0.22627
CXCL13	Repligen 136	-0.052493	0.240437
CXCL13	ETP-46464	-0.0525953	0.351385
CXCL13	tipifarnib-P2	-0.0530073	0.371008
CXCL13	mitomycin	-0.0530908	0.188254
CXCL13	SKI-II	-0.0541366	0.239461
CXCL13	tretinoin	-0.0545554	0.203205
CXCL13	B02	-0.0547422	0.191369
CXCL13	ceranib-2	-0.054967	0.163415
CXCL13	YM-155	-0.0551375	0.261223
CXCL13	sunitinib	-0.0557395	0.180902
CXCL13	PYR-41	-0.0558275	0.296108
CXCL13	JQ-1	-0.055995	0.154602
CXCL13	BRD1835	-0.0560949	0.248695
CXCL13	triazolothiadiazine	-0.0562002	0.145627
CXCL13	entinostat	-0.0563488	0.159707
CXCL13	ML006	-0.0566192	0.285689
CXCL13	PRIMA-1	-0.0568364	0.163697
CXCL13	BRD-K88742110	-0.0572649	0.183453
CXCL13	docetaxel	-0.0576201	0.365786
CXCL13	BRD-K44224150	-0.0582862	0.990266
CXCL13	temozolomide	-0.0582893	0.353899
CXCL13	UNC0638	-0.0585925	0.182734
CXCL13	ML031	-0.0587094	0.186981
CXCL13	16-beta-bromoandrosterone	-0.0591115	0.22497
CXCL13	momelotinib	-0.0592802	0.159018
CXCL13	ZSTK474	-0.0595897	0.26755
CXCL13	ML050	-0.0596268	0.173509
CXCL13	BRD9647	-0.059628	0.244523
CXCL13	bendamustine	-0.059668	0.17371
CXCL13	neuronal differentiation inducer III	-0.0598245	0.131725
CXCL13	ML203	-0.0598679	0.249691
CXCL13	BRD-K66453893	-0.0600163	0.12712
CXCL13	CIL41	-0.0603396	0.404803
CXCL13	BRD-K16147474	-0.0603757	0.887128
CXCL13	LY-2183240	-0.0606794	0.118714
CXCL13	paclitaxel	-0.0618604	0.122251
CXCL13	GW-843682X	-0.0620793	0.141144
CXCL13	KU-60019	-0.0622876	0.124955
CXCL13	WZ8040	-0.0624003	0.225041
CXCL13	RAF265	-0.0624135	0.26375
CXCL13	LRRK2-IN-1	-0.0627321	0.184519
CXCL13	decitabine	-0.0631131	0.10391
CXCL13	NSC48300	-0.0631624	0.114564
CXCL13	gefitinib	-0.0638719	0.202912
CXCL13	PIK-93	-0.0639492	0.13198
CXCL13	marinopyrrole A	-0.0641424	0.222249
CXCL13	GW-405833	-0.0643047	0.105304
CXCL13	BRD-A86708339	-0.0643125	0.303632
CXCL13	L-685458	-0.0645483	0.261199
CXCL13	cerulenin	-0.064853	0.102164
CXCL13	bosutinib	-0.0652986	0.117609
CXCL13	panobinostat	-0.0656165	0.0909036
CXCL13	BRD-K84807411	-0.0659389	0.81885
CXCL13	BRD-K30019337	-0.0660087	0.818907
CXCL13	AZD6482	-0.0666423	0.229248
CXCL13	indisulam	-0.0667497	0.10208
CXCL13	BRD-K45681478	-0.0670273	0.136043
CXCL13	GSK1059615	-0.0674517	0.802116
CXCL13	BMS-270394	-0.0687289	0.131008
CXCL13	myriocin	-0.0690015	0.889096
CXCL13	BRD-K51831558	-0.0692363	0.335192
CXCL13	BMS-345541	-0.0692433	0.0831356
CXCL13	vincristine	-0.069454	0.065587
CXCL13	ciclopirox	-0.0695654	0.0692996
CXCL13	prochlorperazine	-0.0696558	0.126014
CXCL13	NVP-BEZ235	-0.0702928	0.168913
CXCL13	ISOX	-0.0715	0.0694006
CXCL13	curcumin	-0.0719721	0.068645
CXCL13	blebbistatin	-0.0724059	0.907789
CXCL13	WZ4002	-0.0724808	0.287299
CXCL13	BRD-K29313308	-0.0728379	0.0895873
CXCL13	fingolimod	-0.0732217	0.0682211
CXCL13	vorinostat	-0.0732936	0.0616849
CXCL13	tivantinib	-0.0744685	0.208388
CXCL13	NVP-ADW742	-0.0745317	0.0923883
CXCL13	sitagliptin	-0.0749732	0.997718
CXCL13	ciclosporin	-0.0758778	0.147965
CXCL13	Compound 23 citrate	-0.0760522	0.0572456
CXCL13	canertinib	-0.0764944	0.0928145
CXCL13	SB-525334	-0.0765043	0.118959
CXCL13	SRT-1720	-0.0770285	0.084717
CXCL13	CIL56	-0.0773233	0.209413
CXCL13	SB-431542	-0.0778617	0.360344
CXCL13	serdemetan	-0.0783429	0.0557182
CXCL13	elocalcitol	-0.0783855	0.0468061
CXCL13	BRD-A94377914	-0.0791871	0.171563
CXCL13	tosedostat	-0.0792315	0.0646113
CXCL13	erlotinib	-0.0797964	0.069476
CXCL13	GSK525762A	-0.0798948	0.0382695
CXCL13	dacarbazine	-0.0801393	0.0419784
CXCL13	BRD-K51490254	-0.0801445	0.0585026
CXCL13	KPT185	-0.0803519	0.082784
CXCL13	BIX-01294	-0.0805542	0.0412827
CXCL13	skepinone-L	-0.0811132	0.201631
CXCL13	neratinib	-0.08164	0.0564911
CXCL13	PAC-1	-0.0818124	0.042779
CXCL13	AT13387	-0.0823991	0.170188
CXCL13	Compound 7d-cis	-0.0824576	0.059129
CXCL13	tigecycline	-0.0834164	0.174035
CXCL13	staurosporine	-0.0845251	0.518755
CXCL13	Merck60	-0.085682	0.0261256
CXCL13	BRD-K11533227	-0.0858331	0.048038
CXCL13	tubastatin A	-0.0865641	0.164068
CXCL13	N9-isopropylolomoucine	-0.0866559	0.0344486
CXCL13	afatinib	-0.0867562	0.0581435
CXCL13	BRD-K35604418	-0.0871761	0.0287245
CXCL13	narciclasine	-0.0872641	0.0252058
CXCL13	SR-II-138A	-0.0876054	0.0195153
CXCL13	linsitinib	-0.0880704	0.0388554
CXCL13	NSC23766	-0.0883051	0.0300282
CXCL13	MK-2206	-0.0885141	0.0391485
CXCL13	NSC19630	-0.089232	0.0678768
CXCL13	isoliquiritigenin	-0.0894467	0.315742
CXCL13	bexarotene	-0.089994	0.0353468
CXCL13	AZD8055	-0.0903767	0.0243134
CXCL13	BRD-K28456706	-0.0904032	0.0292879
CXCL13	omacetaxine mepesuccinate	-0.0904061	0.0499451
CXCL13	BRD-K27224038	-0.0905989	0.712547
CXCL13	BRD-K66532283	-0.0908327	0.0249333
CXCL13	ibrutinib	-0.0916237	0.0999549
CXCL13	PRIMA-1-Met	-0.0919149	0.183362
CXCL13	tipifarnib-P1	-0.0932406	0.0184613
CXCL13	tacedinaline	-0.0934517	0.0469557
CXCL13	BRD-K85133207	-0.0934591	0.0302999
CXCL13	BIRB-796	-0.0941096	0.033647
CXCL13	CR-1-31B	-0.0954786	0.0112999
CXCL13	valdecoxib	-0.0959555	0.016954
CXCL13	temsirolimus	-0.096859	0.116717
CXCL13	GANT-61	-0.0975929	0.0645468
CXCL13	BRD-K80183349	-0.0980374	0.0131547
CXCL13	PD 153035	-0.0986203	0.0716604
CXCL13	PF-3758309	-0.0992409	0.081695
CXCL13	sirolimus	-0.0998017	0.0113049
CXCL13	PHA-793887	-0.101959	0.00712755
CXCL13	LY-2157299	-0.103294	0.644292
CXCL13	fluorouracil	-0.103395	0.00751871
CXCL13	apicidin	-0.106015	0.00513676
CXCL13	dexamethasone	-0.10671	0.0104842
CXCL13	BRD-K49290616	-0.107324	0.751031
CXCL13	BRD-K61166597	-0.107581	0.00696724
CXCL13	ABT-199	-0.108561	0.0459487
CXCL13	avrainvillamide	-0.109183	0.0237497
CXCL13	lapatinib	-0.111633	0.00900219
CXCL13	sotrastaurin	-0.114738	0.013659
CXCL13	alvocidib	-0.11525	0.0469736
CXCL13	belinostat	-0.116579	0.0377719
CXCL13	AA-COCF3	-0.11697	0.00435422
CXCL13	BRD-K29086754	-0.117991	0.505774
CXCL13	SNS-032	-0.118488	0.00361553
CXCL13	KU-0063794	-0.12236	0.00226073
CXCL13	dinaciclib	-0.131405	0.0197113
CXCL13	tozasertib	-0.141092	0.417871
CXCL13	RO4929097	-0.158576	0.0289126
CXCL13	BRD-K01737880	-0.162734	0.411988
CXCL13	BRD-K30748066	-0.236575	0.162049
CXCL13	GSK-J4	-0.274252	0.0667171
HAVCR2	abiraterone	0.242965	0.0386181
HAVCR2	JW-55	0.171949	0.149954
HAVCR2	LY-2157299	0.170519	0.388423
HAVCR2	SZ4TA2	0.152962	0.0970147
HAVCR2	VAF-347	0.137457	0.0179296
HAVCR2	CBB-1007	0.132389	0.32005
HAVCR2	austocystin D	0.128631	0.00344892
HAVCR2	BRD-K17060750	0.106169	0.0239682
HAVCR2	PD 153035	0.0864441	0.12285
[truncated: 2,575 more rows]
[truncated: 4 more columns]
